# Supplementary material for: Transcriptomic Response Analysis of Escherichia coli to Palladium Stress
Source: Front Microbiol. 2021 Oct 8;12:741836. doi: 10.3389/fmicb.2021.741836 (PMC8533678; doi:10.3389/fmicb.2021.741836)
Supplement: Supplementary file 1 [file Data_Sheet_1.xlsx]

## Sheet: Tab 1
Differentially expressed genes fold change and COG categorization:
Some genes have more than one COG category, they are put in brackets
Gene ID	Gene Name	Avg. FC.	Error	COG Category
b4117	adiA	4.3614	0.700055	Amino acid transport and metabolism
b2818	argA	11.5927	1.0723	Amino acid transport and metabolism
b3959	argB	16.5128	3.57551	Amino acid transport and metabolism
b3958	argC	17.9471	1.07288	Amino acid transport and metabolism
b3359	argD	6.42936	0.958305	Amino acid transport and metabolism
b3957	argE	6.15297	0.143318	Amino acid transport and metabolism
b0273	argF	12.9395	2.01586	Amino acid transport and metabolism
b3172	argG	5.26189	0.672642	Amino acid transport and metabolism
b3960	argH	12.8136	1.36393	Amino acid transport and metabolism
b4254	argI	21.6786	3.81405	Amino acid transport and metabolism
b0908	aroA	-31.1911	2.47352	Amino acid transport and metabolism
b3281	aroE	-4.9705	0.500765	Amino acid transport and metabolism
b2601	aroF	-11.3153	1.49164	Amino acid transport and metabolism
b0754	aroG	-4.77556	0.631092	Amino acid transport and metabolism
b1704	aroH	-7.00618	0.519189	Amino acid transport and metabolism
b4139	aspA	11.4685	1.0188	Amino acid transport and metabolism
b3572	avtA	-5.25566	0.198805	Amino acid transport and metabolism
b1189	dadA	11.9106	1.97986	Amino acid transport and metabolism
b0031	dapB	4.90256	0.256151	Amino acid transport and metabolism
b4146	epmB	-3.83786	0.242295	Amino acid transport and metabolism
b2905	gcvT	4.84952	0.57768	Amino acid transport and metabolism
b3447	ggt	-8.07216	0.116541	Amino acid transport and metabolism
b3870	glnA	-8.20299	0.711149	Amino acid transport and metabolism
b0810	glnP	3.69788	0.163471	Amino acid transport and metabolism
b0809	glnQ	4.33213	0.364818	Amino acid transport and metabolism
b2242	glpB	17.4155	2.85349	Amino acid transport and metabolism
b0485	glsA	-5.02435	0.628789	Amino acid transport and metabolism
b2024	hisA	5.53271	0.618085	Amino acid transport and metabolism
b2022	hisB	8.85177	0.416228	Amino acid transport and metabolism
b2021	hisC	10.5054	0.699906	Amino acid transport and metabolism
b2020	hisD	9.70708	1.3256	Amino acid transport and metabolism
b2019	hisG	4.39947	0.588564	Amino acid transport and metabolism
b2023	hisH	7.9653	0.788145	Amino acid transport and metabolism
b2308	hisQ	3.9781	0.309959	Amino acid transport and metabolism
b2530	iscS	5.1918	1.15068	Amino acid transport and metabolism
b2838	lysA	-13.2589	1.51195	Amino acid transport and metabolism
b4024	lysC	4.0057	0.0644471	Amino acid transport and metabolism
b4013	metA	26.6447	5.95456	Amino acid transport and metabolism
b3939	metB	40.0251	1.7432	Amino acid transport and metabolism
b3008	metC	5.28903	0.314061	Amino acid transport and metabolism
b3941	metF	22.2839	1.84806	Amino acid transport and metabolism
b0198	metI	15.2748	1.06306	Amino acid transport and metabolism
b3940	metL	24.8105	1.25752	Amino acid transport and metabolism
b0199	metN	20.3964	1.99862	Amino acid transport and metabolism
b0261	mmuM	29.748	6.79675	Amino acid transport and metabolism
b0260	mmuP	50.5267	7.15861	Amino acid transport and metabolism
b3476	nikA	-11.448	2.3391	Amino acid transport and metabolism
b3073	patA	-4.1279	0.350407	Amino acid transport and metabolism
b2599	pheA	-5.72136	0.500118	Amino acid transport and metabolism
b2014	plaP	-14.0737	1.00118	Amino acid transport and metabolism
b0386	proC	-4.23788	0.587242	Amino acid transport and metabolism
b1297	puuA	-5.11655	0.444586	Amino acid transport and metabolism
b1301	puuB	-17.2309	3.07256	Amino acid transport and metabolism
b1302	puuE	-13.6662	2.40419	Amino acid transport and metabolism
b1296	puuP	-4.38456	0.300138	Amino acid transport and metabolism
b1814	sdaA	13.77	1.5474	Amino acid transport and metabolism
b2965	speC	-3.8711	0.149862	Amino acid transport and metabolism
b0002	thrA	-5.44797	0.130782	Amino acid transport and metabolism
b3708	tnaA	94.1688	2.78986	Amino acid transport and metabolism
b3709	tnaB	10.0003	0.921247	Amino acid transport and metabolism
b2600	tyrA	-6.7089	0.511127	Amino acid transport and metabolism
b0328	yahN	12.1674	3.77105	Amino acid transport and metabolism
b0600	ybdL	57.7204	9.76122	Amino acid transport and metabolism
b1473	yddG	-4.42167	0.226424	Amino acid transport and metabolism
b1729	ydjN	-6.79113	0.319255	Amino acid transport and metabolism
b2128	yehW	-8.72409	1.5124	Amino acid transport and metabolism
b2129	yehX	-5.87886	0.557069	Amino acid transport and metabolism
b2130	yehY	-12.7118	2.56367	Amino acid transport and metabolism
b3038	ygiC	4.25792	0.184776	Amino acid transport and metabolism
b3381	yhfX	6.32585	0.675833	Amino acid transport and metabolism
b3795	yifK	-5.52109	0.156282	Amino acid transport and metabolism
b3771	ilvD	-3.66592	0.182671	Amino acid transport and metabolism (Carbohydrate transport and metabolism)
b0268	yagE	5.00459	0.688189	Amino acid transport and metabolism (Cell wall/membrane/envelope biogenesis)
b3774	ilvC	-5.28033	0.303966	Amino acid transport and metabolism (Coenzyme transport and metabolism)
b0907	serC	-11.6551	0.946431	Amino acid transport and metabolism (Coenzyme transport and metabolism)
b1264	trpE	-4.81234	0.594367	Amino acid transport and metabolism (Coenzyme transport and metabolism)
b1776	ydjL	4.00379	0.342857	Amino acid transport and metabolism (General function prediction only)
b2878	ygfK	4.45912	0.454203	Amino acid transport and metabolism (General function prediction only)
b0032	carA	-7.82626	1.81103	Amino acid transport and metabolism (Nucleotide transport and metabolism)
b0033	carB	-6.22448	0.943511	Amino acid transport and metabolism (Nucleotide transport and metabolism)
b2310	argT	4.28122	0.328619	Amino acid transport and metabolism (Signal transduction mechanisms)
b0860	artJ	19.4597	3.11241	Amino acid transport and metabolism (Signal transduction mechanisms)
b0811	glnH	5.2923	0.480581	Amino acid transport and metabolism (Signal transduction mechanisms)
b2309	hisJ	3.79698	0.153629	Amino acid transport and metabolism (Signal transduction mechanisms)
b3938	metJ	6.68848	1.1499	Amino acid transport and metabolism (Transcription)
b1002	agp	8.60972	2.08566	Carbohydrate transport and metabolism
b1901	araF	11.4443	6.02771	Carbohydrate transport and metabolism
b4477	dgoA	6.04879	0.716108	Carbohydrate transport and metabolism
b3693	dgoK	5.12442	0.585643	Carbohydrate transport and metabolism
b3947	frwA	9.25041	2.45228	Carbohydrate transport and metabolism
b2800	fucA	5.57699	1.06573	Carbohydrate transport and metabolism
b2802	fucI	12.3615	0.186418	Carbohydrate transport and metabolism
b2803	fucK	6.52505	0.563157	Carbohydrate transport and metabolism
b2801	fucP	22.541	9.37	Carbohydrate transport and metabolism
b3128	garD	5.13212	0.507572	Carbohydrate transport and metabolism
b3127	garP	22.882	5.93341	Carbohydrate transport and metabolism
b2093	gatB	-5.34727	0.721106	Carbohydrate transport and metabolism
b2096	gatY	4.50455	0.253709	Carbohydrate transport and metabolism
b0124	gcd	-39.4882	1.76329	Carbohydrate transport and metabolism
b3430	glgC	3.69574	0.196829	Carbohydrate transport and metabolism
b3927	glpF	26.5021	5.53766	Carbohydrate transport and metabolism
b2240	glpT	57.8131	11.0884	Carbohydrate transport and metabolism
b0477	gsk	-14.7296	1.53595	Carbohydrate transport and metabolism
b2077	iceT	26.6788	3.35622	Carbohydrate transport and metabolism
b1513	lsrA	42.1636	7.50577	Carbohydrate transport and metabolism
b1516	lsrB	4.01607	0.230614	Carbohydrate transport and metabolism
b1514	lsrC	10.4223	1.849	Carbohydrate transport and metabolism
b1515	lsrD	9.63571	1.45231	Carbohydrate transport and metabolism
b1511	lsrK	9.84355	0.521948	Carbohydrate transport and metabolism
b4034	malE	3.617	0.688919	Carbohydrate transport and metabolism
b4035	malK	4.43577	0.652101	Carbohydrate transport and metabolism
b1621	malX	4.44088	0.354816	Carbohydrate transport and metabolism
b1817	manX	6.52027	0.488107	Carbohydrate transport and metabolism
b1818	manY	3.71029	0.148712	Carbohydrate transport and metabolism
b1053	mdtG	4.16977	0.574211	Carbohydrate transport and metabolism
b2149	mglA	8.08701	1.6823	Carbohydrate transport and metabolism
b2150	mglB	40.3944	4.09417	Carbohydrate transport and metabolism
b2210	mqo	-6.97184	1.2126	Carbohydrate transport and metabolism
b4309	nanS	-12.8101	1.43773	Carbohydrate transport and metabolism
b3662	nepI	-6.22479	0.566638	Carbohydrate transport and metabolism
b1047	opgC	-7.0858	0.879249	Carbohydrate transport and metabolism
b1896	otsA	-4.73581	0.599971	Carbohydrate transport and metabolism
b4111	proP	-5.02528	0.273317	Carbohydrate transport and metabolism
b1676	pykF	-8.04094	0.488262	Carbohydrate transport and metabolism
b3749	rbsA	9.46813	1.41852	Carbohydrate transport and metabolism
b3751	rbsB	5.71584	0.282701	Carbohydrate transport and metabolism
b3748	rbsD	9.09063	2.02324	Carbohydrate transport and metabolism
b4090	rpiB	14.0024	2.78843	Carbohydrate transport and metabolism
b2702	srlA	6.61758	1.23874	Carbohydrate transport and metabolism
b2704	srlB	5.36048	2.01758	Carbohydrate transport and metabolism
b2703	srlE	7.29782	2.0962	Carbohydrate transport and metabolism
b2533	suhB	-4.45047	0.36882	Carbohydrate transport and metabolism
b2464	talA	-5.2372	0.52425	Carbohydrate transport and metabolism
b0994	torT	4.90111	1.13731	Carbohydrate transport and metabolism
b3919	tpiA	-6.50537	0.476838	Carbohydrate transport and metabolism
b4240	treB	37.5792	10.5223	Carbohydrate transport and metabolism
b4239	treC	13.3845	1.50516	Carbohydrate transport and metabolism
b3519	treF	-4.22556	0.130474	Carbohydrate transport and metabolism
b3364	tsgA	-21.1266	2.99677	Carbohydrate transport and metabolism
b3091	uxaA	8.37001	0.729235	Carbohydrate transport and metabolism
b1521	uxaB	4.3336	0.228818	Carbohydrate transport and metabolism
b3092	uxaC	9.06511	1.23181	Carbohydrate transport and metabolism
b4322	uxuA	11.1325	1.60903	Carbohydrate transport and metabolism
b4323	uxuB	8.87441	0.812579	Carbohydrate transport and metabolism
b3566	xylF	17.7098	3.804	Carbohydrate transport and metabolism
b1528	ydeA	-11.0429	0.495943	Carbohydrate transport and metabolism
b1769	ydjE	4.67836	0.344243	Carbohydrate transport and metabolism
b1775	ydjK	5.11812	1.14291	Carbohydrate transport and metabolism
b1828	yebQ	-4.93614	0.331941	Carbohydrate transport and metabolism
b3523	yhjE	-6.43328	1.12813	Carbohydrate transport and metabolism
b4231	yjfF	4.76464	0.473987	Carbohydrate transport and metabolism
b4279	yjhB	-8.04626	1.71576	Carbohydrate transport and metabolism
b1596	ynfM	-13.8506	3.9893	Carbohydrate transport and metabolism
b4227	ytfQ	4.7387	0.908008	Carbohydrate transport and metabolism
b4485	ytfR	4.35063	0.346095	Carbohydrate transport and metabolism
b4230	ytfT	5.42082	1.058	Carbohydrate transport and metabolism
b4321	gntP	5.79266	0.729853	Carbohydrate transport and metabolism (General function prediction only)
b0772	ybhC	-9.9698	0.607877	Carbohydrate transport and metabolism (Lipid transport and metabolism)
b2805	fucR	4.25045	0.441014	Carbohydrate transport and metabolism (Transcription)
b1594	mlc	23.4938	1.59809	Carbohydrate transport and metabolism (Transcription)
b1770	ydjF	4.92415	0.298369	Carbohydrate transport and metabolism (Transcription)
b2735	ygbI	4.612	0.44745	Carbohydrate transport and metabolism (Transcription)
b1562	hokD	4.661	0.572069	Cell cycle control, cell division, chromosome partitioning
b4665	ibsC	-117.695	28.257	Cell cycle control, cell division, chromosome partitioning
b1139	lit	-10.1379	0.989829	Cell cycle control, cell division, chromosome partitioning
b0018	mokC	6.80258	1.71949	Cell cycle control, cell division, chromosome partitioning
b0123	cueO	44.6949	5.10069	Cell cycle control, cell division, chromosome partitioning (Cell wall/membrane/envelope biogenesis) (Inorganic ion transport and metabolism)
b1060	bssS	17.8951	3.0539	Cell motility
b1039	csgE	-15.9016	3.23133	Cell motility
b1038	csgF	-338.142	59.7209	Cell motility
b0292	ecpB	-6.5527	0.640367	Cell motility
b4312	fimB	-8.58292	0.975864	Cell motility
b4318	fimF	-6.09678	1.06479	Cell motility
b4319	fimG	-4.31556	0.259158	Cell motility
b1073	flgB	-4.78195	0.455173	Cell motility
b1074	flgC	-12.7595	2.18065	Cell motility
b1075	flgD	-9.28265	1.41184	Cell motility
b1076	flgE	-14.3521	3.05448	Cell motility
b1077	flgF	-7.52697	1.12856	Cell motility
b1078	flgG	-7.31188	0.823983	Cell motility
b1079	flgH	-13.0221	2.87384	Cell motility
b1080	flgI	-5.46778	0.355185	Cell motility
b3049	glgS	6.06737	1.4957	Cell motility
b0461	tomB	20.0964	4.75673	Cell motility
b1025	ycdT	-5.1785	0.771898	Cell motility
b4317	fimD	-4.33108	0.574178	Cell motility (Extracellular structures)
b0433	ampG	-5.82831	0.410196	Cell wall/membrane/envelope biogenesis
b2254	arnC	-20.7752	9.83184	Cell wall/membrane/envelope biogenesis
b1190	dadX	14.1611	0.996219	Cell wall/membrane/envelope biogenesis
b3546	eptB	7.5834	1.01161	Cell wall/membrane/envelope biogenesis
b3955	eptC	-12.3763	0.984064	Cell wall/membrane/envelope biogenesis
b3214	gltF	-8.58893	1.53654	Cell wall/membrane/envelope biogenesis
b2351	gtrB	-8.38382	0.703538	Cell wall/membrane/envelope biogenesis
b2352	gtrS	-70.8725	16.4226	Cell wall/membrane/envelope biogenesis
b1113	ldtC	23.3548	4.42145	Cell wall/membrane/envelope biogenesis
b1209	lolB	-4.46258	0.513066	Cell wall/membrane/envelope biogenesis
b0096	lpxC	5.04555	0.462218	Cell wall/membrane/envelope biogenesis
b0524	lpxH	-8.60917	0.417108	Cell wall/membrane/envelope biogenesis
b0879	macB	6.7365	0.678732	Cell wall/membrane/envelope biogenesis
b1856	mepM	4.35333	0.199706	Cell wall/membrane/envelope biogenesis
b3249	mreD	-5.07653	0.343361	Cell wall/membrane/envelope biogenesis
b2924	mscS	-14.4749	2.69631	Cell wall/membrane/envelope biogenesis
b3096	mzrA	4.20509	0.625617	Cell wall/membrane/envelope biogenesis
b2215	ompC	4.50886	0.827436	Cell wall/membrane/envelope biogenesis
b1283	osmB	8.58174	1.61131	Cell wall/membrane/envelope biogenesis
b2131	osmF	-4.574	0.201348	Cell wall/membrane/envelope biogenesis
b4703	pmrR	-5.22621	0.434132	Cell wall/membrane/envelope biogenesis
b3788	rffG	-4.83809	0.349446	Cell wall/membrane/envelope biogenesis
b3789	rffH	-4.33416	0.261846	Cell wall/membrane/envelope biogenesis
b3621	waaC	-4.76143	0.189747	Cell wall/membrane/envelope biogenesis
b3622	waaL	-85.3582	13.2243	Cell wall/membrane/envelope biogenesis
b3786	wecB	-4.0114	0.272745	Cell wall/membrane/envelope biogenesis
b3787	wecC	-5.46355	0.246623	Cell wall/membrane/envelope biogenesis
b2062	wza	-7.6284	1.05953	Cell wall/membrane/envelope biogenesis
b0379	yaiY	21.8503	5.84207	Cell wall/membrane/envelope biogenesis
b0791	ybhQ	12.0911	3.13657	Cell wall/membrane/envelope biogenesis
b1280	yciM	5.45163	0.381986	Cell wall/membrane/envelope biogenesis
b1722	ydiY	-5.8232	0.504458	Cell wall/membrane/envelope biogenesis
b1963	yedR	-10.5557	1.26357	Cell wall/membrane/envelope biogenesis
b2605	yfiB	-6.02584	0.743441	Cell wall/membrane/envelope biogenesis
b3263	yhdU	160.07	148.528	Cell wall/membrane/envelope biogenesis
b3491	yhiM	-6.06415	0.507698	Cell wall/membrane/envelope biogenesis
b3685	yidD	-4.52094	0.516218	Cell wall/membrane/envelope biogenesis
b2074	mdtA	188.276	47.0716	Cell wall/membrane/envelope biogenesis (Defense mechanisms)
b3513	mdtE	-7.93319	1.21909	Cell wall/membrane/envelope biogenesis (Defense mechanisms)
b4478	dgoD	4.49488	0.506962	Cell wall/membrane/envelope biogenesis (General function prediction only)
b2247	rhmD	9.21637	1.48698	Cell wall/membrane/envelope biogenesis (General function prediction only)
b1709	btuD	-4.29517	0.721397	Coenzyme transport and metabolism
b1270	btuR	4.80013	0.643586	Coenzyme transport and metabolism
b2153	folE	-3.89625	0.159498	Coenzyme transport and metabolism
b0142	folK	-4.21615	0.388523	Coenzyme transport and metabolism
b2877	mocA	4.32387	0.928756	Coenzyme transport and metabolism
b2574	nadB	-13.5091	1.86276	Coenzyme transport and metabolism
b1398	paaK	6.56389	0.973124	Coenzyme transport and metabolism
b2418	pdxK	-4.31562	0.435423	Coenzyme transport and metabolism
b1636	pdxY	-3.55114	0.0982074	Coenzyme transport and metabolism
b0931	pncB	-4.31627	0.113375	Coenzyme transport and metabolism
b2700	pnuC	-4.64123	0.396069	Coenzyme transport and metabolism
b1277	ribA	-5.54491	0.301488	Coenzyme transport and metabolism
b3994	thiC	-6.5663	0.582969	Coenzyme transport and metabolism
b2103	thiD	-5.53799	0.485864	Coenzyme transport and metabolism
b3993	thiE	-6.60223	0.902293	Coenzyme transport and metabolism
b3992	thiF	-5.72081	0.530824	Coenzyme transport and metabolism
b3991	thiG	-4.09642	0.422928	Coenzyme transport and metabolism
b3990	thiH	-4.97385	0.534587	Coenzyme transport and metabolism
b2104	thiM	-6.94697	0.249677	Coenzyme transport and metabolism
b4407	thiS	-4.73372	0.330705	Coenzyme transport and metabolism
b4040	ubiA	8.12349	0.789991	Coenzyme transport and metabolism
b4039	ubiC	7.9897	0.562982	Coenzyme transport and metabolism
b2072	yegK	4.94768	1.27196	Coenzyme transport and metabolism
b3812	yigB	-12.4487	1.17002	Coenzyme transport and metabolism
b3885	yihX	7.9219	0.57652	Coenzyme transport and metabolism
b2263	menH	-5.92408	1.3728	Coenzyme transport and metabolism (General function prediction only)
b2913	serA	-13.4755	1.05136	Coenzyme transport and metabolism (General function prediction only)
b0588	fepC	-4.45806	0.422745	Coenzyme transport and metabolism (Inorganic ion transport and metabolism)
b0593	entC	-4.73722	0.796697	Coenzyme transport and metabolism (Secondary metabolites biosynthesis, transport and catabolism)
b2265	menF	-4.61604	0.324215	Coenzyme transport and metabolism (Secondary metabolites biosynthesis, transport and catabolism)
b0423	thiI	-4.54692	0.37728	Coenzyme transport and metabolism (Translation, ribosomal structure and biogenesis)
b2470	acrD	15.7413	1.56858	Defense mechanisms
b0376	ampH	4.51622	0.609673	Defense mechanisms
b0355	frmB	3.93278	0.113036	Defense mechanisms
b4348	hsdS	-18.8066	2.70787	Defense mechanisms
b4345	mcrC	-44.6553	5.43361	Defense mechanisms
b2075	mdtB	43.0006	0.485478	Defense mechanisms
b2076	mdtC	30.6556	1.23076	Defense mechanisms
b3486	rbbA	4.10257	0.295259	Defense mechanisms
b1563	relE	6.64635	1.68026	Defense mechanisms
b3790	wecD	-4.36864	0.127237	Defense mechanisms
b3793	wzyE	-4.40211	0.360638	Defense mechanisms
b3487	yhiI	7.33156	0.578938	Defense mechanisms
b4067	actP	7.64474	0.61105	Energy production and conversion
b1415	aldA	7.76308	0.442372	Energy production and conversion
b3588	aldB	4.89399	1.47562	Energy production and conversion
b3528	dctA	4.63147	0.505388	Energy production and conversion
b3081	fadH	12.4683	2.55482	Energy production and conversion
b3894	fdoG	3.84331	0.243964	Energy production and conversion
b3924	fpr	5.55462	0.353028	Energy production and conversion
b2799	fucO	11.2752	1.28341	Energy production and conversion
b1611	fumC	6.65994	0.397374	Energy production and conversion
b2241	glpA	55.8767	4.06062	Energy production and conversion
b3426	glpD	19.0575	1.92095	Energy production and conversion
b3926	glpK	12.2841	1.03873	Energy production and conversion
b2996	hybA	5.7134	0.711874	Energy production and conversion
b2997	hybO	4.33325	0.427841	Energy production and conversion
b2717	hycI	5.76721	0.522275	Energy production and conversion
b3603	lldP	5.12021	1.44102	Energy production and conversion
b3236	mdh	4.10004	0.27151	Energy production and conversion
b0851	nfsA	3.7866	0.275664	Energy production and conversion
b3365	nirB	-9.31267	2.0174	Energy production and conversion
b3403	pck	29.8501	2.37204	Energy production and conversion
b1378	pfo	4.69349	0.284508	Energy production and conversion
b2584	pka	20.0492	2.38211	Energy production and conversion
b1300	puuC	-17.0101	1.17309	Energy production and conversion
b0304	rclA	-5.83175	0.491608	Energy production and conversion
b1629	rsxC	-4.81619	0.312498	Energy production and conversion
b1630	rsxD	-4.75689	0.267422	Energy production and conversion
b1632	rsxE	-5.1237	0.55504	Energy production and conversion
b1631	rsxG	-4.19606	0.298833	Energy production and conversion
b1004	wrbA	-5.6666	0.561333	Energy production and conversion
b0599	ybdH	20.2553	3.41297	Energy production and conversion
b0801	ybiC	-5.14037	0.295059	Energy production and conversion
b1971	yedY	95.9807	7.87344	Energy production and conversion
b1972	yedZ	112.601	15.8266	Energy production and conversion
b0307	ykgF	5.09462	0.907805	Energy production and conversion
b3011	yqhD	63.5045	2.32824	Energy production and conversion
b1380	ldhA	4.54757	0.23455	Energy production and conversion (Coenzyme transport and metabolism) (General function prediction only)
b0019	nhaA	11.4644	2.2689	Energy production and conversion (Inorganic ion transport and metabolism)
b4316	fimC	-6.66791	0.804782	Extracellular structures
b3215	yhcA	-197.629	32.3225	Extracellular structures
b3511	hdeD	-9.37381	2.37604	Function unknown
b0005	yaaX	6.79963	1.13988	Function unknown
b0065	yabI	5.11593	0.507396	Function unknown
b0119	yacL	4.90189	0.545354	Function unknown
b0287	yagU	-15.8651	0.880282	Function unknown
b0380	yaiZ	4.35336	0.526737	Function unknown
b4512	ybdD	17.8535	4.58142	Function unknown
b0643	ybeL	5.3283	0.769872	Function unknown
b0707	ybgA	-7.48751	1.21758	Function unknown
b0753	ybgS	5.10287	0.879708	Function unknown
b0788	ybhN	-7.5125	0.417165	Function unknown
b0821	ybiU	-7.15943	0.450057	Function unknown
b1110	ycfJ	11.6438	1.28994	Function unknown
b1279	yciS	5.5864	0.690725	Function unknown
b1322	ycjF	36.5589	4.13286	Function unknown
b1426	ydcH	5.0577	0.584108	Function unknown
b1685	ydiH	-4.46331	0.113347	Function unknown
b1777	yeaC	4.03381	0.340364	Function unknown
b1846	yebE	52.8665	4.94567	Function unknown
b1825	yebO	8.53276	2.34043	Function unknown
b1836	yebV	-6.42687	1.17547	Function unknown
b4537	yecJ	-8.32093	0.523575	Function unknown
b2073	yegL	5.44385	0.954814	Function unknown
b2085	yegR	13.3436	3.5432	Function unknown
b2152	yeiB	-7.59863	0.674724	Function unknown
b2145	yeiS	-130.211	103.283	Function unknown
b2327	yfcA	-3.95716	0.301807	Function unknown
b2325	yfcL	-3.98125	0.165329	Function unknown
b2332	yfcO	4.15216	0.583909	Function unknown
b2345	yfdF	-117.41	19.0869	Function unknown
b2375	yfdX	11.432	2.45371	Function unknown
b2398	yfeC	3.97227	0.313836	Function unknown
b2399	yfeD	8.39033	1.32843	Function unknown
b2450	yffS	4.33124	0.368931	Function unknown
b2642	yfjW	-34.2258	6.2658	Function unknown
b2671	ygaC	5.10883	0.960011	Function unknown
b2732	ygbA	5.77045	1.34489	Function unknown
b2809	ygdI	5.41984	0.43896	Function unknown
b2833	ygdR	5.73724	1.16666	Function unknown
b3009	yghB	5.62057	0.862101	Function unknown
b3037	ygiB	8.55222	0.6367	Function unknown
b4469	ygiQ	-6.69277	0.326083	Function unknown
b3107	yhaL	5.33465	1.26605	Function unknown
b3293	yhdN	15.3036	1.55755	Function unknown
b3267	yhdV	12.1687	1.92994	Function unknown
b3382	yhfY	20.6886	2.08925	Function unknown
b3383	yhfZ	20.0033	2.4841	Function unknown
b3508	yhiD	-41.5111	16.7285	Function unknown
b3674	yidF	5.33168	0.745272	Function unknown
b3873	yihM	4.65215	0.169902	Function unknown
b3920	yiiQ	-8.86735	0.492353	Function unknown
b3937	yiiX	11.1974	0.831388	Function unknown
b4023	yjbD	6.01169	1.76504	Function unknown
b4060	yjcB	-30.4464	12.0716	Function unknown
b4068	yjcH	10.4622	1.1713	Function unknown
b4126	yjdI	-4.45202	0.0911412	Function unknown
b4487	yjdP	10.7048	0.868728	Function unknown
b4670	yjeV	81.2656	62.6164	Function unknown
b4188	yjfN	31.5718	6.14497	Function unknown
b4253	yjgL	-6.86397	2.31211	Function unknown
b4306	yjhP	9.87081	1.27571	Function unknown
b4566	yjhX	7.66531	0.583618	Function unknown
b0250	ykfB	3.87729	0.24035	Function unknown
b0306	ykgE	18.5866	2.51636	Function unknown
b0991	ymcE	-80.6569	64.1253	Function unknown
b1138	ymfE	-8.64524	0.957651	Function unknown
b1436	yncJ	22.6428	2.20224	Function unknown
b1520	yneE	-109.958	27.1695	Function unknown
b1527	yneK	-6.9455	0.896812	Function unknown
b1586	ynfD	10.5144	3.76753	Function unknown
b2390	ypeC	19.9993	3.2667	Function unknown
b2792	yqcC	-11.3095	1.84437	Function unknown
b3095	yqjA	5.10589	0.925218	Function unknown
b3207	yrbL	4.05693	0.475767	Function unknown
b3280	yrdB	-6.02663	0.327945	Function unknown
b4217	ytfK	15.8264	2.38043	Function unknown
b3570	bax	10.1294	0.971041	General function prediction only
b0356	frmA	6.2631	0.613739	General function prediction only
b4140	fxsA	163.759	34.8811	General function prediction only
b3001	gpr	16.7835	4.72444	General function prediction only
b0046	kefF	-4.89994	0.594404	General function prediction only
b0459	maa	4.59803	0.78754	General function prediction only
b4030	psiE	-5.18848	0.284736	General function prediction only
b1601	tqsA	8.40746	1.20701	General function prediction only
b0790	ybhP	-6.0367	1.14311	General function prediction only
b0820	ybiT	-4.51363	0.264764	General function prediction only
b0804	ybiX	-10.7184	2.51333	General function prediction only
b1321	ycjX	24.4605	3.47106	General function prediction only
b1406	ydbC	6.75491	1.51305	General function prediction only
b1496	yddA	-10.1372	2.82424	General function prediction only
b1668	ydhS	-3.92037	0.231867	General function prediction only
b1795	yeaQ	-7.88059	2.36344	General function prediction only
b2013	yeeE	5.85468	0.811718	General function prediction only
b3087	ygjR	4.13158	0.347581	General function prediction only
b4127	yjdJ	-5.25035	0.671133	General function prediction only
b4307	yjhQ	10.4619	2.71063	General function prediction only
b1843	yobB	5.13405	0.903607	General function prediction only
b4216	ytfJ	26.626	2.56842	General function prediction only
b3502	arsB	76.5583	8.16486	Inorganic ion transport and metabolism
b3503	arsC	13.5792	2.78071	Inorganic ion transport and metabolism
b0126	can	-9.75263	1.41562	Inorganic ion transport and metabolism
b1216	chaA	19.8438	3.21598	Inorganic ion transport and metabolism
b0484	copA	101.344	10.8491	Inorganic ion transport and metabolism
b1019	efeB	-16.0674	2.26128	Inorganic ion transport and metabolism
b1018	efeO	-41.202	6.59926	Inorganic ion transport and metabolism
b3408	feoA	-8.60088	1.34068	Inorganic ion transport and metabolism
b3409	feoB	-3.9111	0.433964	Inorganic ion transport and metabolism
b0153	fhuB	-4.16115	0.317788	Inorganic ion transport and metabolism
b0805	fiu	-38.5029	7.88652	Inorganic ion transport and metabolism
b1902	ftnB	7.08968	1.01688	Inorganic ion transport and metabolism
b1732	katE	-14.9045	1.40008	Inorganic ion transport and metabolism
b0047	kefC	-6.50094	1.11315	Inorganic ion transport and metabolism
b0197	metQ	4.13772	0.15419	Inorganic ion transport and metabolism
b4242	mgtA	39.8901	3.04127	Inorganic ion transport and metabolism
b1223	narK	-4.57644	0.422037	Inorganic ion transport and metabolism
b1469	narU	-4.71729	0.427956	Inorganic ion transport and metabolism
b1308	pspE	13.7753	0.527854	Inorganic ion transport and metabolism
b3726	pstA	-4.88039	0.537593	Inorganic ion transport and metabolism
b2106	rcnA	6.18724	0.179541	Inorganic ion transport and metabolism
b2107	rcnB	3.66794	0.0447574	Inorganic ion transport and metabolism
b3917	sbp	12.5108	2.17781	Inorganic ion transport and metabolism
b2521	sseA	8.86552	1.25766	Inorganic ion transport and metabolism
b0365	tauA	9.72709	2.28853	Inorganic ion transport and metabolism
b0366	tauB	4.75141	0.43059	Inorganic ion transport and metabolism
b1363	trkG	-9.13186	1.01071	Inorganic ion transport and metabolism
b0478	ybaL	5.56196	0.647533	Inorganic ion transport and metabolism
b1495	yddB	-5.59368	0.157734	Inorganic ion transport and metabolism
b1498	ydeN	7.65471	1.09389	Inorganic ion transport and metabolism
b1451	yncD	-6.11883	1.04043	Inorganic ion transport and metabolism
b1757	ynjE	-4.27568	0.152484	Inorganic ion transport and metabolism
b3070	yqjH	9.19407	0.841392	Inorganic ion transport and metabolism
b1973	zinT	18.4611	5.2695	Inorganic ion transport and metabolism
b3469	zntA	5.03263	0.232204	Inorganic ion transport and metabolism
b1227	narI	7.57933	1.11207	Inorganic ion transport and metabolism (Energy production and conversion)
b4292	fecR	-7.14566	0.997225	Inorganic ion transport and metabolism (Signal transduction mechanisms)
b0098	secA	5.71469	0.328236	Intracellular trafficking, secretion, and vesicular transport
b2899	yqfA	4.13552	0.623226	Intracellular trafficking, secretion, and vesicular transport
b4069	acs	15.7007	0.85155	Lipid transport and metabolism
b0789	clsB	-6.68895	1.31463	Lipid transport and metabolism
b3845	fadA	24.4584	7.46383	Lipid transport and metabolism
b3846	fadB	23.3808	8.61399	Lipid transport and metabolism
b0221	fadE	18.2512	6.17001	Lipid transport and metabolism
b2342	fadI	9.71785	1.83546	Lipid transport and metabolism
b2341	fadJ	9.81081	2.49121	Lipid transport and metabolism
b2344	fadL	4.95783	0.334332	Lipid transport and metabolism
b2374	frc	3.85585	0.205032	Lipid transport and metabolism
b2239	glpQ	6.73875	0.407235	Lipid transport and metabolism
b1550	gnsB	-20.8393	17.4094	Lipid transport and metabolism
b2747	ispD	-4.57603	0.436382	Lipid transport and metabolism
b2746	ispF	-4.94898	0.483735	Lipid transport and metabolism
b2174	lpxT	-4.57756	0.507463	Lipid transport and metabolism
b1397	paaJ	5.37977	0.645512	Lipid transport and metabolism
b1694	ydiF	-23.5017	2.30809	Lipid transport and metabolism
b2844	yqeF	10.1094	0.950503	Lipid transport and metabolism
b1805	fadD	23.7191	1.82818	Lipid transport and metabolism (Secondary metabolites biosynthesis, transport and catabolism)
b2426	ucpA	17.2064	1.93706	Lipid transport and metabolism (Secondary metabolites biosynthesis, transport and catabolism) (General function prediction only)
b1271	yciK	6.72576	0.91866	Lipid transport and metabolism (Secondary metabolites biosynthesis, transport and catabolism) (General function prediction only)
b0228	rayT	4.68788	0.604876	Mobilome, prophages, transposons
b3714	adeP	-8.68756	1.47403	Nucleotide transport and metabolism
b0469	apt	-8.03596	0.793155	Nucleotide transport and metabolism
b0336	codB	-130.376	23.1609	Nucleotide transport and metabolism
b4064	ghxP	-16.2912	2.42152	Nucleotide transport and metabolism
b0238	gpt	-4.60752	0.701666	Nucleotide transport and metabolism
b2507	guaA	-6.4362	0.527266	Nucleotide transport and metabolism
b2508	guaB	-29.019	4.43501	Nucleotide transport and metabolism
b1970	hiuH	1465.69	986.464	Nucleotide transport and metabolism
b2234	nrdA	-4.7276	0.360831	Nucleotide transport and metabolism
b2393	nupC	-5.71291	0.325225	Nucleotide transport and metabolism
b1131	purB	-5.62065	0.543653	Nucleotide transport and metabolism
b2476	purC	-13.4427	2.41012	Nucleotide transport and metabolism
b0523	purE	-28.2749	4.98972	Nucleotide transport and metabolism
b2312	purF	-6.94028	1.00113	Nucleotide transport and metabolism
b4006	purH	-7.40276	1.30917	Nucleotide transport and metabolism
b0522	purK	-23.76	3.52449	Nucleotide transport and metabolism
b2499	purM	-18.0188	3.72667	Nucleotide transport and metabolism
b2500	purN	-9.07308	1.17563	Nucleotide transport and metabolism
b1232	purU	-5.64568	0.580683	Nucleotide transport and metabolism
b4245	pyrB	-38.4447	3.61067	Nucleotide transport and metabolism
b1062	pyrC	-26.5739	2.41127	Nucleotide transport and metabolism
b0945	pyrD	-106.365	20.5463	Nucleotide transport and metabolism
b4244	pyrI	-14.9163	1.51177	Nucleotide transport and metabolism
b2162	rihB	133.651	17.843	Nucleotide transport and metabolism
b0030	rihC	7.7579	0.388811	Nucleotide transport and metabolism
b2498	upp	-25.0179	4.21435	Nucleotide transport and metabolism
b2497	uraA	-59.5073	3.97206	Nucleotide transport and metabolism
b3654	xanP	-18.2695	1.00401	Nucleotide transport and metabolism
b0511	ybbW	5.88464	0.544057	Nucleotide transport and metabolism (Coenzyme transport and metabolism)
b0337	codA	-18.2084	1.96709	Nucleotide transport and metabolism (General function prediction only)
b4189	bsmA	18.2618	9.75132	Posttranslational modification, protein turnover, chaperones
b2592	clpB	48.304	8.35449	Posttranslational modification, protein turnover, chaperones
b0437	clpP	4.9665	0.380931	Posttranslational modification, protein turnover, chaperones
b4484	cpxP	330.054	91.6634	Posttranslational modification, protein turnover, chaperones
b3645	dinD	4.19901	0.517867	Posttranslational modification, protein turnover, chaperones
b1061	dinI	-8.09777	1.26185	Posttranslational modification, protein turnover, chaperones
b0015	dnaJ	19.3559	1.57258	Posttranslational modification, protein turnover, chaperones
b0014	dnaK	23.2647	2.11725	Posttranslational modification, protein turnover, chaperones
b2269	elaD	-119.503	13.4411	Posttranslational modification, protein turnover, chaperones
b2686	emrB	-4.5379	0.429573	Posttranslational modification, protein turnover, chaperones
b3178	ftsH	5.03757	0.313856	Posttranslational modification, protein turnover, chaperones
b4143	groL	12.5146	0.855327	Posttranslational modification, protein turnover, chaperones
b4142	groS	13.7626	1.03492	Posttranslational modification, protein turnover, chaperones
b2614	grpE	9.8955	1.14619	Posttranslational modification, protein turnover, chaperones
b3401	hslO	7.10585	0.309067	Posttranslational modification, protein turnover, chaperones
b3931	hslU	8.54517	0.771812	Posttranslational modification, protein turnover, chaperones
b3932	hslV	14.7829	0.660407	Posttranslational modification, protein turnover, chaperones
b0966	hspQ	17.0458	1.27613	Posttranslational modification, protein turnover, chaperones
b0473	htpG	36.948	2.72253	Posttranslational modification, protein turnover, chaperones
b1829	htpX	15.7525	0.929748	Posttranslational modification, protein turnover, chaperones
b3687	ibpA	70.8393	7.2254	Posttranslational modification, protein turnover, chaperones
b3686	ibpB	565.647	93.6703	Posttranslational modification, protein turnover, chaperones
b4669	ilvX	-5.38324	1.19982	Posttranslational modification, protein turnover, chaperones
b4326	iraD	5.39754	1.08502	Posttranslational modification, protein turnover, chaperones
b2528	iscA	5.25112	1.00488	Posttranslational modification, protein turnover, chaperones
b2529	iscU	5.10653	0.992276	Posttranslational modification, protein turnover, chaperones
b0220	ivy	6.47992	0.8794	Posttranslational modification, protein turnover, chaperones
b2936	loiP	4.60656	0.538198	Posttranslational modification, protein turnover, chaperones
b0439	lon	10.6262	1.02756	Posttranslational modification, protein turnover, chaperones
b1532	marB	14.7671	2.29265	Posttranslational modification, protein turnover, chaperones
b1826	mgrB	12.9636	2.93596	Posttranslational modification, protein turnover, chaperones
b4702	mgtL	5.57811	1.13727	Posttranslational modification, protein turnover, chaperones
b3414	nfuA	3.6673	0.523484	Posttranslational modification, protein turnover, chaperones
b1178	pliG	10.7236	1.74843	Posttranslational modification, protein turnover, chaperones
b2259	pmrD	5.41026	0.90254	Posttranslational modification, protein turnover, chaperones
b0525	ppiB	-5.4571	0.209077	Posttranslational modification, protein turnover, chaperones
b1305	pspB	14.8416	1.27961	Posttranslational modification, protein turnover, chaperones
b1307	pspD	15.0886	3.71668	Posttranslational modification, protein turnover, chaperones
b4050	pspG	8.068	1.69036	Posttranslational modification, protein turnover, chaperones
b0489	qmcA	4.21312	0.396445	Posttranslational modification, protein turnover, chaperones
b1561	rem	7.01334	0.889444	Posttranslational modification, protein turnover, chaperones
b1743	spy	6447.25	2829.64	Posttranslational modification, protein turnover, chaperones
b2522	sseB	-4.0766	0.243916	Posttranslational modification, protein turnover, chaperones
b4618	tisB	6.79909	1.8206	Posttranslational modification, protein turnover, chaperones
b3651	trmH	-5.35514	0.259674	Posttranslational modification, protein turnover, chaperones
b0888	trxB	-5.55906	0.44249	Posttranslational modification, protein turnover, chaperones
b0488	ybbJ	8.55536	1.73843	Posttranslational modification, protein turnover, chaperones
b0492	ybbN	8.82023	0.847707	Posttranslational modification, protein turnover, chaperones
b0850	ybjC	4.73584	0.455955	Posttranslational modification, protein turnover, chaperones
b2012	yeeD	4.71466	0.826143	Posttranslational modification, protein turnover, chaperones
b2971	yghG	-10.2277	1.83836	Posttranslational modification, protein turnover, chaperones
b3158	yhbU	-12.2931	0.723591	Posttranslational modification, protein turnover, chaperones
b4599	yneM	19.6867	10.2562	Posttranslational modification, protein turnover, chaperones
b2875	yqeB	7.19929	1.08556	Posttranslational modification, protein turnover, chaperones
b4002	zraP	357.422	45.0183	Posttranslational modification, protein turnover, chaperones
b1427	rimL	3.84644	0.214736	Posttranslational modification, protein turnover, chaperones (Translation, ribosomal structure and biogenesis)
b3387	dam	-4.29743	0.322871	Replication, recombination and repair
b1343	dbpA	-6.19495	1.03543	Replication, recombination and repair
b0956	matP	5.28945	0.921659	Replication, recombination and repair
b1159	mcrA	-8.66136	1.14658	Replication, recombination and repair
b3635	mutM	5.94482	0.874935	Replication, recombination and repair
b1633	nth	-6.04938	0.317169	Replication, recombination and repair
b2819	recD	-4.23126	0.340606	Replication, recombination and repair
b3652	recG	-6.09021	0.52634	Replication, recombination and repair
b3822	recQ	-4.33233	0.397389	Replication, recombination and repair
b0797	rhlE	-18.0425	1.4413	Replication, recombination and repair
b2009	sbmC	5.25714	1.20007	Replication, recombination and repair
b1340	smrA	4.67816	0.623079	Replication, recombination and repair
b3811	xerC	-5.04187	0.399407	Replication, recombination and repair
b2509	xseA	-7.14929	0.287878	Replication, recombination and repair
b0442	ybaV	5.06571	0.83022	Replication, recombination and repair
b2627	yfjK	-3.82626	0.0894829	Replication, recombination and repair
b3537	bcsF	-7.3033	1.18911	Secondary metabolites biosynthesis, transport and catabolism
b3538	bcsG	-9.35499	0.700101	Secondary metabolites biosynthesis, transport and catabolism
b3012	dkgA	4.43513	0.613855	Secondary metabolites biosynthesis, transport and catabolism
b0583	entE	-4.92372	0.927484	Secondary metabolites biosynthesis, transport and catabolism
b2536	hcaT	4.71509	0.72511	Secondary metabolites biosynthesis, transport and catabolism
b1463	nhoA	4.87439	0.765266	Secondary metabolites biosynthesis, transport and catabolism
b0495	ybbA	10.353	0.454733	Secondary metabolites biosynthesis, transport and catabolism
b0496	ybbP	4.22299	0.269122	Secondary metabolites biosynthesis, transport and catabolism
b1433	ydcO	8.17377	1.42679	Secondary metabolites biosynthesis, transport and catabolism
b1667	ydhR	5.04798	0.240166	Secondary metabolites biosynthesis, transport and catabolism
b2180	yejF	-4.75023	0.309481	Secondary metabolites biosynthesis, transport and catabolism
b2219	atoS	6.64372	1.28383	Signal transduction mechanisms
b2078	baeS	10.5974	1.4861	Signal transduction mechanisms
b1163	bluF	-4.2577	0.611531	Signal transduction mechanisms
b3032	cpdA	6.54131	0.431621	Signal transduction mechanisms
b0598	cstA	26.0472	3.54548	Signal transduction mechanisms
b1535	dgcZ	55.2368	3.99786	Signal transduction mechanisms
b1489	dosP	-4.92996	0.615862	Signal transduction mechanisms
b2370	evgS	-15.4225	2.34679	Signal transduction mechanisms
b1334	fnr	4.05749	0.253691	Signal transduction mechanisms
b3868	glnG	-4.17962	0.349408	Signal transduction mechanisms
b3869	glnL	-6.49391	0.315324	Signal transduction mechanisms
b2554	glrR	-3.77452	0.100159	Signal transduction mechanisms
b4172	hfq	6.08984	1.82843	Signal transduction mechanisms
b1976	mtfA	14.6982	4.07902	Signal transduction mechanisms
b2570	rseC	-5.69569	0.147399	Signal transduction mechanisms
b3871	typA	-8.37137	0.575518	Signal transduction mechanisms
b3495	uspA	4.03092	0.562628	Signal transduction mechanisms
b1333	uspE	4.33617	0.867351	Signal transduction mechanisms
b1376	uspF	12.7347	1.56514	Signal transduction mechanisms
b0607	uspG	17.4669	1.46345	Signal transduction mechanisms
b1742	ves	151.465	88.8499	Signal transduction mechanisms
b0315	yahA	-5.40672	0.641896	Signal transduction mechanisms
b0631	ybeD	18.0605	3.56622	Signal transduction mechanisms
b1341	ydaM	-4.39538	0.300964	Signal transduction mechanisms
b0833	yliE	-20.5808	5.92775	Signal transduction mechanisms
b2876	yqeC	29.2095	22.1726	Signal transduction mechanisms
b4003	zraS	12.6864	2.78566	Signal transduction mechanisms
b1951	rcsA	6.99767	2.9185	Signal transduction mechanisms (Transcription)
b1339	abgR	6.21839	0.968065	Transcription
b0464	acrR	13.9943	2.898	Transcription
b0564	appY	-49.6993	22.8399	Transcription
b0064	araC	29.231	2.88018	Transcription
b3501	arsR	132.033	20.0784	Transcription
b1557	cspB	-8.4372	2.59503	Transcription
b0880	cspD	55.9137	13.8807	Transcription
b0990	cspG	-14.1854	9.75152	Transcription
b1799	dmlR	7.23391	0.993713	Transcription
b3094	exuR	4.1533	0.608497	Transcription
b1384	feaR	8.24842	1.4178	Transcription
b4293	fecI	-4.23165	0.435063	Transcription
b1891	flhC	-6.91933	0.840808	Transcription
b0357	frmR	7.04961	1.23693	Transcription
b3515	gadW	-22.1709	6.45494	Transcription
b3516	gadX	-4.51638	0.635589	Transcription
b2151	galS	12.5428	2.0724	Transcription
b4128	ghoS	-110.516	12.2749	Transcription
b2980	glcC	37.2277	9.83071	Transcription
b2537	hcaR	10.946	1.70671	Transcription
b0460	hha	6.45422	0.747504	Transcription
b2725	hycA	-520.621	151.045	Transcription
b3773	ilvY	4.43326	0.482819	Transcription
b2531	iscR	8.16793	0.394824	Transcription
b4357	lgoR	6.04985	2.52016	Transcription
b3604	lldR	4.62712	1.9941	Transcription
b2289	lrhA	6.46094	0.771201	Transcription
b1512	lsrR	15.2679	1.80768	Transcription
b1620	malI	6.13194	0.492061	Transcription
b3418	malT	7.68879	0.301292	Transcription
b1531	marA	16.5583	2.94776	Transcription
b1530	marR	13.3087	2.32384	Transcription
b4118	melR	11.212	3.89882	Transcription
b3828	metR	100.141	3.58961	Transcription
b0346	mhpR	6.39056	1.19897	Transcription
b0020	nhaR	5.22374	1.24537	Transcription
b2082	ogrK	14.7057	5.20322	Transcription
b3961	oxyR	4.8937	0.310477	Transcription
b0846	rcdA	14.6957	0.652217	Transcription
b3906	rhaR	7.83232	0.234979	Transcription
b3905	rhaS	5.43256	0.328697	Transcription
b1286	rnb	-5.81416	0.270635	Transcription
b3461	rpoH	5.04397	0.173967	Transcription
b2741	rpoS	5.23987	0.370818	Transcription
b3995	rsd	4.06876	0.343251	Transcription
b4062	soxS	240.064	28.3948	Transcription
b2669	stpA	-50.2831	14.514	Transcription
b3060	ttdR	-7.74008	1.89447	Transcription
b1618	uidR	3.93844	0.32875	Transcription
b0272	yagI	10.633	0.337715	Transcription
b0445	ybaE	5.30855	1.13366	Transcription
b0447	ybaO	6.26773	0.596374	Transcription
b1111	ycfQ	5.36162	0.913397	Transcription
b1853	yebK	4.7455	0.329573	Transcription
b3407	yhgF	-5.89598	0.203607	Transcription
b3872	yihL	6.90872	0.674607	Transcription
b3010	yqhC	47.7359	5.02181	Transcription
b3071	yqjI	54.011	6.61084	Transcription
b3292	zntR	23.0883	4.70469	Transcription
b2079	basR	4.80191	0.435397	Transcription (Signal transduction mechanisms)
b0162	cdaR	11.0912	1.59661	Transcription (Signal transduction mechanisms)
b3507	dctR	-15.4467	3.04583	Transcription (Signal transduction mechanisms)
b2369	evgA	-4.70266	0.521541	Transcription (Signal transduction mechanisms)
b2731	fhlA	-3.76401	0.118417	Transcription (Signal transduction mechanisms)
b4043	lexA	4.20202	0.450178	Transcription (Signal transduction mechanisms)
b1304	pspA	19.8308	2.50273	Transcription (Signal transduction mechanisms)
b1306	pspC	14.4518	1.17679	Transcription (Signal transduction mechanisms)
b1969	yedW	7.75232	1.0626	Transcription (Signal transduction mechanisms)
b2869	ygeV	21.5657	3.63622	Transcription (Signal transduction mechanisms)
b4550	arfA	28.9411	3.63125	Translation, ribosomal structure and biogenesis
b2326	epmC	-4.30986	0.208283	Translation, ribosomal structure and biogenesis
b4173	hflX	5.08548	0.260815	Translation, ribosomal structure and biogenesis
b3400	hslR	9.8657	0.900027	Translation, ribosomal structure and biogenesis
b4171	miaA	19.2261	1.04876	Translation, ribosomal structure and biogenesis
b2324	mnmC	-4.00318	0.291657	Translation, ribosomal structure and biogenesis
b0194	proS	-3.99197	0.174998	Translation, ribosomal structure and biogenesis
b0405	queA	-4.48146	0.157161	Translation, ribosomal structure and biogenesis
b2597	raiA	19.595	3.95446	Translation, ribosomal structure and biogenesis
b0835	rimO	-13.4718	1.19729	Translation, ribosomal structure and biogenesis
b3179	rlmE	11.2705	1.25235	Translation, ribosomal structure and biogenesis
b0807	rlmF	-4.16736	0.378462	Translation, ribosomal structure and biogenesis
b0967	rlmI	-5.71816	0.479963	Translation, ribosomal structure and biogenesis
b3317	rplB	-4.91562	0.391886	Translation, ribosomal structure and biogenesis
b3320	rplC	-5.32488	0.360047	Translation, ribosomal structure and biogenesis
b3319	rplD	-5.39917	0.711418	Translation, ribosomal structure and biogenesis
b3231	rplM	-4.27709	0.461884	Translation, ribosomal structure and biogenesis
b3318	rplW	-5.21787	0.727675	Translation, ribosomal structure and biogenesis
b3321	rpsJ	-6.12637	0.708224	Translation, ribosomal structure and biogenesis
b0188	tilS	-4.39643	0.468609	Translation, ribosomal structure and biogenesis
b2474	tmcA	-3.89807	0.266025	Translation, ribosomal structure and biogenesis
b2791	truC	-4.16373	0.18486	Translation, ribosomal structure and biogenesis
b1807	tsaB	-4.06896	0.664724	Translation, ribosomal structure and biogenesis
b3282	tsaC	-4.07431	0.415687	Translation, ribosomal structure and biogenesis
b0897	ycaO	-12.0432	0.593087	Translation, ribosomal structure and biogenesis
b1282	yciH	-4.87717	0.413148	Translation, ribosomal structure and biogenesis
b2171	yeiP	-3.99846	0.150382	Translation, ribosomal structure and biogenesis
b3074	ygjH	22.17	8.1982	Translation, ribosomal structure and biogenesis
b3180	yhbY	-4.34398	0.434799	Translation, ribosomal structure and biogenesis
b4012	yjaB	6.80745	0.644461	Translation, ribosomal structure and biogenesis
b1767	ansA	-3.88585	0.191236	Translation, ribosomal structure and biogenesis (Intracellular trafficking, secretion, and vesicular transport)
b1983	yeeN	-5.57961	0.298866	Translation, ribosomal structure and biogenesis (Transcription)
