# Supplementary material for: Transcriptomic Response Analysis of Escherichia coli to Palladium Stress
Source: Front Microbiol. 2021 Oct 8;12:741836. doi: 10.3389/fmicb.2021.741836 (PMC8533678; doi:10.3389/fmicb.2021.741836)
Supplement: Supplementary file 2 [file Data_Sheet_2.xlsx]

## Sheet: C1vsC2
#Accession	Description	logFC	logCPM	PValue	FDR
gene:b3950	frwB	3.49117	1.09008	0.0105845	1
gene:b3074	ygjH	3.41658	0.718832	0.0416768	1
gene:b2333	yfcP	2.28408	0.398716	0.0477486	1
gene:b4599	yneM	-2.16094	2.92592	0.066544	1
gene:b1705	ydiE	-1.84472	1.73658	0.0851681	1
gene:b1499	ydeO	2.1215	0.99511	0.0957594	1
gene:b1821	mntP	2.1215	-0.324199	0.0957594	1
gene:b4083	yjcS	2.26108	0.0517429	0.0961033	1
gene:b4257	yjgN	2.03963	-0.109777	0.112148	1
gene:b1553	rzpQ	-5.36453	-0.591134	0.121042	1
gene:b2339	yfcV	-5.36453	-0.735799	0.121042	1
gene:b4358	lgoD	2.83907	-0.692917	0.124125	1
gene:b1011	rutB	2.05647	0.658971	0.140243	1
gene:b3117	tdcB	1.86047	-0.571915	0.155694	1
gene:b3155	yhbQ	1.55758	1.57719	0.162739	1
gene:b0718	ybgQ	1.6206	1.19839	0.165026	1
gene:b4011	yjaA	-1.75453	1.2469	0.16787	1
gene:b3140	agaD	1.72643	-0.0521884	0.16787	1
gene:b1503	ydeR	2.64961	0.802634	0.168839	1
gene:b4132	cadB	1.94214	-0.17661	0.17088	1
gene:b0938	elfA	1.4701	0.479373	0.175031	1
gene:b2247	rhmD	1.4701	2.16843	0.175031	1
gene:b4670	yjeV	-5.05133	0.488252	0.190669	1
gene:b0989	cspH	5.03749	0.0965476	0.190669	1
gene:b0702	ybfB	-1.47537	0.356373	0.198383	1
gene:b1970	hiuH	-1.57928	8.90224	0.203098	1
gene:b2108	yehA	1.55112	-0.652491	0.203098	1
gene:b1552	cspI	-1.17181	5.20014	0.203396	1
gene:b1742	ves	1.48392	6.15701	0.20963	1
gene:b1795	yeaQ	-1.16673	3.60356	0.214017	1
gene:b0511	ybbW	1.43111	1.21676	0.214995	1
gene:b0139	htrE	1.32388	1.37786	0.226552	1
gene:b1785	yeaI	-1.57535	0.355769	0.227169	1
gene:b1040	csgD	-1.1235	2.53944	0.235433	1
gene:b1572	ydfB	-1.4386	0.0921396	0.236968	1
gene:b2666	yqaE	-1.18059	3.1489	0.24023	1
gene:b3817	yigF	-1.94865	-0.394923	0.250093	1
gene:b4527	ydaF	-1.94865	-0.348555	0.250093	1
gene:b2448	yffQ	1.92116	0.189464	0.250093	1
gene:b0717	ybgP	-1.7099	-0.212332	0.258264	1
gene:b2271	yfbL	1.68209	-0.769644	0.258264	1
gene:b3483	yhhH	-1.56951	-0.146837	0.262793	1
gene:b1012	rutA	1.38244	0.424526	0.267246	1
gene:b1388	paaA	1.33292	0.619857	0.268393	1
gene:b1265	trpL	-1.08228	3.01642	0.270728	1
gene:b1513	lsrA	1.09722	5.22899	0.271019	1
gene:b0572	cusC	-1.00313	7.49342	0.271409	1
gene:b2598	pheL	-1.0663	3.41748	0.278962	1
gene:b0505	allA	-1.16412	0.785249	0.292869	1
gene:b3949	frwC	1.13576	1.34329	0.292869	1
gene:b0991	ymcE	-0.988092	2.797	0.299426	1
gene:b1396	paaI	-1.08325	1.04385	0.303931	1
gene:b0933	ssuB	0.971215	2.62701	0.307579	1
gene:b0344	lacZ	-1.37073	0.00802441	0.311285	1
gene:b3242	aaeX	-1.37073	-0.163733	0.311285	1
gene:b4128	ghoS	1.34266	-0.713761	0.311285	1
gene:b4522	ymiA	1.34266	-0.0570785	0.311285	1
gene:b0226	dinJ	-0.983951	3.6186	0.311356	1
gene:b0382	iraP	-1.04015	2.5326	0.311814	1
gene:b1892	flhD	-1.01124	1.48212	0.315751	1
gene:b4028	yjbG	1.09328	0.390424	0.320244	1
gene:b1556	essQ	-1.55986	0.423981	0.320341	1
gene:b4685	yrbN	-0.901077	5.40875	0.322128	1
gene:b3393	hofO	1.10256	0.620181	0.323929	1
gene:b4060	yjcB	-0.894619	3.91648	0.331904	1
gene:b2667	ygaV	-1.05533	2.16745	0.334569	1
gene:b2072	yegK	1.02695	2.27807	0.334569	1
gene:b0805	fiu	-0.87126	5.44466	0.337311	1
gene:b0934	ssuC	0.923726	2.2379	0.338098	1
gene:b0035	caiE	1.02982	0.612815	0.338706	1
gene:b0704	ybfC	-1.17166	0.294456	0.339098	1
gene:b2930	yggF	0.953111	1.61859	0.339863	1
gene:b1904	yecR	-1.19243	0.0231389	0.346228	1
gene:b0310	ykgH	1.16424	-0.135682	0.346228	1
gene:b4300	sgcR	-0.977062	1.83625	0.349375	1
gene:b1750	ydjX	-0.954324	1.12951	0.352451	1
gene:b4321	gntP	-0.954324	3.11941	0.352451	1
gene:b1554	rrrQ	-1.21954	0.598521	0.354988	1
gene:b3083	higB	1.1914	0.847912	0.354988	1
gene:b1736	chbA	-1.07518	0.77425	0.362314	1
gene:b2767	ygcO	-1.07518	0.839618	0.362314	1
gene:b3721	bglB	1.04688	0.576959	0.362314	1
gene:b1890	motA	-1.00778	0.569396	0.365339	1
gene:b1901	araF	-1.00778	3.41988	0.365339	1
gene:b2219	atoS	-0.856764	4.57417	0.365667	1
gene:b2846	yqeH	-1.25639	-0.653471	0.366009	1
gene:b0146	sfsA	-0.820385	6.71094	0.367969	1
gene:b1387	paaZ	0.896802	1.75646	0.368487	1
gene:b1673	ydhV	0.883451	1.87196	0.368921	1
gene:b4511	ybdZ	-0.876565	2.2098	0.369948	1
gene:b2504	yfgG	-0.872576	3.57446	0.370052	1
gene:b4680	ypdK	-1.0817	1.15723	0.370972	1
gene:b0334	prpD	1.05343	0.634405	0.370972	1
gene:b4215	ytfI	1.05343	0.0862131	0.370972	1
gene:b0573	cusF	-0.837948	5.00028	0.374693	1
gene:b1407	ydbD	0.875895	1.99593	0.376501	1
gene:b2723	hycC	0.875895	1.89472	0.376501	1
gene:b4637	uof	-0.813692	4.59369	0.377334	1
gene:b3558	insK	-0.935957	2.73516	0.377927	1
gene:b2704	srlB	-1.08978	1.58167	0.381416	1
gene:b4204	yjfZ	1.06155	0.306352	0.381416	1
gene:b2350	gtrA	-0.825499	3.23539	0.381475	1
gene:b1973	zinT	-0.95951	3.71681	0.386099	1
gene:b3586	yiaV	0.880124	1.0275	0.387429	1
gene:b3437	gntK	0.852904	2.4151	0.387981	1
gene:b3335	gspO	0.898647	1.96134	0.390265	1
gene:b2709	norR	0.788654	4.48818	0.392397	1
gene:b1895	uspC	-0.783049	4.87099	0.392661	1
gene:b3556	cspA	-0.768761	11.8966	0.394195	1
gene:b0288	ykgJ	-1.10007	0.744828	0.394262	1
gene:b0339	cynT	-0.955553	0.553496	0.394278	1
gene:b1480	sra	-0.768934	7.40162	0.395756	1
gene:b0997	torA	0.801646	3.42805	0.39862	1
gene:b2825	ppdB	0.805602	2.60967	0.399573	1
gene:b1885	tap	0.869194	1.08885	0.399878	1
gene:b4074	nrfE	0.80104	2.1343	0.403129	1
gene:b0689	ybfP	-0.915854	0.680187	0.405742	1
gene:b0804	ybiX	-0.765326	3.0654	0.406834	1
gene:b0806	mcbA	-0.891243	1.5993	0.407132	1
gene:b1696	ydiP	-0.891243	1.82413	0.407132	1
gene:b0990	cspG	-0.749269	6.3641	0.408278	1
gene:b3129	prlF	-0.786772	3.27098	0.409202	1
gene:b0267	yagA	1.08547	-0.0131633	0.410453	1
gene:b2888	uacT	1.08547	0.0471616	0.410453	1
gene:b4366	bglJ	1.08547	1.01853	0.410453	1
gene:b3291	mscL	-0.744528	7.14525	0.412258	1
gene:b2229	yfaT	0.975955	0.0541557	0.4135	1
gene:b0584	fepA	-0.739158	6.75073	0.414034	1
gene:b2675	nrdE	-0.741229	5.36551	0.414779	1
gene:b0975	hyaD	0.781445	2.21512	0.414998	1
gene:b0612	citT	0.855739	1.25525	0.415231	1
gene:b1774	ydjJ	0.855739	2.13746	0.415231	1
gene:b1582	ynfA	0.837575	1.53821	0.415285	1
gene:b4193	ulaA	0.837575	1.46885	0.415285	1
gene:b0583	entD	-0.750597	3.5284	0.415936	1
gene:b3408	feoA	-0.734075	7.39339	0.416297	1
gene:b4676	yoaK	-0.767619	2.8913	0.416651	1
gene:b2080	yegP	-0.748274	3.87537	0.417269	1
gene:b4364	yjjP	-0.808698	2.41008	0.419501	1
gene:b0935	ssuD	0.755929	3.15468	0.421624	1
gene:b0461	tomB	-0.73582	8.09891	0.422185	1
gene:b2155	cirA	-0.721623	6.79664	0.425013	1
gene:b1566	flxA	1.51354	-0.647166	0.427003	1
gene:b2446	yffO	0.910992	0.581251	0.427457	1
gene:b1311	ycjO	0.974748	0.842373	0.429563	1
gene:b1550	gnsB	-0.727963	3.89899	0.429716	1
gene:b0941	elfG	0.742211	2.94148	0.430722	1
gene:b1102	fhuE	-0.7174	4.56281	0.431003	1
gene:b4528	rzoR	-1.1322	-0.545218	0.431503	1
gene:b0225	yafQ	-0.715677	6.11404	0.43158	1
gene:b3690	cbrA	0.821166	1.25048	0.432041	1
gene:b0443	fadM	-0.773073	2.72514	0.432679	1
gene:b3748	rbsD	-0.709326	8.34511	0.433092	1
gene:b4554	yibT	-0.811094	3.28858	0.433758	1
gene:b0435	bolA	-0.705652	6.9955	0.438307	1
gene:b4172	hfq	-0.699323	9.5413	0.43879	1
gene:b2918	argK	0.811516	1.23829	0.441928	1
gene:b2145	yeiS	-0.931679	0.163049	0.442776	1
gene:b1615	uidC	0.903396	0.32417	0.442776	1
gene:b4198	ulaF	0.727117	2.71024	0.443744	1
gene:b0358	yaiO	-0.78916	2.47038	0.445525	1
gene:b0942	ycbU	-0.78916	1.60969	0.445525	1
gene:b0377	sbmA	-0.698651	5.12255	0.446145	1
gene:b3664	adeQ	0.828503	1.09099	0.446367	1
gene:b3952	pflC	0.74649	2.4412	0.446497	1
gene:b3136	agaS	-1.00138	-0.418966	0.449643	1
gene:b4157	yjeN	-0.881855	0.685828	0.452464	1
gene:b3709	tnaB	0.85353	4.46438	0.452464	1
gene:b0594	entE	-0.674001	5.8621	0.45666	1
gene:b1153	ymfQ	1.13147	-0.475452	0.460013	1
gene:b1502	ydeQ	1.13147	0.975588	0.460013	1
gene:b2998	yghW	1.13147	-0.640047	0.460013	1
gene:b3596	yibG	1.13147	-0.384359	0.460013	1
gene:b4277	yjgZ	1.13147	0.185525	0.460013	1
gene:b2984	yghR	0.894081	-0.362369	0.46135	1
gene:b3227	dcuD	0.894081	0.865383	0.46135	1
gene:b3392	hofP	0.894081	0.055462	0.46135	1
gene:b0896	dmsC	0.685392	3.97188	0.463048	1
gene:b2757	casD	-0.74902	2.14152	0.46311	1
gene:b2471	yffB	-0.671625	4.10924	0.466283	1
gene:b3509	hdeB	-0.655054	6.58366	0.468506	1
gene:b2082	ogrK	-0.869335	3.19155	0.469532	1
gene:b0912	ihfB	-0.65231	7.18559	0.470857	1
gene:b2547	yphE	0.72008	2.06824	0.473477	1
gene:b3049	glgS	-0.708864	4.39507	0.473525	1
gene:b2112	yehE	-0.715647	2.41766	0.474138	1
gene:b1078	flgG	-0.674063	2.63019	0.475356	1
gene:b3014	yqhH	-0.99926	-0.242958	0.475459	1
gene:b1616	uidB	0.802966	1.25378	0.475574	1
gene:b2121	yehP	0.802966	0.778563	0.475574	1
gene:b0554	essD	-0.802679	0.494769	0.480219	1
gene:b3333	gspL	-0.802679	0.94017	0.480219	1
gene:b4468	glcE	0.663221	4.82254	0.480221	1
gene:b2736	ygbJ	0.719755	1.43814	0.480489	1
gene:b4618	tisB	-0.644333	6.53813	0.481631	1
gene:b0731	mngA	0.75196	1.04766	0.4839	1
gene:b1115	ycfT	-0.910603	0.208913	0.484326	1
gene:b0518	fdrA	0.882388	-0.146902	0.484326	1
gene:b0629	ybeF	0.882388	0.356114	0.484326	1
gene:b2111	yehD	0.882388	0.178933	0.484326	1
gene:b4394	yjjX	0.647204	3.88813	0.485201	1
gene:b3337	bfd	-0.69097	2.55568	0.485472	1
gene:b1679	sufE	-0.641274	3.51839	0.486785	1
gene:b1889	motB	0.719338	1.08653	0.489367	1
gene:b2546	yphD	0.677644	1.83109	0.489983	1
gene:b0301	rclC	-0.854198	-0.00703452	0.490049	1
gene:b2055	wcaE	-0.725111	1.12232	0.493232	1
gene:b2455	eutE	0.786806	0.589	0.494035	1
gene:b0624	flc	-0.642511	3.56755	0.496221	1
gene:b2054	wcaF	-0.786454	0.286757	0.496965	1
gene:b2490	hyfJ	0.736136	0.631159	0.499207	1
gene:b4073	nrfD	0.65714	1.71412	0.500106	1
gene:b1409	ynbB	1.17517	-1.00552	0.500903	1
gene:b0340	cynS	-0.747178	0.885649	0.500975	1
gene:b3507	dctR	-0.677437	1.12796	0.50155	1
gene:b1625	cnu	-0.733137	1.30101	0.502405	1
gene:b4115	adiC	0.693109	1.33217	0.503584	1
gene:b3145	yraK	-0.664988	3.07466	0.503763	1
gene:b2169	fruB	-0.603032	7.96959	0.503881	1
gene:b0683	fur	-0.601984	9.05584	0.50436	1
gene:b3535	yhjR	-0.615005	4.10853	0.504813	1
gene:b0023	rpsT	-0.601521	7.25782	0.505227	1
gene:b0944	ycbF	0.651232	2.34554	0.507811	1
gene:b1940	fliH	0.646889	1.38314	0.508246	1
gene:b0802	ybiJ	-0.625882	2.83346	0.50886	1
gene:b0076	leuO	-0.642616	2.79911	0.511508	1
gene:b0631	ybeD	-0.59518	8.30673	0.512253	1
gene:b2561	yfhH	0.61961	3.67535	0.513181	1
gene:b3547	yhjX	0.614673	3.08191	0.513441	1
gene:b3043	ygiL	-0.895439	-0.0243364	0.513461	1
gene:b0279	yagM	0.867272	-0.565895	0.513461	1
gene:b1873	torY	0.867272	1.66847	0.513461	1
gene:b2505	yfgH	0.867272	0.524632	0.513461	1
gene:b0574	cusB	-0.592356	6.38012	0.51403	1
gene:b1994	insH1	-0.835526	0.4166	0.515158	1
gene:b3336	bfr	-0.588552	6.11626	0.51585	1
gene:b1375	ynaE	-0.795804	1.2189	0.516041	1
gene:b3566	xylF	0.767505	3.58214	0.516041	1
gene:b4003	zraS	0.60733	5.84302	0.516404	1
gene:b2877	mocA	-0.615373	4.58088	0.516429	1
gene:b1697	ydiQ	0.739192	0.73188	0.516526	1
gene:b3076	ebgA	0.62663	3.06923	0.516874	1
gene:b3107	yhaL	0.688413	3.13944	0.517037	1
gene:b1908	yecA	0.580206	7.44944	0.521089	1
gene:b0732	mngB	0.598253	4.13025	0.521122	1
gene:b3022	mqsR	-0.604274	4.39469	0.524475	1
gene:b1216	chaA	-0.573975	9.02296	0.526132	1
gene:b0306	ykgE	-0.652795	5.29163	0.526319	1
gene:b4090	rpiB	0.627603	4.73861	0.526887	1
gene:b2700	pncC	0.581651	3.95005	0.527231	1
gene:b1570	dicA	-0.59857	3.75301	0.527327	1
gene:b1642	slyA	-0.573174	6.53945	0.527457	1
gene:b3704	rnpA	-0.569396	7.32865	0.528127	1
gene:b3989	yjaZ	-0.668805	1.94424	0.529024	1
gene:b1541	ydfZ	0.598589	2.32064	0.530113	1
gene:b4705	mntS	-0.571692	6.31531	0.530348	1
gene:b1393	paaF	0.65261	0.991879	0.530966	1
gene:b3511	hdeD	-0.566252	5.61541	0.531112	1
gene:b0368	tauD	0.597806	3.16646	0.531247	1
gene:b3154	yhbP	0.603955	2.88419	0.532687	1
gene:b2676	nrdF	-0.573635	3.19957	0.534013	1
gene:b3448	yhhA	-0.573047	4.97005	0.534498	1
gene:b3836	tatA	-0.561316	7.43969	0.534565	1
gene:b3720	bglH	0.681945	0.775253	0.535227	1
gene:b4567	yjjZ	-0.616406	3.30042	0.535765	1
gene:b1283	osmB	-0.587307	5.78829	0.536051	1
gene:b2051	wcaH	-0.640341	1.26886	0.536384	1
gene:b2061	wzb	-0.725377	0.0862115	0.537221	1
gene:b4027	yjbF	-0.725377	0.358685	0.537221	1
gene:b4095	phnM	-0.725377	0.251106	0.537221	1
gene:b0985	gfcC	0.697028	1.18877	0.537221	1
gene:b1042	csgA	0.614483	1.91692	0.537575	1
gene:b0601	ybdM	-0.649276	1.90103	0.540424	1
gene:b2620	smpB	-0.553254	6.7668	0.541419	1
gene:b0280	yagN	-0.577992	4.13873	0.541731	1
gene:b3391	hofQ	0.578613	2.38359	0.541793	1
gene:b3263	yhdU	4.08076	0.778534	0.542252	1
gene:b2197	ccmE	0.579334	3.15341	0.542365	1
gene:b3379	php	-0.772318	1.1589	0.542695	1
gene:b0241	phoE	0.744046	-0.148863	0.542695	1
gene:b1946	fliN	0.744046	-0.086612	0.542695	1
gene:b3625	waaY	-0.552133	5.25187	0.542706	1
gene:b2458	eutD	0.629331	1.43849	0.544128	1
gene:b3647	ligB	0.569972	3.39582	0.545485	1
gene:b3491	yhiM	-0.577311	2.07568	0.545937	1
gene:b1802	yeaW	-0.811915	1.08162	0.54656	1
gene:b2248	rhmR	-0.811915	1.40341	0.54656	1
gene:b2775	yqcE	0.783708	-0.151531	0.54656	1
gene:b1177	ycgJ	-0.555918	3.58392	0.546726	1
gene:b1431	ydcL	-0.544633	5.08401	0.548281	1
gene:b1888	cheA	0.569561	2.20115	0.548862	1
gene:b1544	ydfK	-0.669702	1.09139	0.549142	1
gene:b1394	paaG	0.641301	0.742097	0.549142	1
gene:b1150	ymfR	-0.875074	-0.331479	0.551574	1
gene:b1161	ycgX	-0.875074	0.639504	0.551574	1
gene:b1377	ompN	0.846973	0.0296605	0.551574	1
gene:b3562	yiaA	0.846973	0.471854	0.551574	1
gene:b2732	ygbA	0.649328	2.5607	0.552378	1
gene:b0913	ycaI	-0.562746	4.50256	0.552598	1
gene:b0588	fepC	-0.540398	4.81172	0.552718	1
gene:b1694	ydiF	0.60485	0.712501	0.553782	1
gene:b3679	yidK	0.60485	1.90908	0.553782	1
gene:b3115	tdcD	0.582658	1.39292	0.554347	1
gene:b1792	yeaO	-0.545074	5.00386	0.554819	1
gene:b2168	fruK	-0.532995	6.54867	0.555759	1
gene:b1944	fliL	-0.687774	0.539114	0.55631	1
gene:b2826	ppdA	0.659413	0.826686	0.55631	1
gene:b4086	alsC	0.659413	0.458304	0.55631	1
gene:b1057	yceJ	-0.611842	2.56012	0.556531	1
gene:b2933	cmtA	0.607647	0.804304	0.556614	1
gene:b3262	yhdJ	0.607647	1.53168	0.556614	1
gene:b0586	entF	-0.530198	6.736	0.556899	1
gene:b0393	rdgC	0.531155	5.59486	0.557032	1
gene:b1242	ychE	-0.559998	3.13917	0.557101	1
gene:b0097	secM	-0.532077	6.98876	0.557329	1
gene:b2597	raiA	-0.525963	12.4803	0.559027	1
gene:b0144	gluQ	-0.537885	3.82656	0.559943	1
gene:b0341	cynX	-0.580206	2.22596	0.5606	1
gene:b1474	fdnG	0.540393	2.70803	0.563333	1
gene:b1338	abgA	0.558121	2.53739	0.563584	1
gene:b2728	hypC	0.558121	1.95296	0.563584	1
gene:b1560	ydfU	-0.643288	1.67734	0.563765	1
gene:b0699	ybfA	-0.519408	6.17861	0.565709	1
gene:b1289	ycjD	-0.566925	2.97199	0.566386	1
gene:b1495	yddB	-0.528353	2.92094	0.566798	1
gene:b0042	fixB	0.690029	0.454614	0.567405	1
gene:b3622	waaL	-0.516515	4.86422	0.567955	1
gene:b3151	yraQ	0.517155	5.65849	0.567987	1
gene:b0228	rayT	-0.570642	3.68536	0.568136	1
gene:b0976	hyaE	0.619677	0.818919	0.568371	1
gene:b4131	cadA	0.619677	1.36949	0.568371	1
gene:b3050	yqiJ	-0.615831	2.33204	0.568469	1
gene:b0803	ybiI	-0.575858	2.47235	0.570546	1
gene:b4084	alsK	0.547373	2.18751	0.570546	1
gene:b1051	msyB	-0.521517	4.43365	0.5722	1
gene:b4127	yjdJ	-0.520755	3.25774	0.572413	1
gene:b0488	ybbJ	0.511209	6.85662	0.573554	1
gene:b1113	ldtC	-0.515018	8.05428	0.573755	1
gene:b2721	hycE	0.53847	1.90842	0.574722	1
gene:b2071	yegJ	-0.743158	-0.268214	0.575598	1
gene:b3882	yihU	-0.743158	0.640632	0.575598	1
gene:b3133	agaV	0.714919	1.5523	0.575598	1
gene:b0762	acrZ	-0.552535	4.03872	0.576144	1
gene:b2665	ygaU	-0.504686	6.24396	0.576673	1
gene:b3096	mzrA	-0.511364	6.11102	0.577223	1
gene:b3842	rfaH	-0.514295	4.30865	0.577611	1
gene:b2674	nrdI	-0.512788	4.72242	0.578709	1
gene:b2423	cysW	0.499157	8.76762	0.579641	1
gene:b4118	melR	-0.503236	7.48896	0.580433	1
gene:b1922	fliA	0.633254	0.597314	0.58088	1
gene:b1363	trkG	-0.509573	3.33272	0.581021	1
gene:b3397	nudE	0.499232	5.49105	0.581613	1
gene:b1195	ymgE	-0.552056	2.5841	0.581798	1
gene:b3494	uspB	-0.504211	5.38583	0.582401	1
gene:b2303	folX	-0.497866	5.74655	0.582752	1
gene:b3354	yheU	-0.521812	2.89533	0.58315	1
gene:b0592	fepB	-0.501712	4.75039	0.584511	1
gene:b2575	trmN	0.511692	3.21131	0.585159	1
gene:b3101	yqjF	-0.54204	2.83541	0.585186	1
gene:b1951	rcsA	-0.502847	5.0434	0.585718	1
gene:b2845	yqeG	-0.56027	1.81722	0.586596	1
gene:b1320	ycjW	0.508453	2.14023	0.587709	1
gene:b3775	ppiC	-0.495087	4.40252	0.588869	1
gene:b2720	hycF	0.643319	0.221849	0.58968	1
gene:b4212	ytfH	0.643319	1.30067	0.58968	1
gene:b0260	mmuP	0.507867	8.14927	0.589723	1
gene:b3567	xylG	0.595137	2.19071	0.590317	1
gene:b1932	yedL	-0.567026	1.45366	0.590413	1
gene:b3366	nirD	0.550657	1.54404	0.590462	1
gene:b4199	yjfY	-0.596452	1.49645	0.590463	1
gene:b1143	ymfI	-0.49595	4.17763	0.591348	1
gene:b0308	ykgG	0.504216	3.55105	0.592586	1
gene:b2742	nlpD	-0.4815	9.98038	0.592673	1
gene:b1006	rutG	0.504864	3.49173	0.593581	1
gene:b4305	sgcX	-0.555764	3.08778	0.594524	1
gene:b0891	lolA	-0.480758	7.50722	0.594575	1
gene:b1060	bssS	-0.481492	9.32361	0.594893	1
gene:b3068	mug	-0.486548	5.68291	0.595408	1
gene:b3224	nanT	0.503202	3.98344	0.595567	1
gene:b0564	appY	-0.533227	2.02451	0.595796	1
gene:b0367	tauC	0.504731	2.72048	0.595796	1
gene:b0307	ykgF	0.494917	5.67867	0.596085	1
gene:b2769	ygcQ	0.549051	1.70313	0.596106	1
gene:b4470	yhaM	0.487938	4.20793	0.596481	1
gene:b3555	yiaG	-0.482167	6.08125	0.596547	1
gene:b0132	yadD	-0.596175	1.9253	0.597298	1
gene:b1050	yceK	-0.596175	0.914223	0.597298	1
gene:b2451	eutA	-0.546206	1.80943	0.598051	1
gene:b1897	otsB	-0.475801	6.43907	0.5981	1
gene:b1626	ydgK	-0.485927	3.73374	0.598539	1
gene:b2205	napG	0.503944	3.67202	0.598604	1
gene:b4595	yciY	-0.553097	2.53901	0.599193	1
gene:b1689	ydiL	-0.68551	0.560055	0.60125	1
gene:b3581	sgbH	0.657244	-0.0366837	0.60125	1
gene:b3598	yibI	0.657244	0.812279	0.60125	1
gene:b0880	cspD	-0.474256	10.1193	0.601346	1
gene:b4230	ytfT	0.488721	4.2453	0.601362	1
gene:b1820	yobD	-0.496918	3.37377	0.601436	1
gene:b2078	baeS	-0.481782	5.85673	0.601454	1
gene:b3945	gldA	0.475131	5.31223	0.601962	1
gene:b3130	yhaV	-0.481597	4.74113	0.602376	1
gene:b0784	moaD	0.487688	3.84032	0.602688	1
gene:b1433	ydcO	0.487688	5.47208	0.602688	1
gene:b1787	yeaK	-0.473145	5.00936	0.603223	1
gene:b4292	fecR	-0.469827	5.66657	0.603454	1
gene:b1356	racR	-0.470133	5.79102	0.603478	1
gene:b3078	ygjI	-0.846277	-0.0967786	0.603496	1
gene:b1317	ycjU	0.818268	-0.246906	0.603496	1
gene:b1355	ydaG	0.818268	-0.154104	0.603496	1
gene:b0256	insI1	-0.530857	2.09063	0.603787	1
gene:b1426	ydcH	-0.479205	5.76372	0.604187	1
gene:b1683	sufB	-0.468122	6.32357	0.604268	1
gene:b0483	ybaQ	-0.478768	4.12096	0.604352	1
gene:b2910	zapA	-0.468486	6.3838	0.605105	1
gene:b1192	ldcA	-0.470651	4.97977	0.60511	1
gene:b1698	ydiR	0.506315	2.08421	0.60548	1
gene:b4310	nanM	-0.476402	3.18691	0.605793	1
gene:b2843	kduI	0.496113	2.80846	0.606151	1
gene:b1087	yceF	-0.46804	5.40066	0.606419	1
gene:b3361	fic	-0.468193	5.59243	0.606878	1
gene:b1349	recT	-0.559525	1.88069	0.606941	1
gene:b4192	ulaG	-0.519072	2.36026	0.608254	1
gene:b0600	ybdL	0.487018	8.3595	0.608891	1
gene:b4512	ybdD	-0.47232	7.02007	0.608945	1
gene:b0566	envY	0.602507	0.838557	0.609847	1
gene:b1452	yncE	-0.459431	7.70035	0.610243	1
gene:b3618	yibB	-0.470804	3.73407	0.610311	1
gene:b3479	nikD	0.518194	1.0609	0.610411	1
gene:b2159	nfo	-0.462543	7.02428	0.610467	1
gene:b1824	yobF	-0.459122	7.01105	0.61111	1
gene:b3740	rsmG	-0.465704	4.43769	0.612163	1
gene:b2606	rplS	-0.455647	8.95637	0.612617	1
gene:b1557	cspB	-0.455551	7.76103	0.612822	1
gene:b2867	xdhB	-0.536082	1.7521	0.613289	1
gene:b0753	ybgS	-0.466819	5.77162	0.613551	1
gene:b4669	ilvX	-0.455915	5.52938	0.613805	1
gene:b1515	lsrD	0.527755	3.67848	0.614205	1
gene:b0394	mak	0.462373	4.34471	0.614737	1
gene:b3270	yhdY	0.567046	0.653679	0.615573	1
gene:b2739	ygbM	-0.527265	2.26982	0.615714	1
gene:b3691	dgoT	0.498799	2.55382	0.615714	1
gene:b2349	intS	0.470383	2.74366	0.616032	1
gene:b1586	ynfD	-0.511906	5.16877	0.616463	1
gene:b0517	allD	0.677779	-0.0108984	0.617164	1
gene:b1007	rutF	0.677779	0.323841	0.617164	1
gene:b1309	ycjM	0.677779	3.12919	0.617164	1
gene:b2625	yfjI	0.677779	-0.621126	0.617164	1
gene:b3525	yhjH	0.677779	0.137015	0.617164	1
gene:b2801	fucP	-0.478033	5.51774	0.617407	1
gene:b1333	uspE	-0.449537	8.94925	0.617905	1
gene:b0593	entC	-0.450309	5.55049	0.618068	1
gene:b2187	yejL	-0.459831	4.10512	0.618452	1
gene:b0525	ppiB	-0.448259	7.71086	0.618546	1
gene:b1056	yceI	-0.450893	6.23849	0.619014	1
gene:b1762	ynjI	-0.513383	1.39246	0.619575	1
gene:b4266	idnO	0.542195	1.09197	0.619662	1
gene:b1807	tsaB	0.451013	4.94746	0.620547	1
gene:b2617	bamE	-0.450962	6.28227	0.620732	1
gene:b2758	casC	-0.489958	2.68799	0.621391	1
gene:b3271	yhdZ	-0.522803	2.02107	0.621757	1
gene:b0778	bioD	-0.449355	4.58291	0.622155	1
gene:b2352	gtrS	-0.445994	5.59192	0.622274	1
gene:b0163	yaeH	-0.445292	7.63072	0.622313	1
gene:b2887	ygfT	0.474459	2.7735	0.622513	1
gene:b0982	etp	-0.552227	1.28497	0.622727	1
gene:b2754	ygbF	-0.552227	1.31639	0.622727	1
gene:b1044	ymdA	-0.636443	0.465061	0.624056	1
gene:b0331	prpB	0.608155	0.684228	0.624056	1
gene:b2433	yfeZ	0.446394	4.92351	0.62441	1
gene:b2198	ccmD	0.480379	1.37379	0.62498	1
gene:b3165	rpsO	-0.438907	9.52325	0.625674	1
gene:b3516	gadX	-0.441057	5.68564	0.625954	1
gene:b3024	ygiW	-0.441571	6.28945	0.626359	1
gene:b2007	yeeX	-0.437935	7.93813	0.626919	1
gene:b1596	ynfM	-0.440421	5.42603	0.627886	1
gene:b2897	sdhE	-0.444572	5.40527	0.62824	1
gene:b0327	yahM	-0.984699	0.937006	0.630337	1
gene:b1565	ydfV	-0.984699	-0.278143	0.630337	1
gene:b4663	azuC	-0.984699	-0.546293	0.630337	1
gene:b1316	ycjT	-0.461092	2.75351	0.630609	1
gene:b4178	nsrR	-0.438798	5.50831	0.630694	1
gene:b2203	napB	0.538831	1.36443	0.630918	1
gene:b1610	tus	-0.442162	4.52537	0.632206	1
gene:b3082	higA	0.4652	2.7326	0.632734	1
gene:b2771	ygcS	-0.547471	0.979458	0.632862	1
gene:b0730	mngR	-0.473005	2.94936	0.63345	1
gene:b1379	hslJ	-0.440667	4.5876	0.633577	1
gene:b1836	yebV	-0.431843	5.33359	0.633589	1
gene:b2492	focB	0.504256	1.68798	0.634313	1
gene:b4296	yjhF	0.504256	1.50655	0.634313	1
gene:b4265	idnT	0.447712	4.23552	0.634318	1
gene:b1238	tdk	-0.437699	3.3461	0.635478	1
gene:b1304	pspA	0.428339	9.64909	0.635512	1
gene:b0503	mnmH	0.445782	3.74831	0.636237	1
gene:b0049	apaH	0.42738	5.71988	0.636258	1
gene:b1253	yciA	-0.511982	1.88474	0.63633	1
gene:b2360	yfdQ	-0.511982	1.44598	0.63633	1
gene:b4124	dcuR	-0.436835	4.931	0.636836	1
gene:b0906	ycaP	-0.469237	2.84578	0.637021	1
gene:b1081	flgJ	-0.498192	1.18697	0.637665	1
gene:b2226	yfaQ	0.459867	2.51545	0.638613	1
gene:b3627	waaO	-0.423171	5.7733	0.639481	1
gene:b2246	rhmT	-0.475221	2.51095	0.639867	1
gene:b3651	trmH	-0.42586	4.40918	0.639979	1
gene:b4294	insA	-0.468661	3.59608	0.64049	1
gene:b2636	yfjS	-0.739183	0.10218	0.640492	1
gene:b2454	eutJ	0.711098	-0.451281	0.640492	1
gene:b2979	glcD	0.426852	6.23061	0.640888	1
gene:b1743	spy	-0.446633	14.8247	0.641317	1
gene:b3744	asnA	0.419716	7.80158	0.641389	1
gene:b3238	yhcN	-0.431009	3.81132	0.641398	1
gene:b1879	flhA	0.44592	3.28333	0.642094	1
gene:b1536	ydeI	-0.428953	3.70728	0.642385	1
gene:b3359	argD	0.418049	9.40924	0.642684	1
gene:b0595	entB	-0.421398	5.19994	0.642929	1
gene:b1576	ydfD	-0.64447	-0.252658	0.643367	1
gene:b3329	gspH	-0.64447	0.0892492	0.643367	1
gene:b1193	emtA	0.423394	4.67193	0.643477	1
gene:b1925	fliS	-0.59415	0.33364	0.644451	1
gene:b0926	ycbK	-0.415448	7.53674	0.644696	1
gene:b0033	carB	0.414382	11.1466	0.644724	1
gene:b1226	narJ	0.432479	3.36871	0.644852	1
gene:b3503	arsC	-0.472654	5.25657	0.645011	1
gene:b0268	yagE	-0.491859	3.23899	0.645176	1
gene:b4517	gnsA	-0.526214	1.98165	0.645204	1
gene:b4353	yjiX	0.497805	0.973745	0.645204	1
gene:b0787	ybhM	0.46949	1.40975	0.645205	1
gene:b2144	sanA	0.46949	1.78901	0.645205	1
gene:b0445	ybaE	-0.418532	6.09005	0.646014	1
gene:b1068	yceM	0.413956	7.4983	0.646646	1
gene:b2428	murQ	0.420551	4.04661	0.648039	1
gene:b4256	yjgM	-0.45525	2.71381	0.64895	1
gene:b0953	rmf	-0.414685	6.15073	0.649247	1
gene:b3537	bcsF	-0.420635	3.31454	0.64944	1
gene:b3764	yifE	-0.414027	5.37917	0.649474	1
gene:b0335	prpE	0.430725	2.37764	0.649629	1
gene:b2013	yeeE	0.408229	9.18799	0.650482	1
gene:b4551	yheV	-0.418569	4.37647	0.650672	1
gene:b1450	mcbR	-0.432833	2.73915	0.650972	1
gene:b3159	yhbV	0.441003	1.80459	0.65132	1
gene:b1273	yciN	-0.417265	4.59017	0.651445	1
gene:b3726	pstA	0.408824	5.15397	0.651641	1
gene:b0834	yliF	-0.472443	2.15291	0.651792	1
gene:b2263	menH	0.41015	3.54164	0.653232	1
gene:b4568	ytjA	-0.40367	6.94444	0.654346	1
gene:b4379	yjjW	0.462016	1.89992	0.654518	1
gene:b1752	ydjZ	0.43008	3.11071	0.654947	1
gene:b2827	thyA	-0.40281	6.7448	0.65521	1
gene:b0771	ybhJ	0.426861	2.15836	0.655272	1
gene:b1838	pphA	-0.44303	3.10736	0.655905	1
gene:b4355	tsr	0.419338	3.84392	0.656615	1
gene:b0596	entA	-0.405736	5.06378	0.656737	1
gene:b0460	hha	-0.403902	7.22379	0.65823	1
gene:b2066	udk	-0.409483	4.04452	0.658648	1
gene:b2609	rpsP	-0.396916	8.13135	0.659176	1
gene:b3686	ibpB	-0.465474	9.93598	0.659239	1
gene:b3206	npr	-0.40063	4.95321	0.659876	1
gene:b2419	yfeK	-0.534337	1.09241	0.660239	1
gene:b3334	gspM	-0.534337	0.41034	0.660239	1
gene:b1926	fliT	0.505972	0.32439	0.660239	1
gene:b2710	norV	0.416375	3.05575	0.660476	1
gene:b1967	hchA	-0.396138	6.31538	0.660911	1
gene:b2398	yfeC	-0.397523	6.58714	0.661301	1
gene:b0968	yccX	-0.472128	2.70202	0.661751	1
gene:b1484	ddpD	-0.417524	2.8747	0.662284	1
gene:b3624	waaZ	-0.397329	5.20157	0.662675	1
gene:b0363	yaiP	0.528981	0.874289	0.662789	1
gene:b0644	ybeQ	0.528981	0.835036	0.662789	1
gene:b4185	yjfM	0.528981	0.125248	0.662789	1
gene:b3597	yibH	-0.452078	2.12179	0.66319	1
gene:b0456	ybaA	0.423594	2.2554	0.66319	1
gene:b1902	ftnB	-0.397519	7.47896	0.663217	1
gene:b0126	can	-0.390947	7.65711	0.663917	1
gene:b0823	ybiW	-0.440875	2.86844	0.663974	1
gene:b2259	pmrD	-0.40017	4.93152	0.664687	1
gene:b2378	lpxP	-0.389719	8.58547	0.664751	1
gene:b4326	iraD	-0.481784	3.01766	0.665269	1
gene:b0627	tatE	0.395544	4.7864	0.66561	1
gene:b1701	fadK	-0.455537	1.51657	0.665886	1
gene:b1617	uidA	0.427063	3.09712	0.665886	1
gene:b0108	ppdD	0.564884	-0.221347	0.666259	1
gene:b1882	cheY	0.564884	0.767029	0.666259	1
gene:b3324	gspC	0.564884	1.09738	0.666259	1
gene:b2905	gcvT	0.390703	7.03852	0.666296	1
gene:b1563	relE	-0.395758	6.65751	0.6668	1
gene:b0715	abrB	-0.394442	3.85394	0.667111	1
gene:b0512	allB	0.460033	2.07299	0.667615	1
gene:b2632	yfjP	0.460033	1.6044	0.667615	1
gene:b3371	frlB	0.460033	1.92401	0.667615	1
gene:b0207	dkgB	-0.396357	3.07045	0.667649	1
gene:b3648	gmk	-0.386587	8.0974	0.667774	1
gene:b1428	ydcK	-0.397628	3.8204	0.66791	1
gene:b1678	ldtE	-0.386583	7.66802	0.668056	1
gene:b3645	dinD	-0.396065	5.10058	0.668123	1
gene:b3360	pabA	-0.393056	4.46125	0.668435	1
gene:b0848	ybjM	-0.428639	3.27	0.669149	1
gene:b3009	yghB	-0.386439	7.88929	0.669273	1
gene:b3287	def	-0.384727	7.98643	0.669446	1
gene:b2493	yfgO	0.385477	6.16137	0.669446	1
gene:b0977	hyaF	0.431777	1.36588	0.669474	1
gene:b3266	acrF	0.406212	3.8194	0.669685	1
gene:b1583	ynfB	-0.389341	5.8073	0.669743	1
gene:b0066	thiQ	0.39067	4.35058	0.669876	1
gene:b1491	yddW	-0.3945	3.69211	0.670126	1
gene:b1023	pgaB	0.468664	0.805077	0.670549	1
gene:b1769	ydjE	0.468664	2.39103	0.670549	1
gene:b3878	yihQ	0.468664	0.8168	0.670549	1
gene:b1251	yciI	-0.389857	4.77222	0.67077	1
gene:b4410	ecnA	0.391421	4.02368	0.671108	1
gene:b2793	syd	-0.392456	3.96059	0.671157	1
gene:b1942	fliJ	-0.656914	-0.746636	0.671183	1
gene:b1950	fliR	-0.656914	-0.192656	0.671183	1
gene:b1312	ycjP	0.628772	0.662179	0.671183	1
gene:b0396	araJ	-0.39318	3.85343	0.671226	1
gene:b4222	ytfP	-0.384621	6.24566	0.671592	1
gene:b4093	phnO	-0.391471	3.15063	0.671649	1
gene:b1837	yebW	-0.393092	3.87229	0.671734	1
gene:b1887	cheW	0.434829	1.53749	0.671753	1
gene:b0532	sfmD	0.417556	2.27408	0.672286	1
gene:b3221	yhcH	-0.423494	2.44835	0.672885	1
gene:b0459	maa	-0.387941	6.37694	0.673053	1
gene:b2748	ftsB	-0.39071	4.0045	0.673287	1
gene:b2679	proX	-0.37937	8.0998	0.673316	1
gene:b0585	fes	-0.384897	4.77337	0.673398	1
gene:b3517	gadA	-0.38246	4.23186	0.673962	1
gene:b1144	ymfJ	-0.508612	2.02744	0.674323	1
gene:b1358	ydaT	-0.508612	0.543612	0.674323	1
gene:b1692	ydiB	-0.508612	0.673856	0.674323	1
gene:b4080	mdtP	0.480238	1.03295	0.674323	1
gene:b4209	ytfE	-0.466987	1.69867	0.674484	1
gene:b2482	hyfB	0.438548	1.66635	0.674484	1
gene:b4480	hdfR	-0.382147	5.64806	0.675122	1
gene:b0213	yafS	-0.387931	4.55345	0.675375	1
gene:b0337	codA	0.374578	9.14537	0.676825	1
gene:b0150	fhuA	-0.374457	8.54855	0.677157	1
gene:b3928	zapB	-0.377658	6.92113	0.677429	1
gene:b1542	ydfI	-0.428401	2.52458	0.677595	1
gene:b2017	yefM	-0.3839	4.21785	0.677971	1
gene:b3104	yhaI	-0.802431	-0.729267	0.678227	1
gene:b1981	shiA	-0.373607	6.82433	0.678512	1
gene:b1454	yncG	-0.414211	2.57857	0.678705	1
gene:b2544	yphB	0.3857	3.23105	0.678705	1
gene:b4206	ytfB	-0.374199	6.152	0.678902	1
gene:b2476	purC	0.372069	7.8573	0.679117	1
gene:b0687	seqA	-0.373108	7.19361	0.679191	1
gene:b4602	ynhF	-0.524907	1.54075	0.67936	1
gene:b1728	ydjM	-0.428344	2.65245	0.679591	1
gene:b1537	ydeJ	-0.450829	1.88273	0.679757	1
gene:b0467	priC	-0.382182	4.65971	0.680018	1
gene:b3005	exbD	-0.371438	7.38857	0.680082	1
gene:b0956	matP	-0.381736	5.56522	0.680146	1
gene:b3410	feoC	-0.382156	4.4535	0.680359	1
gene:b2631	rnlB	-0.378484	4.60723	0.680384	1
gene:b3052	hldE	0.370611	7.45521	0.680591	1
gene:b2878	ygfK	0.409056	2.94404	0.680989	1
gene:b0067	thiP	0.371507	5.68333	0.68107	1
gene:b1071	flgM	-0.416899	2.80301	0.681113	1
gene:b2429	murP	0.389554	3.74288	0.681116	1
gene:b0295	ykgL	-1.48713	-0.195014	0.681506	1
gene:b1408	ynbA	1.46073	-1.15223	0.681506	1
gene:b2387	fryB	1.46073	-0.618524	0.681506	1
gene:b4467	glcF	0.376543	5.11451	0.681667	1
gene:b2980	glcC	0.371983	9.37422	0.681673	1
gene:b2452	eutH	0.399796	1.9356	0.681841	1
gene:b2873	hyuA	0.449103	1.14786	0.681974	1
gene:b3380	yhfW	0.449103	1.31814	0.681974	1
gene:b3102	yqjG	-0.373584	4.86495	0.682238	1
gene:b1453	ansP	0.37414	4.22106	0.682442	1
gene:b3742	mioC	-0.370593	6.14825	0.683214	1
gene:b1339	abgR	-0.412144	4.37889	0.683313	1
gene:b1089	rpmF	-0.366279	10.1706	0.683683	1
gene:b3583	sgbE	0.409762	1.87863	0.683933	1
gene:b3363	ppiA	-0.370999	5.63546	0.684101	1
gene:b3095	yqjA	-0.37062	7.04002	0.684362	1
gene:b0115	aceF	0.36516	11.0132	0.684408	1
gene:b1258	yciF	-0.420999	1.59166	0.684717	1
gene:b3623	waaU	-0.36969	5.25331	0.685536	1
gene:b1800	dmlA	0.381815	3.36614	0.685635	1
gene:b1383	ydbL	-0.373641	3.33957	0.685744	1
gene:b2124	yehS	-0.371129	4.99812	0.686162	1
gene:b1163	bluF	-0.364391	6.31451	0.686199	1
gene:b3332	gspK	-0.549635	0.532121	0.686423	1
gene:b1878	flhE	0.521353	0.0398973	0.686423	1
gene:b4190	yjfP	-0.374246	4.12906	0.686715	1
gene:b2284	nuoF	0.362355	9.33858	0.686806	1
gene:b4367	fhuF	-0.362601	8.50728	0.686807	1
gene:b0001	thrL	-0.38725	3.01557	0.68697	1
gene:b3510	hdeA	-0.3627	7.60611	0.687035	1
gene:b2486	hyfF	-0.420456	2.63097	0.687254	1
gene:b2225	yfaP	0.456951	1.01574	0.687308	1
gene:b2460	eutQ	0.456951	0.827279	0.687308	1
gene:b4539	yoeB	-0.373514	5.50709	0.687342	1
gene:b3480	nikE	-0.45592	1.23261	0.687424	1
gene:b0348	mhpB	0.427491	1.20445	0.687424	1
gene:b1702	ppsA	0.361583	10.2078	0.687508	1
gene:b1825	yebO	-0.363069	8.91064	0.687777	1
gene:b2929	yggD	0.362829	5.48281	0.68812	1
gene:b0636	rlmH	0.362009	6.31381	0.68882	1
gene:b2065	dcd	0.361101	7.50654	0.689092	1
gene:b0424	yajL	0.360358	5.91437	0.689335	1
gene:b2830	rppH	-0.36062	7.07767	0.689603	1
gene:b2630	rnlA	-0.360689	6.70189	0.689671	1
gene:b2615	nadK	-0.361458	5.56444	0.689994	1
gene:b3010	yqhC	0.371072	7.45072	0.690396	1
gene:b2725	hycA	-0.401899	1.89168	0.69077	1
gene:b3873	yihM	0.373393	3.90086	0.69077	1
gene:b4237	nrdG	-0.404741	2.47601	0.691223	1
gene:b1335	ogt	-0.36643	3.7018	0.691487	1
gene:b1461	pptA	-0.440056	1.84468	0.691504	1
gene:b2611	ypjD	-0.360754	4.66809	0.69165	1
gene:b2297	pta	0.356666	8.26695	0.69169	1
gene:b2143	cdd	-0.35738	6.60938	0.69251	1
gene:b0599	ybdH	0.367172	7.63233	0.692617	1
gene:b3876	yihO	-0.45949	1.02199	0.692649	1
gene:b3670	ilvN	-0.357181	7.00796	0.692707	1
gene:b0590	fepD	-0.360066	5.33295	0.693368	1
gene:b3972	murB	-0.357774	5.77721	0.6937	1
gene:b0597	entH	-0.363535	3.43901	0.694153	1
gene:b1390	paaC	0.467841	0.905094	0.694403	1
gene:b2161	nupX	0.467841	1.19997	0.694403	1
gene:b0328	yahN	-0.427905	3.45272	0.694673	1
gene:b2751	cysN	0.352633	10.3484	0.694757	1
gene:b3231	rplM	-0.351019	9.82182	0.696054	1
gene:b0884	infA	-0.351898	7.23006	0.696133	1
gene:b2024	hisA	0.350907	9.22438	0.696786	1
gene:b1141	xisE	-0.591638	0.877548	0.697051	1
gene:b2207	napD	-0.591638	0.0202455	0.697051	1
gene:b3086	ygjQ	-0.591638	0.476347	0.697051	1
gene:b4687	shoB	-0.591638	0.876075	0.697051	1
gene:b1001	yccE	0.563452	-0.518216	0.697051	1
gene:b3673	emrD	0.563452	1.05811	0.697051	1
gene:b4398	creB	0.354552	5.66615	0.697355	1
gene:b2776	ygcE	0.377181	2.29672	0.697558	1
gene:b1656	sodB	-0.349367	9.40521	0.697649	1
gene:b3743	asnC	-0.357848	3.77011	0.698101	1
gene:b3629	waaS	-0.352505	5.20972	0.698187	1
gene:b2883	guaD	-0.357529	3.18922	0.698853	1
gene:b3292	zntR	-0.359372	7.84866	0.69904	1
gene:b0152	fhuD	-0.352265	4.42847	0.699119	1
gene:b2738	ygbL	-0.464167	1.22314	0.699315	1
gene:b3718	yieK	0.435776	1.48249	0.699315	1
gene:b1053	mdtG	-0.357742	5.53898	0.699728	1
gene:b2369	evgA	-0.349941	5.42094	0.700395	1
gene:b3628	waaB	-0.349179	6.03163	0.700407	1
gene:b0589	fepG	-0.350568	4.93768	0.700432	1
gene:b3088	alx	0.363949	5.26301	0.700565	1
gene:b2833	ygdR	-0.356432	5.946	0.700748	1
gene:b0410	yajD	-0.356341	4.50625	0.701024	1
gene:b0468	ybaN	-0.352542	4.171	0.701239	1
gene:b4114	eptA	-0.417328	1.72313	0.701633	1
gene:b0889	lrp	-0.344548	9.32496	0.701719	1
gene:b1205	ychH	-0.344423	9.38956	0.701842	1
gene:b1992	cobS	0.352708	4.66105	0.702077	1
gene:b4151	frdD	0.351122	5.22899	0.702212	1
gene:b3495	uspA	-0.343433	10.5541	0.702451	1
gene:b3215	yhcA	-0.44283	0.683244	0.702643	1
gene:b1496	yddA	0.414411	1.03758	0.702643	1
gene:b3960	argH	0.3437	10.5076	0.702691	1
gene:b4123	dcuB	0.372354	4.34796	0.702822	1
gene:b1159	mcrA	-0.388647	1.87082	0.702886	1
gene:b2405	xapR	0.366692	4.25857	0.702989	1
gene:b0482	ybaP	-0.345479	6.35937	0.703279	1
gene:b0171	pyrH	0.342163	7.67987	0.703746	1
gene:b1850	eda	0.342454	7.17221	0.703865	1
gene:b4291	fecA	-0.345565	4.83903	0.703964	1
gene:b0682	chiQ	-0.51227	1.82809	0.704312	1
gene:b4330	yjiH	0.483969	0.0593	0.704312	1
gene:b1677	lpp	-0.340444	12.0127	0.704675	1
gene:b1467	narY	-0.352027	3.46618	0.704696	1
gene:b4122	fumB	0.359826	3.29684	0.704925	1
gene:b2794	queF	-0.344132	4.97887	0.705854	1
gene:b2875	yqeB	0.363735	4.64493	0.706167	1
gene:b2950	yggR	0.368174	2.27987	0.706168	1
gene:b0963	mgsA	-0.340979	7.51717	0.706225	1
gene:b4484	cpxP	-0.349091	10.7044	0.706465	1
gene:b2608	rimM	-0.338106	10.2978	0.706665	1
gene:b3257	yhdT	0.387716	0.970213	0.706866	1
gene:b3094	exuR	-0.338791	8.50523	0.707118	1
gene:b1213	ychQ	-0.347215	2.88804	0.707414	1
gene:b2377	yfdY	-0.348224	4.57167	0.707694	1
gene:b3482	rhsB	-0.470559	1.19959	0.708117	1
gene:b4314	fimA	0.336141	11.6114	0.708225	1
gene:b2365	dsdX	0.378819	1.93212	0.708289	1
gene:b2291	yfbR	-0.343551	4.14438	0.708723	1
gene:b2763	cysI	0.334316	10.1852	0.709806	1
gene:b1252	tonB	-0.336485	6.10934	0.709891	1
gene:b0227	yafL	0.416435	1.13451	0.710448	1
gene:b2545	yphC	0.353037	3.53849	0.710488	1
gene:b4529	ydbJ	-0.343024	4.0473	0.710642	1
gene:b1990	ldtA	-0.334684	6.17716	0.711195	1
gene:b3830	ysgA	-0.33357	6.90093	0.71129	1
gene:b2670	alaE	-0.340894	5.47509	0.711409	1
gene:b2824	ygdB	0.356921	2.4533	0.711825	1
gene:b3367	nirC	0.356921	1.95678	0.711825	1
gene:b3327	gspF	-0.427379	1.05478	0.712019	1
gene:b3124	garK	0.349144	3.92082	0.712161	1
gene:b0426	yajQ	0.33229	7.5285	0.712337	1
gene:b3716	cbrB	0.353402	2.22179	0.712398	1
gene:b2424	cysU	0.331835	8.80148	0.712576	1
gene:b4289	fecC	-0.378852	2.04212	0.712896	1
gene:b2275	yfbP	-0.414759	1.71329	0.713148	1
gene:b3478	nikC	0.386317	0.732069	0.713148	1
gene:b3546	eptB	-0.337236	6.64295	0.713336	1
gene:b3156	yhbS	0.330466	7.16013	0.714683	1
gene:b2359	yfdP	-0.678808	-0.138285	0.714896	1
gene:b3265	acrE	-0.678808	-0.317742	0.714896	1
gene:b4409	blr	-0.678808	-0.309195	0.714896	1
gene:b0837	yliI	-0.33315	5.00885	0.715145	1
gene:b3754	hsrA	-0.331554	5.43571	0.715764	1
gene:b1532	marB	-0.382631	5.28902	0.715986	1
gene:b3051	yqiK	0.354144	3.05159	0.715986	1
gene:b3348	slyX	0.350629	3.27098	0.716293	1
gene:b2865	ygeR	-0.331052	6.21939	0.716405	1
gene:b1993	cobU	-0.335901	4.01561	0.71652	1
gene:b2729	hypD	0.333124	4.07218	0.71662	1
gene:b0336	codB	0.326159	8.5318	0.716637	1
gene:b1139	lit	-0.335919	2.80222	0.716728	1
gene:b1250	kch	-0.337328	3.91998	0.716982	1
gene:b0148	hrpB	0.327484	6.50527	0.717096	1
gene:b4473	smf	-0.332545	4.38796	0.71727	1
gene:b3518	yhjA	-0.348818	3.66581	0.717798	1
gene:b0199	metN	0.328756	8.99311	0.718215	1
gene:b0357	frmR	0.341288	5.78479	0.718642	1
gene:b4378	yjjV	-0.325958	5.73019	0.718842	1
gene:b4354	yjiY	0.32971	4.63915	0.719099	1
gene:b0986	gfcB	-0.538532	1.35123	0.719149	1
gene:b0544	ybcK	0.51031	-0.361851	0.719149	1
gene:b0768	ybhD	0.51031	0.163395	0.719149	1
gene:b2119	yehL	0.51031	-0.337774	0.719149	1
gene:b4363	yjjB	0.51031	0.955936	0.719149	1
gene:b4290	fecB	-0.332967	3.95245	0.720205	1
gene:b2805	fucR	-0.332586	5.24614	0.72023	1
gene:b3858	yihD	-0.331873	3.73535	0.720276	1
gene:b0552	insH1	-0.479823	1.2731	0.720287	1
gene:b3063	ttdT	0.451504	0.370562	0.720287	1
gene:b4182	yjfJ	0.451504	0.319741	0.720287	1
gene:b2798	ygdG	0.339619	4.40891	0.720392	1
gene:b0365	tauA	0.344547	4.84381	0.720626	1
gene:b1826	mgrB	-0.375998	4.7919	0.720658	1
gene:b1147	ymfL	-0.447535	1.1392	0.720668	1
gene:b2046	wzxC	0.360162	1.74933	0.720762	1
gene:b3362	yhfG	-0.394833	1.92464	0.720796	1
gene:b3488	yhiJ	0.398699	0.656477	0.720798	1
gene:b0943	ycbV	0.374257	1.76888	0.720822	1
gene:b2560	pgpC	0.322243	7.44006	0.721088	1
gene:b1729	ydjN	0.320116	8.91918	0.72167	1
gene:b4348	hsdS	-0.323758	4.49982	0.721781	1
gene:b0812	dps	-0.318779	9.60765	0.722764	1
gene:b2995	hybB	0.329209	4.07438	0.723435	1
gene:b0697	kdpB	0.330363	2.66849	0.723609	1
gene:b2431	yfeX	0.318494	7.26837	0.723919	1
gene:b1716	rplT	-0.317226	11.753	0.723943	1
gene:b1669	ydhT	0.333086	2.79242	0.724016	1
gene:b2964	nupG	-0.322139	5.56771	0.724176	1
gene:b0940	elfC	0.336552	2.56139	0.724526	1
gene:b0857	potI	0.32064	5.24715	0.724561	1
gene:b1062	pyrC	0.31674	7.88275	0.724596	1
gene:b2537	hcaR	0.320831	6.79001	0.725151	1
gene:b3481	nikR	0.341112	2.35795	0.725181	1
gene:b1757	ynjE	0.321639	4.53648	0.725326	1
gene:b1786	yeaJ	-0.324325	4.17545	0.725996	1
gene:b3325	gspD	0.338153	2.83213	0.72604	1
gene:b2188	yejM	-0.314838	7.10947	0.726899	1
gene:b3087	ygjR	-0.316545	7.05872	0.727434	1
gene:b1891	flhC	-0.335796	2.43607	0.728016	1
gene:b0973	hyaB	0.332125	2.59491	0.728016	1
gene:b2919	scpB	0.362906	1.3775	0.728103	1
gene:b2523	pepB	0.312692	8.14721	0.728135	1
gene:b2828	lgt	-0.313665	6.45165	0.728223	1
gene:b0250	ykfB	-0.322152	4.95838	0.728355	1
gene:b2196	ccmF	0.31857	4.48802	0.728517	1
gene:b2499	purM	0.311929	8.12817	0.728575	1
gene:b0047	kefC	0.315267	4.94951	0.728804	1
gene:b2204	napH	0.321559	3.28401	0.729171	1
gene:b0404	acpH	0.331763	3.14682	0.729365	1
gene:b4081	mdtO	0.382375	1.01249	0.730444	1
gene:b1332	ynaJ	-0.310784	6.8974	0.730769	1
gene:b1754	ynjB	0.316107	4.36615	0.730793	1
gene:b1424	opgD	-0.310374	6.98671	0.731269	1
gene:b0742	ybgF	-0.308444	8.16468	0.73162	1
gene:b1707	ydiV	-0.318559	3.66783	0.731969	1
gene:b4546	ypeB	0.326155	2.43659	0.732067	1
gene:b2243	glpC	0.398358	2.31652	0.732196	1
gene:b3722	bglF	0.398358	1.44245	0.732196	1
gene:b0484	copA	0.307542	14.1658	0.732268	1
gene:b3148	yraN	-0.311553	4.93509	0.732404	1
gene:b4323	uxuB	0.311323	7.34053	0.732554	1
gene:b1245	oppC	0.307128	6.99038	0.733061	1
gene:b2724	hycB	0.347197	1.21913	0.733482	1
gene:b1520	yneE	-0.314994	2.82978	0.733641	1
gene:b1793	yoaF	-0.357466	2.88424	0.733809	1
gene:b1307	pspD	0.319626	6.0787	0.733945	1
gene:b2422	cysA	0.304587	9.43598	0.734742	1
gene:b1392	paaE	0.352202	1.37251	0.73502	1
gene:b2719	hycG	0.352202	1.47029	0.73502	1
gene:b4460	araH	0.32238	3.58566	0.735214	1
gene:b1025	ycdT	-0.343092	2.34539	0.735406	1
gene:b0376	ampH	-0.311591	6.24781	0.735519	1
gene:b0873	hcp	0.321186	2.09707	0.735688	1
gene:b0936	ssuA	0.321186	2.47178	0.735688	1
gene:b0897	ycaC	-0.30839	5.81103	0.7359	1
gene:b3199	lptC	-0.304882	6.49234	0.736047	1
gene:b2381	ypdB	-0.314435	4.45759	0.736048	1
gene:b3034	nudF	-0.310178	4.80865	0.736407	1
gene:b0863	artI	-0.303657	7.99716	0.736524	1
gene:b2316	accD	0.302191	9.16641	0.736782	1
gene:b2305	yfcI	0.358657	2.2762	0.736952	1
gene:b4293	fecI	-0.30579	5.34467	0.736991	1
gene:b0919	ycbJ	-0.304763	6.49057	0.737274	1
gene:b1645	ydhK	-0.311007	3.38718	0.737353	1
gene:b3216	yhcD	-0.323752	3.01455	0.737532	1
gene:b4359	opgB	-0.302891	7.31812	0.737717	1
gene:b1168	ycgG	-0.494454	-0.129807	0.738244	1
gene:b1551	ynfN	-0.494454	0.988796	0.738244	1
gene:b1494	pqqL	-0.309859	3.78938	0.738425	1
gene:b1849	purT	0.300301	7.17932	0.738735	1
gene:b3512	gadE	-0.30735	4.07861	0.738806	1
gene:b2180	yejF	-0.301018	4.9784	0.739249	1
gene:b4217	ytfK	-0.307138	7.97245	0.739295	1
gene:b2944	yggI	-0.395716	0.917791	0.739453	1
gene:b1411	ynbD	0.325731	3.56211	0.739683	1
gene:b1867	yecD	-0.30245	5.0684	0.73973	1
gene:b0354	yaiL	-0.30369	5.00988	0.739795	1
gene:b2525	fdx	0.298698	6.88546	0.740261	1
gene:b2764	cysJ	0.297602	10.2479	0.74042	1
gene:b0598	cstA	0.297257	11.6558	0.741185	1
gene:b0447	ybaO	-0.304646	5.06419	0.741667	1
gene:b3318	rplW	0.295668	11.0692	0.74196	1
gene:b2497	uraA	0.295198	7.82293	0.742633	1
gene:b3896	yiiG	0.37947	0.564117	0.742821	1
gene:b3891	fdhE	0.296632	6.71708	0.742943	1
gene:b0898	ycaD	0.307442	3.98844	0.743419	1
gene:b1740	nadE	-0.294567	7.45949	0.7435	1
gene:b1646	sodC	-0.298109	5.69952	0.743504	1
gene:b0712	ybgK	0.294581	7.4385	0.743595	1
gene:b0853	ybjN	-0.298433	5.68257	0.743709	1
gene:b4188	yjfN	-0.299407	8.90775	0.743899	1
gene:b2023	hisH	0.294296	9.40765	0.743909	1
gene:b1457	ydcD	-0.589148	-0.153045	0.743929	1
gene:b1877	yecT	-0.589148	-0.535756	0.743929	1
gene:b3369	yhfL	-0.589148	-0.0997937	0.743929	1
gene:b0317	yahC	0.561082	0.327341	0.743929	1
gene:b0560	nohD	0.561082	-0.416427	0.743929	1
gene:b1004	wrbA	-0.293862	7.39738	0.74404	1
gene:b2251	nudI	-0.340441	2.12856	0.74412	1
gene:b2067	yegE	-0.294681	6.13265	0.744405	1
gene:b2420	yfeS	-0.331969	3.18559	0.744819	1
gene:b2752	cysD	0.292229	10.2047	0.745015	1
gene:b1710	btuE	-0.295824	5.10431	0.745037	1
gene:b4013	metA	0.298125	8.54204	0.745295	1
gene:b0815	opgE	-0.299561	4.54689	0.745351	1
gene:b3609	secB	-0.291777	8.92897	0.745513	1
gene:b1592	clcB	-0.340748	2.22647	0.745796	1
gene:b3220	yhcG	-0.335617	3.24497	0.745994	1
gene:b4043	lexA	-0.291646	9.18043	0.746011	1
gene:b3163	nlpI	-0.290883	10.4868	0.746089	1
gene:b3203	hpf	-0.291237	7.73471	0.746583	1
gene:b0453	ybaY	-0.290962	7.27212	0.74662	1
gene:b3856	mobB	0.307413	4.15615	0.746636	1
gene:b1002	agp	-0.291213	8.66328	0.74724	1
gene:b0557	borD	-0.30026	4.0733	0.747317	1
gene:b1976	mtfA	-0.293087	8.42183	0.74733	1
gene:b4225	chpB	0.305484	4.76061	0.747374	1
gene:b2210	mqo	0.290317	6.20057	0.747591	1
gene:b0450	glnK	0.397881	0.21521	0.747597	1
gene:b2368	emrK	0.397881	0.59978	0.747597	1
gene:b2614	grpE	0.289802	9.64674	0.747945	1
gene:b1923	fliC	-0.292779	5.63276	0.748209	1
gene:b4243	ridA	0.287837	9.07871	0.748662	1
gene:b4226	ppa	-0.28752	8.31076	0.749196	1
gene:b3506	slp	-0.288409	5.5765	0.74945	1
gene:b1784	yeaH	-0.28804	6.43979	0.749897	1
gene:b1587	ynfE	0.307383	3.39439	0.749924	1
gene:b3261	fis	-0.28712	7.09674	0.750171	1
gene:b1340	smrA	-0.324743	4.429	0.750258	1
gene:b2508	guaB	0.285209	9.01278	0.750875	1
gene:b2957	ansB	-0.294119	4.40624	0.750876	1
gene:b0842	mdfA	0.291484	4.90176	0.751045	1
gene:b0901	ycaK	-0.364355	1.61908	0.751335	1
gene:b4031	xylE	0.335911	2.24794	0.751335	1
gene:b3677	yidI	-0.308045	3.16902	0.751355	1
gene:b3693	dgoK	-0.306104	4.60546	0.751873	1
gene:b3023	ygiV	-0.291836	3.72335	0.752263	1
gene:b2475	ypfJ	-0.285101	6.52857	0.752355	1
gene:b0305	rclR	0.362244	1.38594	0.752642	1
gene:b0509	glxR	0.362244	0.885088	0.752642	1
gene:b0681	chiP	0.362244	1.77725	0.752642	1
gene:b0578	nfsB	0.283343	7.2777	0.753099	1
gene:b2642	yfjW	-0.291559	2.91618	0.753194	1
gene:b3676	yidH	0.303852	2.63203	0.75383	1
gene:b2457	eutM	0.323466	2.38556	0.753833	1
gene:b3934	cytR	-0.283665	6.54808	0.754028	1
gene:b1232	purU	-0.281688	7.18417	0.754318	1
gene:b4239	treC	0.297774	5.41659	0.754465	1
gene:b2459	eutT	-0.457267	0.805723	0.754908	1
gene:b4268	idnK	-0.457267	0.0927575	0.754908	1
gene:b0676	nagC	-0.281055	7.27416	0.755296	1
gene:b3319	rplD	0.279625	11.503	0.75547	1
gene:b1284	yciT	-0.281896	6.07086	0.755587	1
gene:b3485	yhhJ	0.282241	6.85739	0.755602	1
gene:b3638	yicR	0.314131	2.74137	0.755727	1
gene:b4372	holD	0.283674	4.05245	0.755781	1
gene:b2841	araE	0.284752	4.9292	0.755825	1
gene:b1473	yddG	-0.300817	2.62679	0.756101	1
gene:b4376	osmY	-0.279085	7.93888	0.756381	1
gene:b1483	ddpF	-0.319585	2.43339	0.756468	1
gene:b2502	ppx	-0.27926	6.54029	0.756908	1
gene:b4005	purD	0.278123	8.29508	0.757031	1
gene:b2750	cysC	0.278128	7.84738	0.757501	1
gene:b0826	moeB	0.279338	6.5757	0.757514	1
gene:b1978	yeeJ	-0.279604	5.53293	0.757652	1
gene:b3719	yieL	0.325553	1.43464	0.757959	1
gene:b2415	ptsH	-0.276817	9.0704	0.758081	1
gene:b2962	yggX	-0.28129	5.43608	0.758189	1
gene:b0269	yagF	0.294811	4.59573	0.758349	1
gene:b2280	nuoJ	0.27611	8.05248	0.758835	1
gene:b1928	yedD	0.278228	5.55665	0.758964	1
gene:b1660	ydhC	-0.280193	5.11214	0.759229	1
gene:b3118	tdcA	-0.343329	2.27504	0.759531	1
gene:b3255	accB	-0.27523	7.89059	0.75972	1
gene:b1639	mliC	-0.296659	3.9868	0.759724	1
gene:b4039	ubiC	0.277302	7.29107	0.75976	1
gene:b4202	rpsR	-0.274731	10.0526	0.759764	1
gene:b3252	csrD	-0.277632	5.97192	0.759865	1
gene:b0565	ompT	-0.274421	10.2392	0.759955	1
gene:b2183	rsuA	-0.275652	6.61824	0.760079	1
gene:b1305	pspB	-0.283662	7.07657	0.760162	1
gene:b1632	rsxE	-0.27631	4.72218	0.760457	1
gene:b2496	hda	0.274997	6.15065	0.760685	1
gene:b1200	dhaK	-0.273944	7.45723	0.761007	1
gene:b2370	evgS	-0.274329	6.14959	0.761017	1
gene:b2536	hcaT	0.280051	5.90937	0.761343	1
gene:b0904	focA	-0.274744	6.54782	0.761348	1
gene:b1174	minE	-0.273865	7.06041	0.76146	1
gene:b2818	argA	0.275182	8.61082	0.761484	1
gene:b1406	ydbC	-0.277245	7.15597	0.76164	1
gene:b0865	ybjP	-0.275985	5.84984	0.761701	1
gene:b2399	yfeD	-0.277246	7.48449	0.76172	1
gene:b3877	yihP	-0.374873	0.960069	0.761747	1
gene:b4186	yjfC	0.346471	0.970837	0.761747	1
gene:b0273	argF	0.274174	9.02233	0.761915	1
gene:b4475	rtcA	0.2919	3.66969	0.762258	1
gene:b3635	mutM	0.290338	5.45492	0.762517	1
gene:b2186	yejK	0.272424	6.37619	0.763075	1
gene:b0570	cusS	-0.275969	5.5823	0.763236	1
gene:b1747	astA	0.278872	4.80819	0.763273	1
gene:b3064	tsaD	0.271886	6.13274	0.763616	1
gene:b0845	ybjJ	0.277093	5.59878	0.763638	1
gene:b4088	alsB	0.284789	3.61247	0.764017	1
gene:b0048	folA	-0.278759	4.00184	0.764192	1
gene:b1680	sufS	-0.271432	5.64715	0.764365	1
gene:b0727	sucB	0.268874	11.0811	0.764597	1
gene:b1301	puuB	0.269207	6.01805	0.76531	1
gene:b3923	uspD	-0.27286	5.3983	0.765472	1
gene:b3409	feoB	-0.267959	9.09987	0.76552	1
gene:b3466	yhhL	-0.278359	3.96545	0.765648	1
gene:b0537	intD	-0.272332	5.90381	0.765853	1
gene:b3042	yqiC	-0.272332	5.71672	0.765853	1
gene:b2712	hypF	0.274465	4.11763	0.765916	1
gene:b0312	betB	0.267862	8.1921	0.766055	1
gene:b4264	idnR	-0.277119	3.72431	0.766078	1
gene:b2012	yeeD	0.269199	7.61282	0.766312	1
gene:b0290	ecpD	-0.275152	3.40595	0.766617	1
gene:b0843	ybjH	0.284404	4.6247	0.766923	1
gene:b3872	yihL	-0.309203	4.40458	0.76704	1
gene:b2708	srlQ	0.26983	5.21791	0.767059	1
gene:b3316	rpsS	-0.26595	9.68432	0.767163	1
gene:b0791	ybhQ	0.277309	6.09736	0.767434	1
gene:b2847	yqeI	-0.521023	0.365248	0.767517	1
gene:b1058	yceO	0.492897	-0.181508	0.767517	1
gene:b1726	yniB	-0.268682	4.86474	0.767675	1
gene:b0107	hofB	-0.272283	3.90087	0.767898	1
gene:b1955	yedP	-0.26988	5.2474	0.767928	1
gene:b0118	acnB	0.264539	12.816	0.768251	1
gene:b0329	yahO	-0.269627	6.15553	0.76838	1
gene:b2599	pheA	-0.263875	9.04613	0.768964	1
gene:b3172	argG	0.26392	10.6962	0.769067	1
gene:b4245	pyrB	0.263465	9.99757	0.769211	1
gene:b0899	ycaM	-0.425462	0.98342	0.769578	1
gene:b1259	yciG	0.397167	0.321865	0.769578	1
gene:b1571	ydfA	0.397167	-0.145017	0.769578	1
gene:b3142	yraH	0.397167	0.0661153	0.769578	1
gene:b3769	ilvM	-0.27	4.26914	0.769656	1
gene:b2289	lrhA	-0.266037	8.19126	0.769781	1
gene:b2100	yegV	0.284313	3.55217	0.769798	1
gene:b3917	sbp	0.265671	8.79756	0.769846	1
gene:b2996	hybA	0.29297	4.99042	0.769856	1
gene:b3766	ilvL	-0.300166	2.76854	0.769921	1
gene:b4216	ytfJ	-0.300166	6.63053	0.769921	1
gene:b2487	hyfG	0.271652	2.64514	0.769921	1
gene:b0920	elyC	-0.301635	2.81314	0.769941	1
gene:b0117	yacH	-0.383757	1.10417	0.770077	1
gene:b1196	ycgY	-0.383757	1.21884	0.770077	1
gene:b2618	ratB	-0.27277	4.71785	0.770612	1
gene:b4059	ssb	-0.265269	6.00039	0.77098	1
gene:b4385	yjjJ	0.265729	4.45188	0.771703	1
gene:b2839	lysR	0.290258	3.45915	0.771782	1
gene:b4397	creA	0.267264	4.76987	0.772043	1
gene:b1489	dosP	-0.263356	4.49934	0.772419	1
gene:b3640	dut	0.261221	6.33724	0.77252	1
gene:b2412	zipA	-0.259465	8.83569	0.773199	1
gene:b2215	ompC	-0.258704	13.9025	0.773218	1
gene:b2174	lpxT	-0.264261	4.43056	0.77327	1
gene:b0154	hemL	0.259149	8.3195	0.773276	1
gene:b2392	mntH	-0.259859	7.37305	0.773279	1
gene:b4207	fklB	0.259116	7.32325	0.7734	1
gene:b1526	yneJ	-0.266062	3.13585	0.773492	1
gene:b0653	gltK	0.261416	5.76786	0.773527	1
gene:b4537	yecJ	-0.267522	3.13368	0.773774	1
gene:b2134	pbpG	0.262426	4.76133	0.773838	1
gene:b3985	rplJ	0.257606	11.2782	0.774169	1
gene:b1589	ynfG	-0.315105	1.94181	0.774582	1
gene:b0620	citB	0.27953	3.24394	0.77462	1
gene:b3175	secG	0.25808	8.10652	0.774623	1
gene:b2507	guaA	0.257071	9.68486	0.774684	1
gene:b4388	serB	0.258045	6.07698	0.775156	1
gene:b0209	yafD	-0.258269	7.60093	0.775248	1
gene:b1090	plsX	-0.256532	9.12649	0.775325	1
gene:b4078	yjcO	-0.26369	5.12641	0.775344	1
gene:b1841	yobA	-0.257969	6.42957	0.775608	1
gene:b3710	mdtL	0.269074	2.10062	0.775666	1
gene:b3204	ptsN	-0.256769	7.48168	0.775712	1
gene:b0032	carA	0.255455	9.55819	0.776065	1
gene:b0995	torR	0.270646	2.99876	0.776117	1
gene:b3907	rhaT	0.270646	3.02146	0.776117	1
gene:b2479	gcvR	-0.256996	6.04996	0.776399	1
gene:b1789	yeaL	-0.2632	3.33135	0.776424	1
gene:b2236	yfaE	-0.258006	4.4406	0.776781	1
gene:b1643	ydhI	-0.334864	1.96086	0.776832	1
gene:b3501	arsR	-0.334864	7.28976	0.776832	1
gene:b1581	rspA	0.306426	1.59642	0.776832	1
gene:b0875	aqpZ	0.280891	4.07346	0.777029	1
gene:b2261	menC	0.2553	6.51343	0.777199	1
gene:b3712	yieE	-0.255707	6.12822	0.777576	1
gene:b0261	mmuM	0.257689	8.85967	0.77767	1
gene:b0622	pagP	-0.292809	2.82322	0.777838	1
gene:b3113	tdcF	0.318597	1.23186	0.778099	1
gene:b3946	fsaB	0.318597	2.0536	0.778099	1
gene:b1991	cobT	0.256667	5.43002	0.778207	1
gene:b2181	yejG	-0.25417	7.38991	0.778321	1
gene:b2020	hisD	0.252846	11.7366	0.77838	1
gene:b4139	aspA	-0.253525	10.2708	0.77838	1
gene:b3019	parC	0.253145	8.03466	0.778405	1
gene:b4350	hsdR	-0.254273	7.33445	0.77845	1
gene:b2047	wcaJ	0.280459	1.92767	0.778855	1
gene:b3106	yhaK	-0.295174	2.69727	0.779051	1
gene:b3689	yidR	-0.255536	5.23025	0.779119	1
gene:b1638	pdxH	-0.253785	5.73356	0.779223	1
gene:b2533	suhB	0.252648	6.21499	0.779639	1
gene:b3487	yhiI	0.251953	8.24948	0.779839	1
gene:b1547	stfQ	0.337284	1.42171	0.779887	1
gene:b4532	hicA	0.337284	1.29863	0.779887	1
gene:b3065	rpsU	0.251866	7.41568	0.78022	1
gene:b0064	araC	0.260187	7.74574	0.780538	1
gene:b3942	katG	0.250227	8.92398	0.780703	1
gene:b0523	purE	0.251301	5.75276	0.780863	1
gene:b0623	cspE	-0.249729	9.58149	0.781081	1
gene:b1493	gadB	-0.251285	6.08401	0.781269	1
gene:b1462	yddH	-0.318077	2.76131	0.781296	1
gene:b3464	ftsY	0.249771	7.87461	0.781516	1
gene:b2232	ubiG	0.250244	6.4074	0.781891	1
gene:b2603	yfiR	-0.25882	5.11567	0.782259	1
gene:b0773	ybhB	-0.250268	5.68993	0.78244	1
gene:b3646	yicG	-0.397943	1.02697	0.782591	1
gene:b1182	hlyE	0.36963	-0.113949	0.782591	1
gene:b3141	agaI	0.36963	-0.0344189	0.782591	1
gene:b1682	sufC	-0.249986	5.14945	0.782662	1
gene:b1732	katE	-0.247891	8.14497	0.782688	1
gene:b2430	yfeW	0.266418	3.57421	0.782743	1
gene:b1648	ydhL	-0.324961	1.56165	0.783068	1
gene:b1806	yeaY	0.249256	5.73534	0.783068	1
gene:b2321	flk	-0.258072	4.0748	0.783115	1
gene:b4049	dusA	0.248488	6.34902	0.783563	1
gene:b1094	acpP	-0.246652	10.3479	0.783614	1
gene:b3995	rsd	-0.24904	7.04699	0.78369	1
gene:b2765	queD	0.271505	2.90849	0.783786	1
gene:b3749	rbsA	-0.249713	8.14104	0.783837	1
gene:b1896	otsA	-0.246641	7.64233	0.783921	1
gene:b3283	yrdD	-0.247417	7.14788	0.784186	1
gene:b4357	lgoR	-0.253297	6.38548	0.784271	1
gene:b0527	ybcI	-0.306192	1.70823	0.784511	1
gene:b0318	yahD	0.27772	1.60939	0.784511	1
gene:b0650	hscC	0.27772	2.08033	0.784511	1
gene:b2411	ligA	0.245893	7.03121	0.785101	1
gene:b1649	nemR	-0.29539	3.37718	0.785332	1
gene:b2443	yffL	-0.29539	2.50096	0.785332	1
gene:b0486	ybaT	0.24647	5.58506	0.78535	1
gene:b3899	frvB	0.306222	1.31734	0.785466	1
gene:b4279	yjhB	-0.288369	2.00919	0.785862	1
gene:b0324	yahJ	0.249504	4.16337	0.78613	1
gene:b3821	pldA	0.248702	5.35406	0.786153	1
gene:b0723	sdhA	0.243388	12.0612	0.78632	1
gene:b0164	yaeI	0.25236	3.83885	0.786556	1
gene:b4309	nanS	-0.297336	1.3657	0.786936	1
gene:b1492	gadC	-0.243052	7.89849	0.787052	1
gene:b0849	grxA	-0.467452	1.14776	0.787076	1
gene:b2030	insH1	-0.467452	-0.19904	0.787076	1
gene:b3139	agaC	0.439279	-0.394567	0.787076	1
gene:b4096	phnL	0.439279	-0.224308	0.787076	1
gene:b3234	degQ	-0.244517	6.51194	0.78712	1
gene:b0736	ybgC	-0.253041	4.74189	0.787142	1
gene:b3037	ygiB	-0.243229	9.40877	0.787406	1
gene:b0861	artM	0.244031	6.82009	0.787407	1
gene:b1618	uidR	-0.245736	6.94535	0.787561	1
gene:b1130	phoP	-0.24257	8.04119	0.787924	1
gene:b2977	glcG	0.252665	4.20914	0.787982	1
gene:b2672	ygaM	-0.24276	7.07435	0.788039	1
gene:b2907	ubiH	0.242014	8.16251	0.788084	1
gene:b2581	yfiF	0.242512	6.60603	0.788166	1
gene:b2014	plaP	0.241893	6.96238	0.788198	1
gene:b4119	melA	0.258436	3.2764	0.788646	1
gene:b0212	gloB	-0.245223	4.77934	0.788677	1
gene:b2049	cpsB	0.255908	2.4435	0.788771	1
gene:b2788	gudX	0.255908	2.77319	0.788771	1
gene:b4351	mrr	0.247747	4.72851	0.788796	1
gene:b3803	hemX	-0.241295	7.44783	0.788808	1
gene:b1350	recE	-0.290481	2.04162	0.788831	1
gene:b1881	cheZ	0.261991	2.23649	0.788831	1
gene:b0151	fhuC	-0.241524	6.0574	0.789376	1
gene:b2098	yegT	0.248403	2.82391	0.789841	1
gene:b1724	ydiZ	-0.250337	4.52774	0.789944	1
gene:b4211	qorB	-0.248573	3.83618	0.790174	1
gene:b1627	rsxA	0.246776	4.29757	0.790271	1
gene:b4045	yjbJ	-0.245832	3.82481	0.790327	1
gene:b3981	secE	0.239085	8.14053	0.790441	1
gene:b3012	dkgA	-0.241896	7.21614	0.790812	1
gene:b1748	astC	0.244501	5.09927	0.790854	1
gene:b4044	dinF	0.244501	5.09583	0.790854	1
gene:b1961	dcm	0.239453	6.15484	0.791256	1
gene:b2936	loiP	-0.241042	6.42672	0.79136	1
gene:b2622	intA	-0.240403	6.00795	0.791422	1
gene:b3632	waaQ	-0.238697	7.06981	0.791461	1
gene:b3827	yigM	-0.241428	5.00564	0.791487	1
gene:b0068	thiB	0.238894	5.63314	0.791952	1
gene:b2585	pssA	-0.237486	7.98794	0.792064	1
gene:b1376	uspF	-0.240182	8.62272	0.792162	1
gene:b0478	ybaL	0.237339	9.14006	0.792311	1
gene:b0385	yaiC	-0.323162	1.45216	0.792364	1
gene:b1746	astD	0.242464	4.82706	0.792448	1
gene:b3185	rpmA	-0.236287	9.43863	0.792604	1
gene:b0224	yafK	-0.237442	6.85753	0.792637	1
gene:b1763	topB	0.23638	8.25155	0.792801	1
gene:b2780	pyrG	-0.235704	9.31466	0.79302	1
gene:b0983	gfcE	-0.29359	1.87191	0.79312	1
gene:b3630	waaP	-0.239973	5.52595	0.793236	1
gene:b3105	yhaJ	0.239166	5.63674	0.793525	1
gene:b4396	rob	-0.235407	8.28719	0.79361	1
gene:b1715	pheM	-0.241976	3.01561	0.793666	1
gene:b4391	ettA	0.234977	8.85367	0.793712	1
gene:b0437	clpP	-0.234895	10.0376	0.793951	1
gene:b3201	lptB	-0.235003	7.24604	0.794191	1
gene:b1009	rutD	-0.373894	0.670881	0.794214	1
gene:b2085	yegR	-0.373894	2.82426	0.794214	1
gene:b2722	hycD	0.345566	0.275586	0.794214	1
gene:b4158	yjeO	0.345566	0.763222	0.794214	1
gene:b4347	symE	0.345566	1.03566	0.794214	1
gene:b3097	yqjC	-0.235246	7.05147	0.794371	1
gene:b3711	yidZ	0.243513	3.79949	0.794421	1
gene:b1256	ompW	-0.238321	6.26089	0.794506	1
gene:b3183	obgE	0.234298	8.0956	0.794564	1
gene:b1324	tpx	-0.233963	9.23922	0.794565	1
gene:b4421	ldrB	-0.727513	-0.0507176	0.794632	1
gene:b0719	ybgD	0.699879	-0.235596	0.794632	1
gene:b2162	rihB	0.699879	0.211177	0.794632	1
gene:b0828	iaaA	0.234499	7.88616	0.794772	1
gene:b3414	nfuA	0.234238	8.83362	0.794828	1
gene:b1323	tyrR	0.234175	7.7141	0.794936	1
gene:b4360	yjjA	-0.243421	4.44792	0.795259	1
gene:b4208	cycA	0.233216	9.21952	0.795319	1
gene:b3846	fadB	0.233713	10.3734	0.795375	1
gene:b2015	yeeY	-0.23497	6.42424	0.795567	1
gene:b3180	yhbY	0.234525	5.16165	0.795914	1
gene:b2527	hscB	0.232733	7.54994	0.796424	1
gene:b2314	dedD	0.232172	6.48402	0.796858	1
gene:b0051	rsmA	-0.231786	7.14205	0.796886	1
gene:b1302	puuE	0.232447	5.56927	0.797058	1
gene:b0693	speF	-0.334331	1.35565	0.797203	1
gene:b0252	yafZ	0.305938	0.610965	0.797203	1
gene:b3381	yhfX	0.305938	2.37548	0.797203	1
gene:b2683	ygaH	0.235208	4.91325	0.797294	1
gene:b0123	cueO	0.231263	11.7365	0.797463	1
gene:b1046	clsC	-0.233997	5.87056	0.797576	1
gene:b0909	ycaL	-0.270186	2.32396	0.797631	1
gene:b0822	ybiV	-0.235581	4.51623	0.797836	1
gene:b0998	torD	0.253068	2.87893	0.798017	1
gene:b1372	stfR	-0.26764	2.84677	0.798129	1
gene:b1222	narX	-0.232407	5.71409	0.798129	1
gene:b0346	mhpR	0.233759	7.02086	0.798196	1
gene:b3908	sodA	-0.229545	11.0638	0.798291	1
gene:b1212	prmC	-0.231314	5.236	0.798666	1
gene:b1227	narI	0.248242	3.79107	0.798682	1
gene:b3058	folB	-0.31248	1.21454	0.798834	1
gene:b2572	rseA	-0.228831	8.68933	0.799032	1
gene:b4056	yjbQ	-0.231202	5.74935	0.799155	1
gene:b2601	aroF	0.228412	8.69635	0.799295	1
gene:b2510	yfgJ	-0.234194	4.35037	0.799719	1
gene:b1445	ydcX	0.270168	1.86914	0.799859	1
gene:b1823	cspC	-0.227593	10.9128	0.799895	1
gene:b4021	pepE	0.250537	3.8442	0.800246	1
gene:b3322	gspB	-0.289045	1.71153	0.800561	1
gene:b4064	ghxP	0.226436	7.97783	0.8011	1
gene:b4023	yjbD	-0.231517	6.93677	0.801336	1
gene:b2148	mglC	0.23848	4.66654	0.801387	1
gene:b1341	ydaM	-0.227345	5.9013	0.801453	1
gene:b1969	yedW	-0.233065	5.51015	0.801702	1
gene:b2132	bglX	0.226307	7.53852	0.801787	1
gene:b4035	malK	0.232418	6.28009	0.801819	1
gene:b2480	bcp	-0.226413	6.69629	0.80185	1
gene:b2717	hycI	0.240537	5.33294	0.802212	1
gene:b3626	waaR	-0.22753	5.88239	0.802467	1
gene:b0947	ycbX	-0.226468	5.95226	0.802579	1
gene:b2876	yqeC	0.253139	5.44986	0.802937	1
gene:b3398	yrfF	-0.225894	7.29746	0.803055	1
gene:b3687	ibpA	-0.230997	9.64371	0.803223	1
gene:b3784	wecA	-0.224711	6.80616	0.803274	1
gene:b2524	iscX	0.225353	6.09489	0.803396	1
gene:b0881	clpS	-0.227909	5.93189	0.803404	1
gene:b3922	yiiS	-0.232891	3.57453	0.803466	1
gene:b0492	ybbN	0.224494	9.26981	0.803535	1
gene:b0041	fixA	-0.424193	-0.0736129	0.803567	1
gene:b0996	torC	0.395983	0.34208	0.803567	1
gene:b3031	yqiA	-0.226	6.70894	0.803657	1
gene:b4022	rluF	-0.226556	5.11766	0.804371	1
gene:b1414	ydcF	-0.22572	6.06019	0.804377	1
gene:b2209	eco	-0.22944	3.8786	0.804565	1
gene:b3456	livM	0.222347	8.63594	0.804633	1
gene:b0217	yafT	-0.352695	1.28119	0.804656	1
gene:b2548	yphF	0.324354	0.921127	0.804656	1
gene:b3114	tdcE	0.230509	3.07706	0.804657	1
gene:b1395	paaH	0.232283	2.32653	0.804678	1
gene:b0379	yaiY	0.234361	5.72472	0.804702	1
gene:b1517	lsrF	0.236831	3.44719	0.804728	1
gene:b3239	yhcO	0.254167	1.66049	0.804863	1
gene:b3486	rbbA	0.223092	8.30605	0.804868	1
gene:b1508	hipB	-0.302514	1.51157	0.804916	1
gene:b0198	metI	0.224478	9.21422	0.805	1
gene:b0733	cydA	0.22171	9.7456	0.805076	1
gene:b3887	dtd	-0.225988	5.43973	0.805417	1
gene:b1681	sufD	-0.222719	6.1029	0.805443	1
gene:b1781	yeaE	-0.223181	6.03885	0.805507	1
gene:b1490	dosC	-0.223772	4.76475	0.805562	1
gene:b2571	rseB	-0.221741	7.17654	0.805584	1
gene:b1916	sdiA	-0.227964	4.40061	0.805641	1
gene:b3974	coaA	-0.226365	4.69869	0.805699	1
gene:b2840	ygeA	-0.231647	4.48218	0.80583	1
gene:b0841	ybjG	0.224507	6.38981	0.805897	1
gene:b2939	yqgB	-0.226423	4.66149	0.806422	1
gene:b0513	ybbY	-0.259607	2.14266	0.807128	1
gene:b2217	rcsB	-0.219341	8.2557	0.807376	1
gene:b3081	fadH	0.223643	7.43695	0.807727	1
gene:b4037	malM	-0.224946	5.39893	0.807729	1
gene:b3663	yicN	-0.238435	3.57651	0.808015	1
gene:b1832	msrC	-0.219157	6.62788	0.808061	1
gene:b1851	edd	0.221166	5.47858	0.808103	1
gene:b3153	yhbO	0.236222	3.8981	0.808311	1
gene:b4148	sugE	-0.227436	4.12657	0.808344	1
gene:b1900	araG	0.242917	3.21954	0.808441	1
gene:b0684	fldA	-0.219008	7.23559	0.808522	1
gene:b2127	mlrA	-0.226782	3.91144	0.808626	1
gene:b0422	xseB	0.221573	5.23212	0.808774	1
gene:b2605	yfiB	-0.227872	3.78083	0.808886	1
gene:b2550	yphH	-0.254903	3.57195	0.809112	1
gene:b0591	entS	-0.218987	5.21984	0.809209	1
gene:b1326	mpaA	-0.218562	5.72686	0.809275	1
gene:b2659	csiD	0.223466	5.9061	0.809396	1
gene:b3080	ygjK	0.254958	1.60951	0.809689	1
gene:b0093	ftsQ	-0.217078	7.47398	0.809869	1
gene:b3402	yhgE	0.221677	4.56819	0.809886	1
gene:b2035	wbbH	-0.216765	7.2995	0.809924	1
gene:b1079	flgH	-0.258238	1.68969	0.809946	1
gene:b1741	cho	-0.220911	5.32136	0.80995	1
gene:b4033	malF	-0.222369	5.72317	0.810162	1
gene:b2895	fldB	0.217741	6.5915	0.810509	1
gene:b3713	chrR	-0.217972	6.14597	0.810531	1
gene:b0987	gfcA	-0.263066	2.43846	0.811128	1
gene:b3515	gadW	-0.215736	5.73316	0.811368	1
gene:b2894	xerD	-0.216986	6.33794	0.811731	1
gene:b1953	yodD	-0.216633	5.04258	0.811808	1
gene:b3660	yicL	-0.216633	4.33088	0.811808	1
gene:b3301	rplO	0.213673	12.638	0.811839	1
gene:b0270	yagG	-0.266393	2.43343	0.811926	1
gene:b2371	yfdE	0.279742	0.949839	0.812002	1
gene:b2447	yffP	0.279742	1.77007	0.812002	1
gene:b1739	osmE	-0.213947	8.27988	0.812076	1
gene:b0945	pyrD	0.213823	6.93351	0.812213	1
gene:b3282	tsaC	-0.214482	6.26657	0.812259	1
gene:b3383	yhfZ	-0.221245	6.40637	0.812278	1
gene:b1198	dhaM	-0.213911	7.60688	0.812346	1
gene:b1619	hdhA	-0.215383	5.84477	0.812544	1
gene:b0378	yaiW	0.215586	5.47254	0.812618	1
gene:b4000	hupA	-0.213048	8.92446	0.812706	1
gene:b1686	menI	0.216599	5.07767	0.813013	1
gene:b2101	yegW	-0.222365	4.53303	0.813325	1
gene:b3636	rpmG	-0.212067	9.23494	0.813438	1
gene:b1190	dadX	0.214898	8.41203	0.813565	1
gene:b0497	rhsD	-0.22196	4.18327	0.813578	1
gene:b2153	folE	-0.211798	8.7118	0.813653	1
gene:b2928	yggC	-0.215285	4.92838	0.813787	1
gene:b2141	yohJ	0.218991	4.13985	0.813814	1
gene:b1918	yecS	0.21311	6.07573	0.813873	1
gene:b4254	argI	0.212758	9.63029	0.813896	1
gene:b3738	atpB	-0.211424	10.1727	0.813915	1
gene:b3056	cca	0.211903	7.60076	0.813951	1
gene:b1427	rimL	-0.221826	5.5791	0.814061	1
gene:b1067	yceH	0.212984	7.26246	0.814075	1
gene:b2269	elaD	-0.333866	-0.0599709	0.81409	1
gene:b3680	yidL	-0.333866	1.50427	0.81409	1
gene:b4482	yigE	0.305513	0.211294	0.81409	1
gene:b1423	ydcJ	0.219337	5.16062	0.814128	1
gene:b4362	dnaT	-0.215319	5.14846	0.814251	1
gene:b0084	ftsI	-0.211627	7.13462	0.814674	1
gene:b2440	eutC	0.217154	5.56885	0.814844	1
gene:b0767	pgl	-0.210998	7.30068	0.814927	1
gene:b3072	aer	0.218258	4.60016	0.814959	1
gene:b3811	xerC	0.210701	6.69271	0.815163	1
gene:b3357	crp	-0.209936	10.2921	0.815268	1
gene:b0838	gstB	0.210573	6.97795	0.815458	1
gene:b0507	gcl	0.227643	2.86	0.815769	1
gene:b1088	yceD	-0.20906	10.0477	0.815995	1
gene:b2786	barA	-0.210281	5.912	0.816012	1
gene:b0992	yccM	0.25602	1.8637	0.816044	1
gene:b2703	srlE	0.25602	3.46966	0.816044	1
gene:b3412	bioH	0.215384	4.94655	0.816448	1
gene:b4259	holC	-0.209936	6.09728	0.816461	1
gene:b1438	hicB	-0.229238	3.76138	0.816533	1
gene:b1134	nudJ	-0.212038	4.31633	0.816719	1
gene:b2917	scpA	-0.265091	1.89706	0.816727	1
gene:b0900	ycaN	0.236616	2.58544	0.816727	1
gene:b1931	yedK	0.236616	2.5163	0.816727	1
gene:b2417	crr	-0.208122	10.0449	0.816768	1
gene:b3387	dam	-0.209631	5.82578	0.816843	1
gene:b3822	recQ	0.20943	5.83247	0.81697	1
gene:b3800	aslB	0.226258	3.44939	0.817069	1
gene:b1593	ynfK	-0.211573	6.19597	0.817164	1
gene:b0498	ybbC	0.219816	2.02904	0.817272	1
gene:b3214	gltF	-0.214	4.00702	0.817278	1
gene:b1817	manX	-0.207287	10.9448	0.81761	1
gene:b0333	prpC	-0.388516	0.332592	0.817665	1
gene:b1156	tfaE	-0.388516	-0.0463487	0.817665	1
gene:b3446	yrhB	-0.388516	0.163386	0.817665	1
gene:b4075	nrfF	-0.388516	0.285985	0.817665	1
gene:b3173	yhbX	0.360275	1.05805	0.817665	1
gene:b3890	yiiF	0.360275	0.470515	0.817665	1
gene:b3539	yhjV	-0.216729	3.48768	0.817803	1
gene:b3730	glmU	0.207011	8.47339	0.817833	1
gene:b3826	yigL	-0.208158	5.52374	0.817987	1
gene:b1602	pntB	0.206464	10.7784	0.81813	1
gene:b2600	tyrA	0.206585	8.23841	0.818206	1
gene:b2558	mltF	0.231399	3.21154	0.818315	1
gene:b2150	mglB	0.208538	9.74988	0.818324	1
gene:b3395	hofM	-0.249441	3.14861	0.818467	1
gene:b4307	yjhQ	0.241296	4.08135	0.818603	1
gene:b2449	yffR	-0.296606	2.32733	0.818623	1
gene:b4302	sgcA	0.268194	1.59604	0.818623	1
gene:b1254	yciB	-0.20733	6.6636	0.818907	1
gene:b2317	dedA	-0.206165	7.44737	0.819255	1
gene:b1584	speG	-0.20667	6.6681	0.819329	1
gene:b1330	ynaI	-0.213082	3.79868	0.819427	1
gene:b1018	efeO	-0.205712	6.39632	0.819522	1
gene:b0085	murE	0.20532	7.80199	0.81954	1
gene:b2342	fadI	0.206408	8.39424	0.819634	1
gene:b3671	ilvB	-0.204671	9.37324	0.819855	1
gene:b2469	narQ	-0.211227	5.58008	0.819899	1
gene:b3176	glmM	0.204369	8.71663	0.820218	1
gene:b2235	nrdB	-0.204877	6.97701	0.820246	1
gene:b2240	glpT	0.231266	6.3619	0.82037	1
gene:b3179	rlmE	-0.204349	10.2177	0.820514	1
gene:b4345	mcrC	-0.241715	1.90831	0.820517	1
gene:b0127	yadG	-0.205241	6.58476	0.820589	1
gene:b2960	trmI	0.207081	5.34872	0.820635	1
gene:b0196	rcsF	-0.207369	4.87865	0.820769	1
gene:b0005	yaaX	0.223927	5.556	0.820811	1
gene:b2556	glrK	-0.209953	4.80978	0.821032	1
gene:b1609	rstB	-0.204615	6.2738	0.821105	1
gene:b2214	apbE	-0.213483	4.52646	0.821249	1
gene:b2173	yeiR	0.205654	4.06086	0.821324	1
gene:b1564	relB	-0.20842	4.42373	0.821478	1
gene:b2366	dsdA	-0.213299	4.17393	0.821492	1
gene:b3474	yhhT	-0.208833	4.11794	0.821546	1
gene:b1621	malX	0.223994	3.66278	0.821663	1
gene:b2922	yggE	-0.203847	6.86796	0.821676	1
gene:b2103	thiD	0.203171	6.64654	0.82171	1
gene:b0289	ecpE	0.21364	2.47291	0.821853	1
gene:b4046	zur	-0.203905	6.6569	0.821898	1
gene:b2516	rodZ	-0.202605	8.16553	0.821979	1
gene:b0814	ompX	-0.201979	11.3916	0.822	1
gene:b0314	betT	0.202736	7.60075	0.822121	1
gene:b1015	putP	0.202377	7.93452	0.822288	1
gene:b2277	nuoM	0.201536	9.2191	0.822476	1
gene:b1971	yedY	-0.204634	10.0754	0.822492	1
gene:b1327	ycjY	-0.238984	2.23934	0.822571	1
gene:b3801	aslA	-0.238984	3.25739	0.822571	1
gene:b0605	ahpC	-0.201276	10.9493	0.822647	1
gene:b0147	ligT	-0.246975	1.97355	0.82265	1
gene:b0706	ybfD	-0.317029	0.918176	0.822655	1
gene:b4299	yjhI	-0.317029	1.01549	0.822655	1
gene:b3463	ftsE	0.201926	7.27547	0.82306	1
gene:b1865	nudB	-0.201199	7.80407	0.823342	1
gene:b2373	oxc	0.214156	3.15516	0.823429	1
gene:b3910	yiiM	0.203908	5.65181	0.823522	1
gene:b3066	dnaG	-0.200543	7.8018	0.823891	1
gene:b2912	fau	-0.201417	6.15863	0.824358	1
gene:b1229	tpr	-0.58423	1.09275	0.824488	1
gene:b4620	yjbT	-0.58423	-0.181435	0.824488	1
gene:b1310	ycjN	0.556401	1.55157	0.824488	1
gene:b0885	aat	-0.202652	4.93104	0.824685	1
gene:b0092	ddlB	0.199477	7.61948	0.824707	1
gene:b0957	ompA	-0.198764	14.5964	0.824724	1
gene:b3941	metF	0.200998	9.69891	0.824759	1
gene:b2578	eamB	-0.285938	2.45068	0.824795	1
gene:b2886	ygfS	0.25752	1.69472	0.824795	1
gene:b2819	recD	0.200121	5.76219	0.825116	1
gene:b0082	rsmH	-0.199352	7.31247	0.825448	1
gene:b4162	orn	0.206699	5.09915	0.825633	1
gene:b0254	perR	0.240093	1.5566	0.825977	1
gene:b1778	msrB	-0.198277	7.88851	0.826173	1
gene:b0809	glnQ	0.1981	8.68622	0.826187	1
gene:b0131	panD	-0.198205	6.8519	0.82623	1
gene:b1334	fnr	-0.197107	9.83097	0.826489	1
gene:b0193	yaeF	-0.257423	1.56003	0.826725	1
gene:b3057	bacA	0.19795	5.81728	0.826942	1
gene:b2989	yghU	0.197112	7.26468	0.826984	1
gene:b3526	kdgK	0.202661	5.15951	0.826987	1
gene:b0948	rlmL	0.196796	7.3252	0.827026	1
gene:b0515	allE	-0.204338	3.92192	0.827114	1
gene:b2518	ndk	0.197012	6.49035	0.827215	1
gene:b2920	scpC	-0.249704	2.16548	0.82724	1
gene:b0489	qmcA	-0.198234	6.98269	0.827495	1
gene:b3789	rffH	0.197342	5.70003	0.827634	1
gene:b1874	cutC	-0.197858	5.94651	0.827858	1
gene:b1771	ydjG	0.211191	2.51744	0.827903	1
gene:b0487	cueR	-0.202058	4.69924	0.828067	1
gene:b3116	tdcC	-0.233472	2.68003	0.828312	1
gene:b0200	gmhB	-0.197683	6.62954	0.828751	1
gene:b0662	ubiF	0.19516	7.39786	0.828995	1
gene:b4393	trpR	-0.200452	4.95928	0.829033	1
gene:b0946	zapC	-0.196164	5.62062	0.829101	1
gene:b0966	hspQ	-0.195018	9.70306	0.829133	1
gene:b0130	yadE	-0.202583	4.85414	0.829295	1
gene:b4335	yjiM	-0.203191	4.45582	0.829397	1
gene:b2526	hscA	0.193273	8.84492	0.829727	1
gene:b2557	purL	0.192953	10.1117	0.829842	1
gene:b0011	yaaW	-0.358579	1.39983	0.82986	1
gene:b2165	psuG	0.330312	0.667783	0.82986	1
gene:b0655	gltI	-0.193214	8.65438	0.829968	1
gene:b3859	srkA	-0.193995	7.66856	0.830066	1
gene:b2074	mdtA	-0.200527	10.3568	0.830221	1
gene:b0304	rclA	-0.200203	2.86642	0.83023	1
gene:b2175	mepS	-0.194173	7.46429	0.830237	1
gene:b0380	yaiZ	-0.230726	4.28586	0.830363	1
gene:b1941	fliI	-0.240028	1.73911	0.830447	1
gene:b0347	mhpA	0.216506	2.10697	0.830483	1
gene:b2056	wcaD	-0.251692	1.45227	0.83052	1
gene:b1773	ydjI	0.223224	1.99578	0.83052	1
gene:b2718	hycH	0.223224	2.1974	0.83052	1
gene:b1481	bdm	-0.261266	2.08241	0.830553	1
gene:b2726	hypA	-0.276049	1.06503	0.830561	1
gene:b3816	corA	-0.195391	6.81257	0.830614	1
gene:b1064	grxB	-0.192438	8.26303	0.830814	1
gene:b1859	znuB	0.194655	5.38417	0.830839	1
gene:b3700	recF	-0.193576	6.98313	0.830895	1
gene:b2515	ispG	-0.19171	8.3083	0.831165	1
gene:b0604	dsbG	-0.195481	4.42275	0.831388	1
gene:b4550	arfA	-0.198524	7.17219	0.831406	1
gene:b2140	dusC	0.217309	2.87334	0.831657	1
gene:b2318	truA	-0.19182	7.17737	0.83183	1
gene:b2842	kduD	0.207865	3.28382	0.831882	1
gene:b0010	satP	0.202012	4.76715	0.83196	1
gene:b1733	chbG	-0.200949	5.01206	0.832041	1
gene:b4113	basR	-0.192539	6.14431	0.832179	1
gene:b2171	yeiP	-0.192579	5.23373	0.832255	1
gene:b2216	rcsD	-0.190695	7.95039	0.832258	1
gene:b1033	ghrA	0.191084	6.90861	0.832365	1
gene:b2142	yohK	0.197157	4.59829	0.832984	1
gene:b4472	yhdP	-0.189945	7.18911	0.833134	1
gene:b4249	bdcA	-0.236162	1.98913	0.833187	1
gene:b1914	uvrY	-0.190628	6.47394	0.833384	1
gene:b0894	dmsA	0.19383	5.08387	0.833433	1
gene:b2241	glpA	-0.240455	7.05417	0.833606	1
gene:b1038	csgF	0.211973	1.24548	0.833606	1
gene:b3001	gpr	-0.190982	8.92281	0.833711	1
gene:b3426	glpD	0.191201	8.57645	0.833804	1
gene:b1629	rsxC	-0.189502	6.20051	0.833958	1
gene:b0514	glxK	0.213453	3.24995	0.834357	1
gene:b3642	pyrE	0.203743	3.96978	0.834369	1
gene:b3920	yiiQ	-0.193032	2.40695	0.834635	1
gene:b4233	mpl	0.187923	8.04099	0.834641	1
gene:b3350	kefB	0.189152	6.65689	0.834755	1
gene:b2395	yfeA	0.192642	5.09288	0.834797	1
gene:b0545	ybcL	0.225944	1.66071	0.834896	1
gene:b2831	mutH	0.200319	4.22498	0.834925	1
gene:b1110	ycfJ	0.195106	7.37158	0.834946	1
gene:b0416	nusB	0.187681	7.61584	0.834981	1
gene:b2551	glyA	0.186914	10.8626	0.83505	1
gene:b0427	yajR	0.190539	4.31318	0.835105	1
gene:b1279	yciS	-0.19139	6.71885	0.835114	1
gene:b1987	cbl	0.191261	5.36975	0.835402	1
gene:b0792	ybhR	-0.195209	3.56863	0.835603	1
gene:b0967	rlmI	0.18772	5.83626	0.835674	1
gene:b1295	ymjA	-0.192415	2.92274	0.835675	1
gene:b4382	deoA	0.188022	6.23076	0.835774	1
gene:b0238	gpt	0.189296	4.731	0.835786	1
gene:b3310	rplN	0.186093	10.5968	0.835803	1
gene:b4227	ytfQ	-0.19471	5.57633	0.835837	1
gene:b3473	yhhS	0.187595	5.8644	0.835859	1
gene:b1775	ydjK	-0.266856	2.85442	0.835962	1
gene:b3911	cpxA	0.186441	7.80026	0.836	1
gene:b4242	mgtA	0.186088	13.0175	0.836039	1
gene:b1188	ycgB	-0.186576	7.69181	0.836115	1
gene:b2340	sixA	-0.188402	6.91761	0.836195	1
gene:b3514	mdtF	-0.191484	4.60841	0.836203	1
gene:b2963	mltC	-0.188691	5.56094	0.836502	1
gene:b2442	intZ	-0.187204	5.20307	0.836652	1
gene:b4065	yjcE	0.186119	6.63725	0.836793	1
gene:b1641	slyB	0.185073	9.56044	0.836853	1
gene:b4319	fimG	0.187913	4.30998	0.836878	1
gene:b0785	moaE	0.189823	5.32608	0.836932	1
gene:b1620	malI	0.189123	6.98121	0.837013	1
gene:b2130	yehY	0.188237	4.78939	0.837135	1
gene:b3054	ygiF	0.18535	6.90927	0.837385	1
gene:b2539	hcaF	-0.226403	2.66916	0.837533	1
gene:b2549	yphG	0.197903	2.78404	0.837533	1
gene:b0342	lacA	-0.288185	0.884869	0.837617	1
gene:b4592	cbdX	-0.288185	0.985089	0.837617	1
gene:b2740	ygbN	0.212535	2.19049	0.837635	1
gene:b1126	potA	-0.185133	6.7075	0.837727	1
gene:b3157	yhbT	0.184562	7.71036	0.837911	1
gene:b2388	glk	-0.184559	7.82277	0.838288	1
gene:b1530	marR	-0.228815	5.19524	0.838411	1
gene:b2882	xanQ	-0.2479	1.31941	0.839022	1
gene:b0522	purK	0.182826	7.05823	0.839093	1
gene:b1628	rsxB	0.184835	5.24533	0.839188	1
gene:b4219	msrA	-0.184359	6.52318	0.839377	1
gene:b0211	mltD	-0.182407	9.14867	0.83946	1
gene:b0262	afuC	-0.231907	3.39387	0.839523	1
gene:b1080	flgI	0.203422	1.53622	0.839523	1
gene:b4320	fimH	0.185684	4.75198	0.839625	1
gene:b1345	intR	-0.223324	2.31147	0.839775	1
gene:b1827	kdgR	-0.192138	5.50376	0.839782	1
gene:b3573	ysaA	0.195035	3.70712	0.83979	1
gene:b3611	yibN	-0.182346	6.78152	0.840048	1
gene:b3996	nudC	0.183911	5.48761	0.840104	1
gene:b2633	yfjQ	-0.333094	0.106184	0.840515	1
gene:b2522	sseB	0.181568	6.53503	0.84053	1
gene:b3861	yihF	0.229858	1.96246	0.841029	1
gene:b2574	nadB	0.180602	6.66094	0.841247	1
gene:b2021	hisC	0.180008	10.8954	0.84137	1
gene:b1614	ydgA	-0.179844	8.8627	0.841418	1
gene:b3344	tusC	0.183945	4.66858	0.841564	1
gene:b4392	slt	-0.18082	7.65048	0.841632	1
gene:b4389	radA	0.180061	6.89881	0.841747	1
gene:b3755	yieP	-0.180743	6.65112	0.841786	1
gene:b3302	rpmD	-0.179198	10.2996	0.841845	1
gene:b2091	gatD	-0.179276	8.77738	0.841879	1
gene:b2623	yfjH	-0.220332	2.16291	0.841957	1
gene:b3866	yihI	-0.181904	5.55548	0.842004	1
gene:b0221	fadE	0.179377	10.5581	0.842114	1
gene:b0119	yacL	-0.188192	5.59873	0.842165	1
gene:b3013	yqhG	-0.241747	1.88701	0.842948	1
gene:b2298	yfcC	0.213288	2.11225	0.842948	1
gene:b0383	phoA	0.181846	6.08526	0.84297	1
gene:b1600	mdtJ	0.194941	2.95157	0.843022	1
gene:b0710	ybgI	-0.179123	6.37298	0.843339	1
gene:b1756	ynjD	0.205882	2.86349	0.843529	1
gene:b4278	insG	0.192669	3.36711	0.843601	1
gene:b1300	puuC	0.177639	6.66683	0.843702	1
gene:b0677	nagA	-0.17776	6.95788	0.844141	1
gene:b4071	nrfB	-0.231244	1.80746	0.844179	1
gene:b3678	yidJ	0.202768	2.36255	0.844179	1
gene:b3918	cdh	0.202768	2.77402	0.844179	1
gene:b1073	flgB	-0.275735	0.626733	0.84419	1
gene:b3684	yidP	0.247345	1.06455	0.84419	1
gene:b4566	yjhX	0.247345	2.94302	0.84419	1
gene:b3792	wzxE	0.177825	5.51563	0.844327	1
gene:b0031	dapB	0.176956	9.41276	0.844348	1
gene:b3714	adeP	0.176423	7.99443	0.844412	1
gene:b1398	paaK	-0.182425	6.52217	0.844517	1
gene:b1247	oppF	0.176539	7.45837	0.84458	1
gene:b1540	rspR	-0.178917	5.86054	0.844881	1
gene:b2426	ucpA	0.178588	8.9017	0.844899	1
gene:b2927	epd	-0.1758	8.74535	0.845035	1
gene:b3590	selB	0.176103	6.94141	0.845229	1
gene:b0283	paoD	0.186511	3.40865	0.845252	1
gene:b4191	ulaR	0.197583	3.91417	0.845511	1
gene:b2500	purN	-0.175306	7.36777	0.845565	1
gene:b0046	kefF	-0.194595	2.35559	0.845569	1
gene:b3110	yhaO	0.194059	2.98086	0.845569	1
gene:b0412	yajI	-0.218664	3.10609	0.845664	1
gene:b0850	ybjC	-0.183071	5.24969	0.845686	1
gene:b1880	flhB	-0.250285	1.24256	0.845794	1
gene:b1475	fdnH	0.22185	1.92059	0.845794	1
gene:b4050	pspG	0.22185	3.92528	0.845794	1
gene:b0471	ybaB	-0.17747	5.49363	0.845974	1
gene:b1857	znuA	-0.177104	6.53996	0.846172	1
gene:b3089	sstT	0.174342	9.40804	0.846196	1
gene:b1777	yeaC	-0.175105	8.48537	0.846263	1
gene:b3339	tufA	-0.173858	11.7228	0.846408	1
gene:b3703	rpmH	-0.175304	7.30843	0.846451	1
gene:b1194	ycgR	-0.489315	-0.16163	0.846482	1
gene:b2778	ygcG	0.461361	-0.878068	0.846482	1
gene:b0630	lipB	-0.183331	5.16849	0.846623	1
gene:b2749	ygbE	-0.175306	6.11686	0.846988	1
gene:b4686	yshB	-0.180584	3.55017	0.847018	1
gene:b1606	folM	-0.175171	4.52216	0.847155	1
gene:b3958	argC	0.174861	9.29735	0.84717	1
gene:b2413	cysZ	-0.175831	4.6281	0.847348	1
gene:b2538	hcaE	0.179106	4.65005	0.847387	1
gene:b2914	rpiA	0.173229	7.49414	0.847482	1
gene:b3898	frvX	-0.220234	2.39914	0.847651	1
gene:b3235	degS	-0.177051	4.69955	0.847704	1
gene:b3569	xylR	-0.178851	3.64644	0.84779	1
gene:b1278	pgpB	0.177326	5.38431	0.847995	1
gene:b4187	aidB	0.174496	5.24994	0.848162	1
gene:b3188	sfsB	0.178121	2.6668	0.848475	1
gene:b3531	bcsZ	-0.19091	2.78989	0.848591	1
gene:b3223	nanE	-0.190375	3.55299	0.848688	1
gene:b4140	fxsA	-0.190375	9.10743	0.848688	1
gene:b0707	ybgA	-0.181483	3.69058	0.848778	1
gene:b2167	fruA	-0.172002	7.50612	0.849035	1
gene:b1843	yobB	-0.178953	5.34551	0.84909	1
gene:b0818	ybiR	0.172905	6.03151	0.849156	1
gene:b0019	nhaA	0.171854	9.07935	0.849313	1
gene:b0638	cobC	-0.180604	3.8513	0.849315	1
gene:b1446	ydcY	-0.181045	5.13063	0.849376	1
gene:b4155	epmA	0.177615	4.60404	0.849388	1
gene:b3893	fdoH	0.172235	6.2817	0.849641	1
gene:b3194	mlaE	-0.171296	7.74235	0.849751	1
gene:b0319	yahE	0.282829	0.0101582	0.849906	1
gene:b2956	yggM	0.282829	0.965969	0.849906	1
gene:b0516	allC	0.176003	2.85045	0.850076	1
gene:b2761	ygcB	0.176003	3.70374	0.850076	1
gene:b0423	thiI	0.170485	6.64383	0.850095	1
gene:b4304	sgcC	0.188127	3.0802	0.850182	1
gene:b4465	yggP	-0.222288	1.45103	0.850217	1
gene:b0234	yafP	-0.264371	0.562181	0.850251	1
gene:b1924	fliD	0.201902	1.74588	0.850254	1
gene:b0555	rrrD	-0.242791	1.68029	0.850282	1
gene:b0520	ylbF	0.214351	1.38918	0.850282	1
gene:b2759	casB	0.214351	1.00366	0.850282	1
gene:b1604	ydgH	-0.170223	7.17369	0.850313	1
gene:b1114	mfd	0.169497	8.44425	0.850519	1
gene:b0403	malZ	0.171371	5.3085	0.850546	1
gene:b2762	cysH	0.169424	8.2892	0.8506	1
gene:b1076	flgE	-0.178668	3.43506	0.850601	1
gene:b1524	glsB	-0.173001	4.60269	0.850653	1
gene:b2177	yejA	-0.172496	5.45824	0.851018	1
gene:b2009	sbmC	0.189687	5.49831	0.851086	1
gene:b1282	yciH	0.171866	4.87296	0.851092	1
gene:b0390	aroM	-0.172109	5.73242	0.851217	1
gene:b1003	yccJ	-0.169345	6.65753	0.851358	1
gene:b4142	groS	0.168834	9.37209	0.851855	1
gene:b2126	yehU	-0.176902	4.73488	0.852004	1
gene:b3305	rplF	0.167422	12.3216	0.852017	1
gene:b1217	chaB	-0.206576	2.77958	0.852033	1
gene:b2390	ypeC	0.178071	6.05715	0.852033	1
gene:b2152	yeiB	-0.168381	6.40577	0.852035	1
gene:b1761	gdhA	0.167417	11.3111	0.852049	1
gene:b2893	dsbC	-0.168913	6.64858	0.852129	1
gene:b1749	xthA	0.169856	5.97622	0.852155	1
gene:b1344	ttcA	-0.168483	6.68035	0.852211	1
gene:b4596	yciZ	0.180933	2.66276	0.852296	1
gene:b4030	psiE	-0.175517	3.22416	0.852414	1
gene:b2283	nuoG	0.166898	10.1664	0.852522	1
gene:b2990	hybG	-0.213124	2.55082	0.85263	1
gene:b3144	yraJ	0.184633	2.57648	0.85263	1
gene:b4063	soxR	0.184633	2.78299	0.85263	1
gene:b3860	dsbA	0.167615	8.06011	0.852691	1
gene:b2904	gcvH	-0.17311	5.73333	0.852755	1
gene:b3202	rpoN	-0.166809	8.67815	0.852814	1
gene:b4380	yjjI	-0.175446	3.62761	0.852924	1
gene:b3631	waaG	-0.168018	6.46836	0.852937	1
gene:b4295	yjhU	-0.167895	6.67055	0.853055	1
gene:b2081	yegQ	0.167305	6.45656	0.853193	1
gene:b3099	yqjE	0.166626	8.05781	0.853198	1
gene:b2231	gyrA	0.165888	10.2895	0.853427	1
gene:b2434	ypeA	0.17452	4.26799	0.853494	1
gene:b0825	fsaA	-0.202049	2.55432	0.853505	1
gene:b1636	pdxY	-0.167601	5.3386	0.853589	1
gene:b2043	wcaM	-0.171198	2.94918	0.853675	1
gene:b3599	mtlA	-0.166636	6.93008	0.853678	1
gene:b2559	tadA	0.166993	6.29259	0.853803	1
gene:b4487	yjdP	0.193822	5.79886	0.853962	1
gene:b3429	glgA	0.1653	9.88734	0.854121	1
gene:b2102	yegX	-0.174654	4.37207	0.854589	1
gene:b0220	ivy	-0.167685	7.87115	0.854624	1
gene:b1418	cybB	-0.168129	5.79013	0.854653	1
gene:b3984	rplA	0.164369	11.4809	0.854688	1
gene:b0481	ybaK	-0.17348	4.13277	0.854868	1
gene:b3606	trmL	0.172705	3.90061	0.854868	1
gene:b1315	ycjS	-0.209751	2.21998	0.854999	1
gene:b1386	tynA	-0.209751	2.81578	0.854999	1
gene:b3290	trkA	-0.165811	5.8339	0.855014	1
gene:b0652	gltL	0.165621	6.41342	0.855166	1
gene:b1432	insQ	-0.167418	5.77657	0.855314	1
gene:b3936	rpmE	-0.163971	9.75541	0.855316	1
gene:b3250	mreC	0.164214	7.30717	0.855318	1
gene:b0734	cydB	0.164016	9.21606	0.855331	1
gene:b1854	pykA	0.16358	8.93318	0.855614	1
gene:b3085	ygjP	-0.201575	2.89998	0.855715	1
gene:b1410	ynbC	-0.214044	2.59945	0.855807	1
gene:b3269	yhdX	0.225552	1.37015	0.855859	1
gene:b3008	metC	-0.16408	8.59888	0.855984	1
gene:b0890	ftsK	-0.163003	9.50118	0.856087	1
gene:b2498	upp	0.162949	7.6468	0.856236	1
gene:b2383	fryA	0.175227	2.53492	0.856411	1
gene:b0434	yajG	-0.163886	5.70165	0.856563	1
gene:b2164	psuT	0.16919	3.45182	0.856761	1
gene:b3090	ygjV	0.191602	1.46178	0.856913	1
gene:b1603	pntA	0.161819	10.3922	0.85697	1
gene:b2576	srmB	0.162908	6.63664	0.85705	1
gene:b1478	adhP	-0.162349	7.26589	0.857165	1
gene:b0726	sucA	0.161493	11.9333	0.857203	1
gene:b0783	moaC	-0.163157	6.38191	0.857219	1
gene:b1264	trpE	0.161415	8.60841	0.857438	1
gene:b4346	mcrB	-0.170812	3.63415	0.857583	1
gene:b0475	hemH	-0.167642	4.7445	0.85772	1
gene:b3196	yrbG	-0.165876	5.497	0.857808	1
gene:b1269	rluB	0.161424	7.28882	0.857813	1
gene:b2976	glcB	0.161901	6.96582	0.857823	1
gene:b3508	yhiD	-0.169287	2.92678	0.858205	1
gene:b3293	yhdN	-0.168057	6.53431	0.858232	1
gene:b1948	fliP	-0.292014	0.0472877	0.858247	1
gene:b3615	waaH	-0.292014	1.28915	0.858247	1
gene:b0603	ybdO	0.263692	-0.147458	0.858247	1
gene:b2367	emrY	0.263692	0.969969	0.858247	1
gene:b2534	yfhR	0.263692	1.42956	0.858247	1
gene:b3048	yqiI	0.263692	-0.398809	0.858247	1
gene:b3959	argB	0.161985	9.68055	0.8584	1
gene:b1336	abgT	0.181679	2.01038	0.858449	1
gene:b4006	purH	0.160017	8.23961	0.858718	1
gene:b1179	ycgL	-0.169021	4.17557	0.858842	1
gene:b0083	ftsL	0.161313	6.21596	0.858857	1
gene:b1116	lolC	-0.161384	5.91204	0.858858	1
gene:b3306	rpsH	-0.159593	11.1442	0.858899	1
gene:b2521	sseA	0.161108	8.42682	0.859212	1
gene:b2053	gmd	-0.166133	3.01693	0.859217	1
gene:b0103	coaE	-0.161774	5.05318	0.859372	1
gene:b2036	glf	-0.159653	7.5635	0.859485	1
gene:b4077	gltP	0.160448	6.75203	0.859686	1
gene:b3438	gntR	-0.160941	6.38744	0.85988	1
gene:b2937	speB	0.159492	6.47443	0.859982	1
gene:b4518	ymdF	0.186813	2.75476	0.860026	1
gene:b2389	yfeO	0.171464	3.58913	0.860247	1
gene:b3295	rpoA	0.157953	12.5066	0.860286	1
gene:b0439	lon	0.158069	11.9794	0.860339	1
gene:b1819	manZ	-0.157715	10.2715	0.860679	1
gene:b0611	rna	-0.16041	5.82554	0.860713	1
gene:b0860	artJ	-0.15945	9.5226	0.86089	1
gene:b3158	yhbU	0.166036	1.9912	0.860907	1
gene:b1443	ydcV	-0.162201	3.09047	0.86122	1
gene:b1246	oppD	0.157338	7.42919	0.861315	1
gene:b2199	ccmC	0.17321	3.31097	0.86138	1
gene:b0179	lpxD	-0.156851	8.88652	0.861438	1
gene:b0425	panE	-0.158904	6.14282	0.861658	1
gene:b1647	ydhF	-0.15873	6.56949	0.861823	1
gene:b4373	rimI	-0.159596	4.41855	0.861945	1
gene:b0003	thrB	0.156105	9.82875	0.861991	1
gene:b3661	nlpA	-0.156697	7.56572	0.862201	1
gene:b2945	endA	-0.222919	1.70396	0.862307	1
gene:b1630	rsxD	-0.158343	5.1507	0.862609	1
gene:b3533	bcsA	-0.165654	3.92729	0.862704	1
gene:b2784	relA	0.155494	8.93318	0.862781	1
gene:b2322	yfcJ	0.175388	3.17585	0.862788	1
gene:b1956	yedQ	-0.157373	5.85307	0.862806	1
gene:b3929	rraA	-0.156159	7.01738	0.862899	1
gene:b2147	preA	-0.210713	2.74685	0.863006	1
gene:b3345	tusD	-0.157397	5.0996	0.863026	1
gene:b4297	yjhG	-0.162245	3.60953	0.863112	1
gene:b1920	fliY	0.154933	10.5695	0.863124	1
gene:b2136	yohD	0.15997	5.22328	0.863164	1
gene:b2351	gtrB	-0.156484	5.45209	0.8633	1
gene:b3806	cyaA	-0.154657	9.13911	0.863325	1
gene:b0558	ybcV	-0.421679	-0.740103	0.863429	1
gene:b1788	yoaI	-0.421679	-0.302071	0.863429	1
gene:b2870	ygeW	-0.421679	-0.0275374	0.863429	1
gene:b1121	ycfZ	0.393637	-0.521052	0.863429	1
gene:b3659	setC	0.393637	0.273873	0.863429	1
gene:b3702	dnaA	-0.15493	8.11942	0.863462	1
gene:b0766	ybhA	-0.16437	4.1978	0.863468	1
gene:b0180	fabZ	-0.155099	7.32283	0.863481	1
gene:b2468	aegA	0.179803	3.58977	0.863482	1
gene:b1872	torZ	0.176693	4.19423	0.863629	1
gene:b2158	yeiH	0.157637	5.20911	0.863685	1
gene:b2743	pcm	-0.155659	6.08455	0.863798	1
gene:b1758	ynjF	-0.160981	4.08862	0.863865	1
gene:b3886	yihY	-0.155922	6.65336	0.863866	1
gene:b2299	yfcD	-0.156854	6.00752	0.863874	1
gene:b2668	ygaP	-0.162066	4.38131	0.864194	1
gene:b1650	nemA	0.155622	5.80452	0.864225	1
gene:b2064	asmA	-0.154621	7.33136	0.864348	1
gene:b3752	rbsK	0.156978	5.44656	0.864462	1
gene:b0006	yaaA	-0.156876	4.86242	0.864486	1
gene:b3308	rplE	0.153008	12.163	0.864624	1
gene:b2900	yqfB	-0.159071	3.45373	0.864652	1
gene:b2292	yfbS	0.154435	6.6947	0.864779	1
gene:b0037	caiC	0.168454	3.24195	0.864802	1
gene:b3455	livG	0.153241	7.86297	0.864818	1
gene:b1400	paaY	0.157757	5.29049	0.864872	1
gene:b0313	betI	0.154809	6.23643	0.865099	1
gene:b1529	marC	-0.162961	4.66951	0.865099	1
gene:b2312	purF	0.152704	8.33019	0.86511	1
gene:b1668	ydhS	-0.154264	5.73671	0.865139	1
gene:b3192	mlaC	-0.153223	8.37075	0.865154	1
gene:b0659	ybeY	-0.1545	6.95217	0.865179	1
gene:b0643	ybeL	-0.155158	7.64276	0.865196	1
gene:b2325	yfcL	-0.156258	4.75291	0.865272	1
gene:b0469	apt	0.153274	6.12699	0.865391	1
gene:b2689	yqaA	0.154649	6.11451	0.865515	1
gene:b4201	priB	0.152074	10.2866	0.865526	1
gene:b0242	proB	0.152551	7.34966	0.865534	1
gene:b3921	yiiR	0.179899	3.23811	0.865686	1
gene:b1597	asr	-0.275214	1.57888	0.865705	1
gene:b2334	yfcQ	-0.275214	0.0995195	0.865705	1
gene:b3593	rhsA	-0.275214	1.47626	0.865705	1
gene:b0646	djlB	0.246878	0.508212	0.865705	1
gene:b2386	fryC	0.246878	0.848762	0.865705	1
gene:b0039	caiA	-0.185791	3.56408	0.865719	1
gene:b0782	moaB	0.155326	6.65272	0.865748	1
gene:b3200	lptA	-0.152426	7.36141	0.865749	1
gene:b2677	proV	-0.152042	7.80811	0.865792	1
gene:b3883	yihV	0.177873	2.41285	0.865863	1
gene:b2879	ssnA	0.207116	0.958986	0.865901	1
gene:b3953	frwD	0.207116	1.54413	0.865901	1
gene:b3386	rpe	-0.152436	6.68784	0.865971	1
gene:b2131	osmF	0.154611	5.19451	0.866107	1
gene:b2837	galR	-0.154033	6.31934	0.866137	1
gene:b4040	ubiA	0.152865	8.18107	0.866226	1
gene:b2327	yfcA	0.152503	6.04907	0.866236	1
gene:b0369	hemB	0.15202	7.64883	0.866266	1
gene:b1118	lolE	-0.152175	6.85944	0.866284	1
gene:b1717	rpmI	-0.151564	8.18846	0.866477	1
gene:b2135	yohC	-0.155682	5.44034	0.86649	1
gene:b3653	gltS	0.153135	6.41657	0.866556	1
gene:b2959	yggL	0.156492	4.87199	0.866591	1
gene:b3320	rplC	0.150612	11.689	0.86672	1
gene:b1919	dcyD	0.151768	6.74556	0.866873	1
gene:b2315	folC	0.151695	6.24742	0.86696	1
gene:b4018	iclR	-0.151886	7.22397	0.867025	1
gene:b0054	lptD	-0.150307	9.46381	0.867109	1
gene:b1712	ihfA	-0.150341	9.93693	0.867144	1
gene:b1451	yncD	-0.153059	5.11291	0.867312	1
gene:b2276	nuoN	0.149843	9.26763	0.867538	1
gene:b2176	rtn	-0.155096	4.9824	0.867595	1
gene:b0790	ybhP	-0.153525	4.30133	0.867619	1
gene:b2041	rfbB	-0.150036	7.50951	0.867712	1
gene:b2491	hyfR	-0.191694	2.05953	0.867762	1
gene:b3033	yqiB	-0.152583	5.1793	0.867964	1
gene:b2128	yehW	0.158196	3.81603	0.867989	1
gene:b0188	tilS	0.150564	5.40169	0.868198	1
gene:b2874	yqeA	0.165231	3.56725	0.8682	1
gene:b0429	cyoD	-0.149332	8.4752	0.868253	1
gene:b3668	uhpB	0.150633	5.75592	0.868376	1
gene:b3685	yidE	0.153836	5.97929	0.868631	1
gene:b1535	dgcZ	-0.155885	8.40999	0.86885	1
gene:b3041	ribB	0.148687	7.94769	0.868859	1
gene:b4557	yidD	0.149532	5.85404	0.869024	1
gene:b0724	sdhB	0.14798	10.9329	0.869103	1
gene:b1178	pliG	-0.186148	5.22879	0.869174	1
gene:b1036	ycdZ	-0.150851	5.69387	0.869206	1
gene:b1488	ddpX	-0.211489	2.63583	0.869306	1
gene:b4173	hflX	-0.147893	10.4173	0.869352	1
gene:b3542	dppC	0.148062	7.39652	0.86945	1
gene:b0910	cmk	0.149205	6.66559	0.869457	1
gene:b3982	nusG	-0.147894	8.24219	0.869458	1
gene:b3421	rtcB	0.161757	3.67571	0.869631	1
gene:b0493	ybbO	-0.149535	6.03164	0.86966	1
gene:b3006	exbB	-0.147699	8.006	0.869666	1
gene:b4400	creD	0.160506	3.12205	0.869675	1
gene:b0024	yaaY	0.151883	3.33093	0.869792	1
gene:b4483	tatD	0.149756	5.75056	0.869925	1
gene:b3454	livF	0.147637	7.4391	0.869927	1
gene:b2555	yfhG	-0.150202	4.71826	0.869954	1
gene:b0654	gltJ	-0.150494	5.78864	0.870172	1
gene:b0927	ycbL	-0.147079	7.79284	0.870312	1
gene:b0366	tauB	0.164329	3.5721	0.870332	1
gene:b1359	ydaU	0.164329	1.73292	0.870332	1
gene:b1884	cheR	-0.227345	1.40754	0.870415	1
gene:b2835	lplT	0.149039	5.59168	0.870468	1
gene:b2783	mazE	0.150221	4.5393	0.870768	1
gene:b3186	rplU	-0.14641	8.40309	0.870802	1
gene:b2206	napA	0.150161	5.6263	0.870962	1
gene:b1280	yciM	-0.146924	8.21841	0.871217	1
gene:b3772	ilvA	0.145952	7.46782	0.871246	1
gene:b0794	ybhF	0.1471	6.68176	0.87133	1
gene:b0446	cof	-0.155331	4.52467	0.871536	1
gene:b3780	rhlB	-0.145195	8.95587	0.87165	1
gene:b3059	plsY	-0.154235	4.78214	0.871685	1
gene:b0777	bioC	-0.14719	5.76623	0.871773	1
gene:b3237	argR	-0.147196	6.48449	0.871825	1
gene:b1049	opgH	0.14492	8.71753	0.871914	1
gene:b2949	yqgF	-0.146495	5.88174	0.871926	1
gene:b0969	tusE	-0.162929	3.64813	0.872373	1
gene:b3897	frvR	0.161222	3.32467	0.872474	1
gene:b2170	setB	-0.206232	1.57673	0.872546	1
gene:b2673	nrdH	-0.206232	2.30256	0.872546	1
gene:b1132	hflD	-0.144884	6.60361	0.872676	1
gene:b1237	hns	0.143835	10.4852	0.872784	1
gene:b1972	yedZ	0.172802	8.81693	0.872929	1
gene:b2464	talA	-0.144136	7.11251	0.872947	1
[truncated: 1,898 more rows]

## Sheet: C1vsC3
#Accession	Description	logFC	logCPM	PValue	FDR
gene:b2448	yffQ	2.45381	0.189464	0.0956521	1
gene:b4527	ydaF	-2.90934	-0.348555	0.124125	1
gene:b4083	yjcS	2.01115	0.0517429	0.140243	1
gene:b4415	hokE	2.01115	-0.635425	0.140243	1
gene:b1882	cheY	1.60553	0.767029	0.141525	1
gene:b3140	agaD	1.76257	-0.0521884	0.144992	1
gene:b4665	ibsC	-1.75853	-0.0947375	0.146855	1
gene:b3950	frwB	2.19381	1.09008	0.151936	1
gene:b1502	ydeQ	1.8149	0.975588	0.155694	1
gene:b1357	ydaS	1.58276	-0.181903	0.177706	1
gene:b0544	ybcK	-2.1609	-0.361851	0.194037	1
gene:b3369	yhfL	-2.1609	-0.0997937	0.194037	1
gene:b2334	yfcQ	-1.62511	0.0995195	0.203098	1
gene:b1555	ydfR	-1.55804	1.06446	0.20963	1
gene:b1499	ydeO	1.61032	0.99511	0.219786	1
gene:b2386	fryC	-1.62106	0.848762	0.227169	1
gene:b4565	sgcB	1.50156	0.266282	0.227169	1
gene:b1541	ydfZ	1.14276	2.32064	0.229636	1
gene:b4011	yjaA	-1.54322	1.2469	0.232691	1
gene:b1164	ycgZ	-2.50153	-0.784866	0.23338	1
gene:b3155	yhbQ	1.2814	1.57719	0.243148	1
gene:b1311	ycjO	-1.99339	0.842373	0.250093	1
gene:b1690	ydiM	-1.99339	-0.0746661	0.250093	1
gene:b1566	flxA	1.87642	-0.647166	0.250093	1
gene:b1153	ymfQ	1.49601	-0.475452	0.262793	1
gene:b4277	yjgZ	1.49601	0.185525	0.262793	1
gene:b3048	yqiI	-1.52236	-0.398809	0.265515	1
gene:b3154	yhbP	1.03893	2.88419	0.286255	1
gene:b1890	motA	-1.15985	0.569396	0.292869	1
gene:b2447	yffP	1.03033	1.77007	0.299763	1
gene:b1409	ynbB	-4.67333	-1.00552	0.313378	1
gene:b2162	rihB	-4.67333	0.211177	0.313378	1
gene:b0551	quuD	-1.60508	-0.0732219	0.320341	1
gene:b1906	yecH	-1.60508	-0.0919608	0.320341	1
gene:b3394	hofN	-1.17696	1.12985	0.323929	1
gene:b2339	yfcV	-2.24425	-0.735799	0.32809	1
gene:b4421	ldrB	-2.24425	-0.0507176	0.32809	1
gene:b2728	hypC	0.937301	1.95296	0.335905	1
gene:b2002	yeeS	0.992337	1.34215	0.337176	1
gene:b3722	bglF	-1.2176	1.44245	0.339098	1
gene:b3136	agaS	-1.26532	-0.418966	0.354988	1
gene:b1552	cspI	-0.846887	5.20014	0.355361	1
gene:b3748	rbsD	-0.832354	8.34511	0.358621	1
gene:b0936	ssuA	-0.901499	2.47178	0.359362	1
gene:b2846	yqeH	-1.30205	-0.653471	0.366009	1
gene:b4105	phnD	-1.30205	-0.434307	0.366009	1
gene:b1374	pinR	1.18268	1.00343	0.366009	1
gene:b2349	intS	0.834564	2.74366	0.377307	1
gene:b4506	ykgO	1.23601	-0.252399	0.380301	1
gene:b3664	adeQ	0.933664	1.09099	0.386099	1
gene:b4321	gntP	-0.843805	3.11941	0.3926	1
gene:b4268	idnK	-1.14593	0.0927575	0.394262	1
gene:b1058	yceO	1.02602	-0.181508	0.394262	1
gene:b2000	flu	0.767554	8.46418	0.395347	1
gene:b4484	cpxP	-0.794543	10.7044	0.396255	1
gene:b0992	yccM	0.859909	1.8637	0.399113	1
gene:b0558	ybcV	-1.43757	-0.740103	0.399576	1
gene:b0295	ykgL	1.31946	-0.195014	0.399576	1
gene:b0252	yafZ	-1.05124	0.610965	0.400359	1
gene:b1079	flgH	-0.802257	1.68969	0.403811	1
gene:b2051	wcaH	-0.823606	1.26886	0.404084	1
gene:b0505	allA	-0.913332	0.785249	0.405742	1
gene:b3063	ttdT	-1.15937	0.370562	0.410453	1
gene:b3242	aaeX	-1.15937	-0.163733	0.410453	1
gene:b3949	frwC	-1.15937	1.34329	0.410453	1
gene:b4679	yohP	1.03971	-0.640918	0.410453	1
gene:b2085	yegR	-1.0502	2.82426	0.4135	1
gene:b0334	prpD	0.929971	0.634405	0.4135	1
gene:b2723	hycC	0.829592	1.89472	0.420912	1
gene:b2930	yggF	0.846862	1.61859	0.421547	1
gene:b1537	ydeJ	0.793095	1.88273	0.422926	1
gene:b0937	ssuE	-0.985364	0.962966	0.427457	1
gene:b1926	fliT	-1.0489	0.32439	0.429563	1
gene:b2335	yfcR	-1.0489	0.109176	0.429563	1
gene:b0629	ybeF	0.928823	0.356114	0.429563	1
gene:b4094	phnN	0.928823	0.287502	0.429563	1
gene:b3718	yieK	0.816606	1.48249	0.432041	1
gene:b4501	torI	-0.862922	2.29393	0.434627	1
gene:b1931	yedK	0.774018	2.5163	0.435149	1
gene:b2001	yeeR	0.716503	3.75803	0.435979	1
gene:b1886	tar	-0.8345	2.33407	0.438552	1
gene:b2298	yfcC	0.762106	2.11225	0.443948	1
gene:b0365	tauA	0.71783	4.84381	0.454842	1
gene:b2009	sbmC	0.694037	5.49831	0.454987	1
gene:b1922	fliA	0.826856	0.597314	0.459875	1
gene:b2367	emrY	0.826856	0.969969	0.459875	1
gene:b0996	torC	-1.20483	0.34208	0.460013	1
gene:b3596	yibG	1.08603	-0.384359	0.460013	1
gene:b0943	ycbV	0.751237	1.76888	0.4678	1
gene:b1503	ydeR	1.81803	0.802634	0.469177	1
gene:b3684	yidP	-0.915392	1.06455	0.469532	1
gene:b2375	yfdX	0.765304	3.277	0.470469	1
gene:b4662	sgrT	-0.779367	1.5156	0.474388	1
gene:b2219	atoS	-0.667104	4.57417	0.474962	1
gene:b3014	yqhH	-1.04501	-0.242958	0.475459	1
gene:b0327	yahM	0.925397	0.937006	0.475459	1
gene:b2333	yfcP	0.925397	0.398716	0.475459	1
gene:b4087	alsA	-0.877421	0.752955	0.475574	1
gene:b2161	nupX	0.78234	1.19997	0.480219	1
gene:b1496	yddA	0.77008	1.03758	0.480489	1
gene:b0238	gpt	0.642528	4.731	0.48059	1
gene:b0646	djlB	-0.956516	0.508212	0.484326	1
gene:b2071	yegJ	-0.956516	-0.268214	0.484326	1
gene:b2775	yqcE	0.836475	-0.151531	0.484326	1
gene:b4114	eptA	-0.692193	1.72313	0.485019	1
gene:b2667	ygaV	-0.763032	2.16745	0.486891	1
gene:b1009	rutD	-0.900213	0.670881	0.490049	1
gene:b3173	yhbX	0.779905	1.05805	0.490049	1
gene:b4085	alsE	-0.74341	1.42349	0.491452	1
gene:b2767	ygcO	-0.861213	0.839618	0.494035	1
gene:b4299	yjhI	-0.861213	1.01549	0.494035	1
gene:b0464	acrR	0.727987	4.10374	0.494769	1
gene:b2491	hyfR	-0.67588	2.05953	0.495447	1
gene:b4379	yjjW	0.714409	1.89992	0.496109	1
gene:b0456	ybaA	0.674762	2.2554	0.496273	1
gene:b0554	essD	-0.75649	0.494769	0.499207	1
gene:b1040	csgD	-0.635395	2.53944	0.499678	1
gene:b1011	rutB	1.13004	0.658971	0.500903	1
gene:b4132	cadB	1.13004	-0.17661	0.500903	1
gene:b2243	glpC	0.719686	2.31652	0.500975	1
gene:b2453	eutG	0.719686	0.946735	0.500975	1
gene:b3558	insK	-0.662102	2.73516	0.504574	1
gene:b1587	ynfE	0.618261	3.39439	0.506095	1
gene:b3366	nirD	0.705409	1.54404	0.506139	1
gene:b0328	yahN	-0.659861	3.45272	0.506139	1
gene:b1811	yoaH	0.666095	2.65076	0.508246	1
gene:b1615	uidC	-1.04192	0.32417	0.509873	1
gene:b2273	yfbN	-1.04192	-0.0480836	0.509873	1
gene:b0583	entD	-0.60774	3.5284	0.510989	1
gene:b1312	ycjP	0.821439	0.662179	0.513461	1
gene:b1388	paaA	0.821439	0.619857	0.513461	1
gene:b1742	ves	0.821439	6.15701	0.513461	1
gene:b3328	gspG	0.821439	-0.255719	0.513461	1
gene:b4428	hokB	-0.603612	4.19717	0.513587	1
gene:b1689	ydiL	-0.88149	0.560055	0.515158	1
gene:b1457	ydcD	0.761315	-0.153045	0.515158	1
gene:b0139	htrE	0.721455	1.37786	0.516041	1
gene:b2072	yegK	0.728154	2.27807	0.5168	1
gene:b0318	yahD	0.638124	1.60939	0.516874	1
gene:b1892	flhD	-0.644044	1.48212	0.516903	1
gene:b4076	nrfG	-0.723896	0.90272	0.516954	1
gene:b0942	ycbU	-0.643632	1.60969	0.517022	1
gene:b3876	yihO	-0.715916	1.02199	0.517037	1
gene:b1648	ydhL	-0.642945	1.56165	0.51709	1
gene:b2398	yfeC	-0.578176	6.58714	0.523889	1
gene:b4127	yjdJ	0.582043	3.25774	0.52436	1
gene:b2012	yeeD	0.576061	7.61282	0.524421	1
gene:b2056	wcaD	-0.628009	1.45227	0.527519	1
gene:b1599	mdtI	-0.609803	2.58539	0.528643	1
gene:b2107	rcnB	0.599362	4.18283	0.529675	1
gene:b2275	yfbP	-0.623753	1.71329	0.529929	1
gene:b1370	insH1	0.584772	2.61544	0.530822	1
gene:b0973	hyaB	0.584985	2.59491	0.534357	1
gene:b2669	stpA	0.592212	2.12559	0.536524	1
gene:b0698	kdpA	-0.771508	0.553325	0.537221	1
gene:b4027	yjbF	-0.771508	0.358685	0.537221	1
gene:b4095	phnM	-0.771508	0.251106	0.537221	1
gene:b0985	gfcC	0.650897	1.18877	0.537221	1
gene:b2489	hyfI	0.644961	1.2406	0.537575	1
gene:b0280	yagN	-0.579139	4.13873	0.5378	1
gene:b3989	yjaZ	-0.608674	1.94424	0.540424	1
gene:b2718	hycH	0.606503	2.1974	0.541365	1
gene:b1559	quuQ	-0.6058	1.64086	0.542147	1
gene:b0989	cspH	4.0592	0.0965476	0.542252	1
gene:b2847	yqeI	0.69804	0.365248	0.542695	1
gene:b4140	fxsA	-0.576369	9.10743	0.542859	1
gene:b2044	wcaL	-0.574736	3.36996	0.542879	1
gene:b1442	ydcU	-0.566412	3.45515	0.544119	1
gene:b1551	ynfN	-0.857814	0.988796	0.54656	1
gene:b1007	rutF	0.737808	0.323841	0.54656	1
gene:b2252	ais	0.737808	-0.296871	0.54656	1
gene:b0975	hyaD	0.589928	2.21512	0.547536	1
gene:b2771	ygcS	-0.667208	0.979458	0.549142	1
gene:b4266	idnO	0.642196	1.09197	0.549142	1
gene:b1762	ynjI	-0.595236	1.39246	0.550612	1
gene:b1150	ymfR	-0.920801	-0.331479	0.551574	1
gene:b1942	fliJ	-0.920801	-0.746636	0.551574	1
gene:b1121	ycfZ	0.801246	-0.521052	0.551574	1
gene:b4003	zraS	0.560921	5.84302	0.554218	1
gene:b2359	yfdP	-1.03733	-0.138285	0.558045	1
gene:b3265	acrE	-1.03733	-0.317742	0.558045	1
gene:b2998	yghW	0.918623	-0.640047	0.558045	1
gene:b2792	yqcC	-0.548084	2.22189	0.562427	1
gene:b0987	gfcA	-0.577208	2.43846	0.563584	1
gene:b0689	ybfP	-0.642396	0.680187	0.563765	1
gene:b1553	rzpQ	-1.3283	-0.591134	0.564864	1
gene:b1057	yceJ	-0.573587	2.56012	0.56547	1
gene:b1925	fliS	-0.764364	0.33364	0.567405	1
gene:b1970	hiuH	-0.764364	8.90224	0.567405	1
gene:b1077	flgF	-0.539975	2.39533	0.567945	1
gene:b2918	argK	0.623878	1.23829	0.568371	1
gene:b2872	ygeY	-0.567451	1.89729	0.568469	1
gene:b1728	ydjM	-0.567555	2.65245	0.570546	1
gene:b0503	mnmH	0.527429	3.74831	0.570779	1
gene:b1410	ynbC	-0.566127	2.59945	0.571044	1
gene:b2047	wcaJ	-0.564053	1.92767	0.571709	1
gene:b0341	cynX	-0.548755	2.22596	0.571776	1
gene:b2869	ygeV	-0.5218	7.59908	0.572271	1
gene:b0043	fixC	-0.641576	1.06517	0.573959	1
gene:b1944	fliL	-0.641576	0.539114	0.573959	1
gene:b2270	yfbK	-0.641576	1.73596	0.573959	1
gene:b2933	cmtA	-0.641576	0.804304	0.573959	1
gene:b0980	appA	0.514906	4.0238	0.574758	1
gene:b3133	agaV	0.668967	1.5523	0.575598	1
gene:b0368	tauD	0.523434	3.16646	0.577057	1
gene:b0358	yaiO	-0.556506	2.47038	0.577459	1
gene:b4595	yciY	-0.556506	2.53901	0.577459	1
gene:b2390	ypeC	0.537115	6.05715	0.579601	1
gene:b2798	ygdG	0.518708	4.40891	0.580653	1
gene:b4465	yggP	-0.550148	1.45103	0.582363	1
gene:b2043	wcaM	-0.513857	2.94918	0.58315	1
gene:b3107	yhaL	0.595087	3.13944	0.583313	1
gene:b4592	cbdX	0.622465	0.985089	0.584686	1
gene:b2365	dsdX	-0.543854	1.93212	0.584686	1
gene:b3501	arsR	-0.543854	7.28976	0.584686	1
gene:b4567	yjjZ	-0.530636	3.30042	0.584822	1
gene:b3765	yifB	0.523329	3.2644	0.585186	1
gene:b0041	fixA	-0.826916	-0.0736129	0.586897	1
gene:b2505	yfgH	0.70713	0.524632	0.586897	1
gene:b0732	mngB	0.502469	4.13025	0.588583	1
gene:b1572	ydfB	-0.717702	0.0921396	0.58968	1
gene:b3476	nikA	0.515449	1.74393	0.590068	1
gene:b2732	ygbA	0.603142	2.5607	0.590317	1
gene:b0600	ybdL	0.493669	8.3595	0.591097	1
gene:b1289	ycjD	-0.523291	2.97199	0.592358	1
gene:b2789	gudP	-0.528055	2.32177	0.596106	1
gene:b3657	yicJ	-0.528055	1.66902	0.596106	1
gene:b3334	gspM	-0.672842	0.41034	0.598947	1
gene:b0278	yagL	0.552195	0.403513	0.598947	1
gene:b0997	torA	0.500319	3.42805	0.59951	1
gene:b2882	xanQ	-0.522757	1.31941	0.600675	1
gene:b4334	yjiL	-0.525065	2.59991	0.601109	1
gene:b1904	yecR	-0.731506	0.0231389	0.60125	1
gene:b3721	bglB	0.611249	0.576959	0.60125	1
gene:b2119	yehL	-0.891855	-0.337774	0.603496	1
gene:b2408	yfeN	-0.891855	0.500131	0.603496	1
gene:b0307	ykgF	0.476351	5.67867	0.605612	1
gene:b0627	tatE	0.478764	4.7864	0.605926	1
gene:b0991	ymcE	-0.491836	2.797	0.6064	1
gene:b0894	dmsA	0.46728	5.08387	0.606489	1
gene:b1987	cbl	0.471926	5.36975	0.606605	1
gene:b2226	yfaQ	0.511163	2.51545	0.608007	1
gene:b1163	bluF	-0.460863	6.31451	0.609475	1
gene:b0566	envY	0.556411	0.838557	0.609847	1
gene:b1697	ydiQ	0.556411	0.73188	0.609847	1
gene:b2550	yphH	0.486194	3.57195	0.609847	1
gene:b3938	metJ	0.462499	7.07353	0.610319	1
gene:b4517	gnsA	-0.572443	1.98165	0.610411	1
gene:b4572	ylbE	-0.572443	1.49893	0.610411	1
gene:b2258	arnF	0.544304	1.15458	0.610411	1
gene:b0005	yaaX	0.478031	5.556	0.611225	1
gene:b2705	srlD	-0.496977	3.60371	0.611552	1
gene:b1902	ftnB	-0.461176	7.47896	0.612509	1
gene:b3884	yihW	0.467581	4.82828	0.613551	1
gene:b1307	pspD	0.473877	6.0787	0.614177	1
gene:b1147	ymfL	0.583075	1.1392	0.614205	1
gene:b0599	ybdH	0.465052	7.63233	0.615217	1
gene:b2490	hyfJ	0.579472	0.631159	0.615573	1
gene:b3879	yihR	-0.75186	0.179945	0.617164	1
gene:b4182	yjfJ	-0.75186	0.319741	0.617164	1
gene:b1387	paaZ	0.558572	1.75646	0.617232	1
gene:b3050	yqiJ	-0.499388	2.33204	0.617232	1
gene:b2845	yqeG	-0.500028	1.81722	0.619575	1
gene:b0339	cynT	-0.564564	0.553496	0.619662	1
gene:b3267	yhdV	0.546388	3.75982	0.619662	1
gene:b3437	gntK	0.538816	2.4151	0.619702	1
gene:b2825	ppdB	0.489097	2.60967	0.621138	1
gene:b4090	rpiB	0.522548	4.73861	0.621757	1
gene:b3322	gspB	-0.495265	1.71153	0.621757	1
gene:b3917	sbp	0.445115	8.79756	0.622058	1
gene:b4115	adiC	0.521791	1.33217	0.622727	1
gene:b2332	yfcO	-0.458626	5.21165	0.62397	1
gene:b3615	waaH	-0.682474	1.28915	0.624056	1
gene:b2305	yfcI	0.539886	2.2762	0.627017	1
gene:b4084	alsK	0.478697	2.18751	0.627391	1
gene:b0602	ybdN	-0.640991	0.413651	0.628181	1
gene:b0706	ybfD	-0.640991	0.918176	0.628181	1
gene:b1932	yedL	-0.484544	1.45366	0.629876	1
gene:b0326	yahL	-1.02976	-0.794351	0.630337	1
gene:b0559	ybcW	-1.02976	-0.540016	0.630337	1
gene:b0716	ybgO	-1.02976	0.330113	0.630337	1
gene:b1229	tpr	-1.02976	1.09275	0.630337	1
gene:b1504	ydeS	-1.02976	1.27877	0.630337	1
gene:b2108	yehA	-1.02976	-0.652491	0.630337	1
gene:b3383	yhfZ	-0.448059	6.40637	0.630427	1
gene:b1434	ydcN	0.464682	2.90553	0.630609	1
gene:b3153	yhbO	0.448216	3.8981	0.630657	1
gene:b2054	wcaF	-0.554785	0.286757	0.630918	1
gene:b0394	mak	0.442396	4.34471	0.631726	1
gene:b0445	ybaE	-0.43559	6.09005	0.632728	1
gene:b3883	yihV	0.476499	2.41285	0.632734	1
gene:b0323	yahI	0.521548	0.87341	0.632862	1
gene:b0953	rmf	0.433927	6.15073	0.6341	1
gene:b2632	yfjP	0.500912	1.6044	0.634313	1
gene:b3113	tdcF	0.500912	1.23186	0.634313	1
gene:b3327	gspF	-0.473631	1.05478	0.634313	1
gene:b1550	gnsB	-0.439575	3.89899	0.635552	1
gene:b3585	yiaU	-0.43634	3.59593	0.635875	1
gene:b3573	ysaA	0.437224	3.70712	0.635913	1
gene:b2399	yfeD	-0.430584	7.48449	0.63604	1
gene:b1042	csgA	0.506941	1.91692	0.63706	1
gene:b3945	gldA	0.431241	5.31223	0.637394	1
gene:b1213	ychQ	-0.439759	2.88804	0.637639	1
gene:b0717	ybgP	-0.784884	-0.212332	0.640492	1
gene:b1021	pgaD	-0.784884	0.0192274	0.640492	1
gene:b1113	ldtC	-0.426372	8.05428	0.642047	1
gene:b0615	citF	-0.690408	0.101061	0.643367	1
gene:b1557	cspB	-0.416506	7.76103	0.643496	1
gene:b0466	ybaM	0.51978	1.27689	0.644451	1
gene:b2242	glpB	0.51978	3.68536	0.644451	1
gene:b1384	feaR	-0.454307	4.94037	0.64483	1
gene:b4120	melB	0.448137	3.1034	0.644899	1
gene:b3481	nikR	0.444217	2.35795	0.644981	1
gene:b0306	ykgE	-0.465462	5.29163	0.64511	1
gene:b0702	ybfB	-0.531521	0.356373	0.645118	1
gene:b2703	srlE	-0.523735	3.46966	0.645204	1
gene:b4033	malF	-0.422477	5.72317	0.645552	1
gene:b0308	ykgG	0.440987	3.55105	0.649382	1
gene:b2804	fucU	0.418864	4.27207	0.64944	1
gene:b1920	fliY	0.405955	10.5695	0.651645	1
gene:b1908	yecA	0.406203	7.44944	0.653133	1
gene:b0880	cspD	0.404281	10.1193	0.654881	1
gene:b2561	yfhH	0.414421	3.67535	0.657796	1
gene:b2800	fucA	-0.510366	2.70564	0.658294	1
gene:b0935	ssuD	-0.430757	3.15468	0.659406	1
gene:b1171	ymgD	-0.407571	4.63566	0.65948	1
gene:b1112	bhsA	0.432726	3.54306	0.66006	1
gene:b3124	garK	0.408442	3.92082	0.660102	1
gene:b0342	lacA	-0.580493	0.884869	0.660239	1
gene:b2061	wzb	-0.580493	0.0862115	0.660239	1
gene:b3625	waaY	-0.400917	5.25187	0.660967	1
gene:b1534	ydeE	-0.406278	3.75034	0.661177	1
gene:b3951	pflD	-0.418986	3.70775	0.661619	1
gene:b1375	ynaE	-0.603393	1.2189	0.662789	1
gene:b1420	mokB	-0.603393	1.18284	0.662789	1
gene:b4680	ypdK	-0.603393	1.15723	0.662789	1
gene:b0363	yaiP	0.482891	0.874289	0.662789	1
gene:b1773	ydjI	-0.437645	1.99578	0.66335	1
gene:b0762	acrZ	-0.40945	4.03872	0.664467	1
gene:b2833	ygdR	-0.394308	5.946	0.665294	1
gene:b1483	ddpF	-0.427264	2.43339	0.66533	1
gene:b1498	ydeN	-0.440429	4.47373	0.666139	1
gene:b1115	ycfT	-0.639126	0.208913	0.666259	1
gene:b1785	yeaI	-0.639126	0.355769	0.666259	1
gene:b3594	yibA	-0.422567	3.02364	0.667297	1
gene:b0573	cusF	0.397511	5.00028	0.667396	1
gene:b1518	lsrG	0.452477	2.43475	0.667543	1
gene:b3688	yidQ	0.389616	4.60257	0.669202	1
gene:b0785	moaE	0.387879	5.32608	0.669263	1
gene:b0897	ycaC	0.38712	5.81103	0.669621	1
gene:b2237	inaA	0.394107	4.98549	0.66979	1
gene:b0293	ecpA	0.394494	4.56565	0.670312	1
gene:b1921	fliZ	0.47285	0.976431	0.670549	1
gene:b2193	narP	0.388498	5.14776	0.670773	1
gene:b0508	hyi	-0.702708	0.0364537	0.671183	1
gene:b3127	garP	-0.702708	3.13131	0.671183	1
gene:b1796	yoaG	0.582979	-0.212043	0.671183	1
gene:b3378	yhfU	0.582979	0.443376	0.671183	1
gene:b3479	nikD	0.4719	1.0609	0.671753	1
gene:b3693	dgoK	-0.397307	4.60546	0.672124	1
gene:b4364	yjjP	-0.431774	2.41008	0.672579	1
gene:b2995	hybB	0.408189	4.07438	0.672974	1
gene:b2058	wcaB	0.492654	0.449479	0.674323	1
gene:b0443	fadM	-0.412706	2.72514	0.675497	1
gene:b4037	malM	-0.38366	5.39893	0.675548	1
gene:b0485	glsA	0.377874	5.67992	0.67557	1
gene:b4071	nrfB	0.403069	1.80746	0.677595	1
gene:b2545	yphC	0.399643	3.53849	0.677662	1
gene:b3077	ebgC	-0.847782	0.272016	0.678227	1
gene:b1821	mntP	0.72921	-0.324199	0.678227	1
gene:b3807	cyaY	0.38711	3.5364	0.678784	1
gene:b1178	pliG	0.398161	5.22879	0.67935	1
gene:b1485	ddpC	-0.389855	2.97306	0.680116	1
gene:b1972	yedZ	0.389161	8.81693	0.680768	1
gene:b3074	ygjH	1.41778	0.718832	0.681506	1
gene:b3478	nikC	-0.473326	0.732069	0.681974	1
gene:b1582	ynfA	0.451577	1.53821	0.681974	1
gene:b4553	ysaB	0.467966	1.59228	0.683217	1
gene:b2289	lrhA	-0.367918	8.19126	0.684077	1
gene:b3800	aslB	-0.414764	3.44939	0.684395	1
gene:b3907	rhaT	-0.41596	3.02146	0.684717	1
gene:b1968	yedV	0.370645	5.20383	0.685421	1
gene:b3085	ygjP	0.388556	2.89998	0.685487	1
gene:b1060	bssS	-0.364473	9.32361	0.685931	1
gene:b4482	yigE	-0.595656	0.211294	0.686423	1
gene:b0042	fixB	0.475332	0.454614	0.686423	1
gene:b2446	yffO	0.475332	0.581251	0.686423	1
gene:b0380	yaiZ	-0.398887	4.28586	0.687085	1
gene:b3898	frvX	-0.412067	2.39914	0.687254	1
gene:b2259	pmrD	-0.372667	4.93152	0.689048	1
gene:b3507	dctR	-0.409789	1.12796	0.689686	1
gene:b4410	ecnA	0.367763	4.02368	0.690423	1
gene:b0623	cspE	-0.356939	9.58149	0.69133	1
gene:b0289	ecpE	-0.407838	2.47291	0.691782	1
gene:b0156	erpA	0.358939	6.80349	0.692109	1
gene:b0995	torR	0.381564	2.99876	0.692889	1
gene:b1495	yddB	-0.371116	2.92094	0.692951	1
gene:b0497	rhsD	-0.366421	4.18327	0.694027	1
gene:b3518	yhjA	-0.378943	3.66581	0.694276	1
gene:b0450	glnK	0.421708	0.21521	0.694403	1
gene:b2368	emrK	0.421708	0.59978	0.694403	1
gene:b2331	smrB	0.361028	5.54037	0.694725	1
gene:b0461	tomB	-0.360688	8.09891	0.695516	1
gene:b2769	ygcQ	0.463392	1.70313	0.696486	1
gene:b1588	ynfF	0.355933	3.89948	0.697051	1
gene:b3483	yhhH	-0.637503	-0.146837	0.697051	1
gene:b0517	allD	0.517587	-0.0108984	0.697051	1
gene:b2123	yehR	0.517587	0.400884	0.697051	1
gene:b3061	ttdA	0.517587	-0.0229595	0.697051	1
gene:b3673	emrD	0.517587	1.05811	0.697051	1
gene:b4204	yjfZ	0.517587	0.306352	0.697051	1
gene:b1038	csgF	0.383795	1.24548	0.697558	1
gene:b0393	rdgC	0.350731	5.59486	0.698416	1
gene:b1593	ynfK	0.351681	6.19597	0.698422	1
gene:b3470	tusA	0.376728	2.61036	0.699095	1
gene:b3508	yhiD	0.355861	2.92678	0.699097	1
gene:b0520	ylbF	0.437242	1.38918	0.699377	1
gene:b1461	pptA	-0.390537	1.84468	0.699377	1
gene:b1641	slyB	0.345857	9.56044	0.700439	1
gene:b0941	elfG	0.385967	2.94148	0.700582	1
gene:b2923	argO	-0.353624	4.32082	0.700611	1
gene:b0898	ycaD	0.356261	3.98844	0.700748	1
gene:b1296	puuP	-0.346747	5.63497	0.700988	1
gene:b2750	cysC	0.345725	7.84738	0.701084	1
gene:b1677	lpp	-0.344287	12.0127	0.701506	1
gene:b4394	yjjX	0.356502	3.88813	0.701573	1
gene:b3952	pflC	0.417087	2.4412	0.701633	1
gene:b1074	flgC	-0.389643	1.15023	0.701633	1
gene:b4289	fecC	-0.377234	2.04212	0.701807	1
gene:b1883	cheB	-0.441956	1.25109	0.702643	1
gene:b1050	yceK	-0.380888	0.914223	0.702643	1
gene:b1544	ydfK	-0.380888	1.09139	0.702643	1
gene:b1938	fliF	-0.380888	0.943431	0.702643	1
gene:b3142	yraH	0.437915	0.0661153	0.704312	1
gene:b1694	ydiF	0.446469	0.712501	0.705047	1
gene:b4026	yjbE	-0.373261	2.78543	0.706585	1
gene:b2224	atoB	-0.381331	2.08067	0.706866	1
gene:b0815	opgE	-0.346005	4.54689	0.707614	1
gene:b4081	mdtO	-0.51671	1.01249	0.708117	1
gene:b2057	wcaC	0.405117	1.65456	0.708289	1
gene:b3480	nikE	0.405117	1.23261	0.708289	1
gene:b2540	hcaC	-0.381597	1.85286	0.709433	1
gene:b1573	ydfC	-0.436847	0.662458	0.710448	1
gene:b3333	gspL	-0.436847	0.94017	0.710448	1
gene:b4705	mntS	-0.335362	6.31531	0.710644	1
gene:b1560	ydfU	-0.369416	1.67734	0.712019	1
gene:b3606	trmL	0.337367	3.90061	0.713106	1
gene:b2482	hyfB	0.430615	1.66635	0.713148	1
gene:b2343	yfcZ	-0.331406	6.00655	0.713914	1
gene:b2724	hycB	0.393737	1.21913	0.714659	1
gene:b2352	gtrS	-0.330406	5.59192	0.714673	1
gene:b2870	ygeW	-0.724347	-0.0275374	0.714896	1
gene:b1355	ydaG	0.605285	-0.154104	0.714896	1
gene:b1655	mepH	0.353825	2.59683	0.714896	1
gene:b1617	uidA	0.38073	3.09712	0.71519	1
gene:b0476	aes	-0.374585	3.20779	0.71519	1
gene:b1988	nac	0.350184	2.69904	0.7157	1
gene:b2486	hyfF	-0.375904	2.63097	0.715986	1
gene:b3512	gadE	0.329104	4.07861	0.716089	1
gene:b2078	baeS	-0.339139	5.85673	0.716406	1
gene:b1664	ydhQ	0.327407	6.74042	0.71669	1
gene:b0024	yaaY	-0.342612	3.33093	0.717315	1
gene:b2614	grpE	0.326261	9.64674	0.71746	1
gene:b2678	proW	-0.324583	8.19646	0.718132	1
gene:b0191	arfB	0.328774	4.60869	0.718341	1
gene:b2013	yeeE	0.324671	9.18799	0.718545	1
gene:b2377	yfdY	-0.334578	4.57167	0.718973	1
gene:b0986	gfcB	-0.584454	1.35123	0.719149	1
gene:b1365	ynaK	-0.584454	-0.35078	0.719149	1
gene:b2956	yggM	-0.584454	0.965969	0.719149	1
gene:b0768	ybhD	0.464388	0.163395	0.719149	1
gene:b2727	hypB	0.327185	4.44313	0.719411	1
gene:b0483	ybaQ	0.327929	4.12096	0.720157	1
gene:b4131	cadA	-0.525904	1.36949	0.720287	1
gene:b2378	lpxP	-0.321594	8.58547	0.720531	1
gene:b3582	sgbU	0.372997	0.841438	0.720668	1
gene:b4080	mdtP	0.372997	1.03295	0.720668	1
gene:b2120	yehM	-0.366314	2.14244	0.720762	1
gene:b4195	ulaC	-0.421091	1.49468	0.720798	1
gene:b4599	yneM	-0.421091	2.92592	0.720798	1
gene:b1581	rspA	0.415731	1.59642	0.720822	1
gene:b3764	yifE	0.323706	5.37917	0.721128	1
gene:b3857	mobA	0.328133	4.57883	0.721285	1
gene:b2473	ypfH	0.321679	5.69733	0.721778	1
gene:b0122	yacC	-0.334483	4.85768	0.721829	1
gene:b3509	hdeB	0.319761	6.58366	0.722641	1
gene:b0896	dmsC	0.337392	3.97188	0.722999	1
gene:b2677	proV	-0.316856	7.80811	0.724616	1
gene:b0805	fiu	-0.318443	5.44466	0.724694	1
gene:b0498	ybbC	-0.366092	2.02904	0.724831	1
gene:b3909	kdgT	-0.334815	3.72486	0.724907	1
gene:b1350	recE	-0.364787	2.04162	0.725181	1
gene:b1076	flgE	-0.32607	3.43506	0.725217	1
gene:b3156	yhbS	0.317037	7.16013	0.725807	1
gene:b1672	ydhW	0.362114	2.33235	0.726057	1
gene:b1570	dicA	0.330321	3.75301	0.726965	1
gene:b3241	aaeA	0.385467	1.87151	0.727284	1
gene:b4199	yjfY	0.385467	1.49645	0.727284	1
gene:b4298	yjhH	-0.356569	1.56246	0.727284	1
gene:b2267	elaA	0.318239	3.88561	0.727362	1
gene:b4558	yifL	-0.319229	4.89455	0.727598	1
gene:b1625	cnu	-0.348781	1.30101	0.729127	1
gene:b1880	flhB	-0.348781	1.24256	0.729127	1
gene:b0076	leuO	-0.332082	2.79911	0.729171	1
gene:b0117	yacH	0.384843	1.10417	0.730444	1
gene:b1196	ycgY	0.384843	1.21884	0.730444	1
gene:b4145	yjeJ	0.384843	2.03631	0.730444	1
gene:b1265	trpL	-0.343966	3.01642	0.730715	1
gene:b1006	rutG	0.331969	3.49173	0.731409	1
gene:b0850	ybjC	-0.321936	5.24969	0.73146	1
gene:b4109	crfC	-0.311486	4.38527	0.732452	1
gene:b1744	astE	-0.316576	3.36301	0.732456	1
gene:b1227	narI	0.34704	3.79107	0.73288	1
gene:b2060	wzc	-0.331182	2.38631	0.733412	1
gene:b3511	hdeD	0.306216	5.61541	0.734323	1
gene:b3514	mdtF	0.306632	4.60841	0.734417	1
gene:b1576	ydfD	0.376937	-0.252658	0.734638	1
gene:b2345	yfdF	0.376937	-0.10522	0.734638	1
gene:b0990	cspG	-0.305819	6.3641	0.735016	1
gene:b4189	bsmA	-0.307471	8.40122	0.73524	1
gene:b2017	yefM	-0.31325	4.21785	0.73574	1
gene:b1484	ddpD	-0.321156	2.8747	0.736211	1
gene:b2498	upp	0.301789	7.6468	0.737147	1
gene:b0046	kefF	-0.323338	2.35559	0.737351	1
gene:b3185	rpmA	0.301324	9.43863	0.737389	1
gene:b3211	yhcC	0.353316	2.03028	0.737623	1
gene:b3239	yhcO	0.353316	1.66049	0.737623	1
gene:b2917	scpA	-0.346085	1.89706	0.737623	1
gene:b2722	hycD	-0.540424	0.275586	0.738244	1
gene:b3329	gspH	-0.540424	0.0892492	0.738244	1
gene:b2983	yghQ	0.420234	0.174565	0.738244	1
gene:b2539	hcaF	0.3339	2.66916	0.739142	1
gene:b1973	zinT	-0.393249	3.71681	0.739453	1
gene:b3946	fsaB	0.368168	2.0536	0.739453	1
gene:b4302	sgcA	0.368168	1.59604	0.739453	1
gene:b2053	gmd	-0.311993	3.01693	0.739581	1
gene:b0796	ybiH	0.305668	5.59868	0.739688	1
gene:b4133	cadC	0.322745	2.57795	0.739971	1
gene:b2671	ygaC	0.334549	3.87336	0.740478	1
gene:b4192	ulaG	-0.32721	2.36026	0.740478	1
gene:b0066	thiQ	0.303689	4.35058	0.741031	1
gene:b2751	cysN	0.296323	10.3484	0.741519	1
gene:b1815	yoaD	0.316098	2.85398	0.741549	1
gene:b2200	ccmB	0.319204	2.01614	0.741921	1
gene:b0565	ompT	0.295676	10.2392	0.742003	1
gene:b0507	gcl	-0.314034	2.86	0.742011	1
gene:b4239	treC	0.324342	5.41659	0.742648	1
gene:b4122	fumB	0.313402	3.29684	0.742712	1
gene:b4187	aidB	0.298367	5.24994	0.742763	1
gene:b2990	hybG	-0.341748	2.55082	0.743581	1
gene:b1454	yncG	-0.314621	2.57857	0.743624	1
gene:b2783	mazE	0.29902	4.5393	0.743723	1
gene:b4551	yheV	-0.307948	4.37647	0.743818	1
gene:b1877	yecT	-0.634818	-0.535756	0.743929	1
gene:b2229	yfaT	-0.634818	0.0541557	0.743929	1
gene:b2984	yghR	-0.634818	-0.362369	0.743929	1
gene:b3078	ygjI	-0.634818	-0.0967786	0.743929	1
gene:b0560	nohD	0.515412	-0.416427	0.743929	1
gene:b3659	setC	0.515412	0.273873	0.743929	1
gene:b1360	ydaV	0.392271	1.15938	0.744343	1
gene:b2968	yghD	-0.33074	1.44285	0.744343	1
gene:b1591	dmsD	0.302316	4.70798	0.744415	1
gene:b0268	yagE	-0.335368	3.23899	0.745082	1
gene:b3003	yghA	0.300393	5.07489	0.745102	1
gene:b4356	lgoT	-0.340156	3.2029	0.745796	1
gene:b3546	eptB	-0.302906	6.64295	0.745974	1
gene:b1188	ycgB	0.291625	7.69181	0.746079	1
gene:b2155	cirA	-0.29203	6.79664	0.746725	1
gene:b2905	gcvT	0.294954	7.03852	0.746738	1
gene:b0329	yahO	0.29326	6.15553	0.746818	1
gene:b4191	ulaR	0.308212	3.91417	0.747424	1
gene:b1216	chaA	-0.292172	9.02296	0.7475	1
gene:b2269	elaD	-0.472353	-0.0599709	0.747597	1
gene:b3323	gspA	-0.472353	0.7139	0.747597	1
gene:b2633	yfjQ	0.351755	0.106184	0.747597	1
gene:b2666	yqaE	-0.336842	3.1489	0.747723	1
gene:b0099	mutT	0.335703	2.71384	0.747792	1
gene:b4306	yjhP	-0.334029	4.55154	0.747792	1
gene:b2105	rcnR	0.364296	2.56141	0.747862	1
gene:b0340	cynS	-0.322299	0.885649	0.747887	1
gene:b0146	sfsA	-0.291825	6.71094	0.747944	1
gene:b3548	yhjY	0.300658	4.92241	0.748631	1
gene:b2052	wcaG	0.305016	2.45855	0.748674	1
gene:b1838	pphA	-0.309141	3.10736	0.748829	1
gene:b0766	ybhA	0.296822	4.1978	0.748887	1
gene:b4135	yjdC	0.289754	6.05044	0.749345	1
gene:b3128	garD	0.304588	4.9773	0.749494	1
gene:b0292	ecpB	-0.332967	1.4652	0.749961	1
gene:b0468	ybaN	-0.292514	4.171	0.750044	1
gene:b3364	tsgA	0.289567	4.4577	0.750457	1
gene:b1406	ydbC	-0.29135	7.15597	0.750588	1
gene:b2206	napA	0.288096	5.6263	0.750643	1
gene:b4502	yeiW	-1.01496	-0.0949151	0.751351	1
gene:b2383	fryA	-0.332104	2.53492	0.751735	1
gene:b0994	torT	-0.301296	4.0403	0.751834	1
gene:b0594	entE	-0.285208	5.8621	0.752328	1
gene:b3874	yihN	-0.380534	1.09075	0.752642	1
gene:b2996	hybA	0.303087	4.99042	0.752698	1
gene:b3937	yiiX	0.290769	6.51804	0.753442	1
gene:b1078	flgG	-0.294355	2.63019	0.753631	1
gene:b4118	melR	-0.287254	7.48896	0.753635	1
gene:b2035	wbbH	-0.282617	7.2995	0.753745	1
gene:b0545	ybcL	0.353138	1.66071	0.753833	1
gene:b3408	feoA	-0.281925	7.39339	0.753997	1
gene:b3698	yidB	-0.327908	2.34938	0.754256	1
gene:b2721	hycE	0.314674	1.90842	0.754256	1
gene:b1879	flhA	-0.30498	3.28333	0.754668	1
gene:b2548	yphF	-0.503276	0.921127	0.754908	1
gene:b3393	hofO	0.382983	0.620181	0.754908	1
gene:b4473	smf	-0.283007	4.38796	0.75492	1
gene:b3513	mdtE	0.289738	2.97199	0.755244	1
gene:b4154	frdA	0.280158	8.4886	0.755468	1
gene:b1025	ycdT	-0.299993	2.34539	0.755472	1
gene:b2467	nudK	0.286611	4.0972	0.755501	1
gene:b3872	yihL	-0.312598	4.40458	0.755538	1
gene:b4162	orn	0.287081	5.09915	0.755618	1
gene:b0142	folK	0.292718	3.38442	0.755636	1
gene:b4292	fecR	-0.281263	5.66657	0.755757	1
gene:b1775	ydjK	-0.313114	2.85442	0.755798	1
gene:b4245	pyrB	0.279227	9.99757	0.755847	1
gene:b0764	modB	-0.285914	5.19019	0.755949	1
gene:b2756	casE	0.301492	3.15721	0.756101	1
gene:b1102	fhuE	-0.280628	4.56281	0.75702	1
gene:b2812	tcdA	0.282534	5.60971	0.757234	1
gene:b3009	yghB	-0.279827	7.88929	0.757645	1
gene:b3629	waaS	-0.280345	5.20972	0.757848	1
gene:b1135	rluE	0.288221	3.36759	0.758139	1
gene:b0730	mngR	0.298256	2.94936	0.758162	1
gene:b2205	napG	0.293791	3.67202	0.758681	1
gene:b4669	ilvX	-0.278058	5.52938	0.758993	1
gene:b4453	ldrD	-0.281196	4.10861	0.758998	1
gene:b2210	mqo	0.276692	6.20057	0.759069	1
gene:b0045	yaaU	-0.449976	1.01949	0.759358	1
gene:b3270	yhdY	0.329329	0.653679	0.759358	1
gene:b4304	sgcC	0.298182	3.0802	0.759392	1
gene:b3678	yidJ	-0.316072	2.36255	0.759531	1
gene:b2202	napC	0.299794	3.52929	0.759724	1
gene:b0920	elyC	-0.292976	2.81314	0.759918	1
gene:b1493	gadB	0.276001	6.08401	0.75998	1
gene:b4188	yjfN	-0.278598	8.90775	0.760213	1
gene:b3474	yhhT	-0.276798	4.11794	0.760389	1
gene:b2169	fruB	-0.274484	7.96959	0.760493	1
gene:b0590	fepD	-0.27743	5.33295	0.760566	1
gene:b1081	flgJ	-0.317011	1.18697	0.760727	1
gene:b0330	prpR	0.293978	2.8237	0.760974	1
gene:b3099	yqjE	0.27372	8.05781	0.760985	1
gene:b2471	yffB	-0.281089	4.10924	0.761222	1
gene:b4387	ytjB	-0.282965	4.50038	0.761452	1
gene:b2020	hisD	0.272556	11.7366	0.761617	1
gene:b2451	eutA	-0.317745	1.80943	0.761667	1
gene:b4254	argI	0.275826	9.63029	0.761676	1
gene:b1453	ansP	0.278804	4.22106	0.761772	1
gene:b1433	ydcO	0.296472	5.47208	0.76182	1
gene:b0153	fhuB	-0.274457	5.48544	0.761929	1
gene:b0597	entH	-0.287457	3.43901	0.762258	1
gene:b1757	ynjE	0.277987	4.53648	0.762338	1
gene:b0147	ligT	-0.318821	1.97355	0.763049	1
gene:b2762	cysH	0.270879	8.2892	0.763227	1
gene:b2754	ygbF	-0.304554	1.31639	0.763232	1
gene:b3058	folB	-0.304554	1.21454	0.763232	1
gene:b0589	fepG	-0.276	4.93768	0.763358	1
gene:b2818	argA	0.273557	8.61082	0.763445	1
gene:b1452	yncE	-0.270819	7.70035	0.763679	1
gene:b3001	gpr	-0.271334	8.92281	0.763814	1
gene:b0068	thiB	0.271351	5.63314	0.764336	1
gene:b2406	xapB	-0.302818	3.495	0.7644	1
gene:b4051	qorA	0.269245	6.68441	0.765634	1
gene:b0586	entF	-0.268725	6.736	0.765697	1
gene:b4178	nsrR	-0.270658	5.50831	0.766267	1
gene:b0435	bolA	0.26848	6.9955	0.766287	1
gene:b3103	yhaH	0.278679	3.38067	0.766369	1
gene:b3675	yidG	-0.277833	3.14443	0.766498	1
gene:b1679	sufE	-0.275471	3.51839	0.766526	1
gene:b0591	entS	-0.270079	5.21984	0.76657	1
gene:b2763	cysI	0.266591	10.1852	0.766595	1
gene:b0834	yliF	0.286606	2.15291	0.766597	1
gene:b0792	ybhR	0.274289	3.56863	0.766674	1
gene:b4546	ypeB	0.298607	2.43659	0.766837	1
gene:b1632	rsxE	-0.270206	4.72218	0.766855	1
gene:b4244	pyrI	0.26626	9.34617	0.766878	1
gene:b1494	pqqL	-0.278873	3.78938	0.767093	1
gene:b2450	yffS	0.270495	5.84234	0.767237	1
gene:b1734	chbF	-0.282711	2.94289	0.767366	1
gene:b4256	yjgM	-0.282711	2.71381	0.767366	1
gene:b0279	yagM	0.447129	-0.565895	0.767517	1
gene:b1873	torY	0.447129	1.66847	0.767517	1
gene:b2485	hyfE	0.447129	-0.194746	0.767517	1
gene:b3510	hdeA	0.264925	7.60611	0.768398	1
gene:b0763	modA	0.269612	5.45799	0.768451	1
gene:b2302	yfcG	0.273004	3.60406	0.768679	1
gene:b2752	cysD	0.264152	10.2047	0.768756	1
gene:b4017	arpA	-0.471505	0.441615	0.769578	1
gene:b3411	yhgA	0.351124	0.585145	0.769578	1
gene:b1747	astA	0.269315	4.80819	0.769632	1
gene:b2350	gtrA	-0.276529	3.23539	0.769798	1
gene:b0913	ycaI	-0.272525	4.50256	0.769819	1
gene:b0875	aqpZ	0.276563	4.07346	0.76983	1
gene:b1340	smrA	-0.282741	4.429	0.769921	1
gene:b2203	napB	0.309228	1.36443	0.770077	1
gene:b2547	yphE	-0.354373	2.06824	0.770211	1
gene:b0337	codA	0.262338	9.14537	0.770231	1
gene:b3537	bcsF	-0.271417	3.31454	0.770751	1
gene:b2093	gatB	-0.261753	8.42171	0.77089	1
gene:b2125	yehT	-0.277962	3.74989	0.770973	1
gene:b2729	hypD	0.269665	4.07218	0.77113	1
gene:b1242	ychE	-0.284952	3.13917	0.772012	1
gene:b3703	rpmH	-0.261524	7.30843	0.772278	1
gene:b0083	ftsL	0.262076	6.21596	0.77248	1
gene:b3517	gadA	0.261846	4.23186	0.772635	1
gene:b1959	yedA	-0.274438	3.04739	0.772649	1
gene:b2939	yqgB	-0.262023	4.66149	0.772762	1
gene:b3459	panM	0.28833	2.44626	0.773106	1
gene:b3071	yqjI	-0.271155	8.969	0.773616	1
gene:b3348	slyX	0.282612	3.27098	0.773719	1
gene:b3152	yraR	0.28154	3.37637	0.773878	1
gene:b3025	qseB	0.281767	2.99005	0.77462	1
gene:b0838	gstB	0.258051	6.97795	0.774732	1
gene:b0347	mhpA	-0.298017	2.10697	0.775162	1
gene:b1542	ydfI	0.277609	2.52458	0.775666	1
gene:b1072	flgA	0.33045	2.05971	0.77589	1
gene:b1695	ydiO	-0.294205	1.17248	0.77589	1
gene:b2563	acpS	0.259273	5.22955	0.776006	1
gene:b2007	yeeX	0.255999	7.93813	0.776084	1
gene:b2546	yphD	-0.289068	1.83109	0.776832	1
gene:b2868	xdhC	-0.289068	1.6077	0.776832	1
gene:b3080	ygjK	-0.289068	1.60951	0.776832	1
gene:b0631	ybeD	-0.258157	8.30673	0.776911	1
gene:b0512	allB	0.321059	2.07299	0.778099	1
gene:b2637	yfjT	0.321059	1.69546	0.778099	1
gene:b0036	caiD	-0.28177	1.05448	0.778099	1
gene:b1475	fdnH	-0.28177	1.92059	0.778099	1
gene:b4468	glcE	0.26344	4.82254	0.778372	1
gene:b2766	ygcN	0.261002	4.11088	0.778621	1
gene:b0474	adk	0.252516	8.34779	0.778809	1
gene:b1701	fadK	-0.296047	1.51657	0.778855	1
gene:b2414	cysK	0.251776	12.217	0.779146	1
gene:b1255	yciC	-0.253613	6.37994	0.77944	1
gene:b1482	osmC	0.252332	7.44364	0.779685	1
gene:b1526	yneJ	0.263166	3.13585	0.780287	1
gene:b3750	rbsC	-0.253853	5.76996	0.780668	1
gene:b0593	entC	-0.252308	5.55049	0.780681	1
gene:b2801	fucP	-0.273995	5.51774	0.780702	1
gene:b3172	argG	0.249805	10.6962	0.781087	1
gene:b1905	ftnA	0.25488	4.82334	0.781117	1
gene:b0977	hyaF	0.320068	1.36588	0.781296	1
gene:b2055	wcaE	-0.288056	1.12232	0.781296	1
gene:b2062	wza	-0.288056	0.927892	0.781296	1
gene:b3013	yqhG	-0.288056	1.88701	0.781296	1
gene:b1531	marA	0.260992	6.83285	0.781782	1
gene:b0215	dnaQ	0.251911	5.53266	0.781931	1
gene:b2204	napH	0.275162	3.28401	0.782018	1
gene:b3724	phoU	0.249867	6.14508	0.782354	1
gene:b3646	yicG	-0.444014	1.02697	0.782591	1
gene:b1223	narK	-0.260174	2.77934	0.782666	1
gene:b4238	nrdD	0.250702	6.2637	0.782898	1
gene:b1776	ydjL	-0.291332	3.43136	0.78297	1
gene:b0588	fepC	-0.248816	4.81172	0.783046	1
gene:b3583	sgbE	-0.282042	1.87863	0.783068	1
gene:b4606	ypfM	-0.250305	5.909	0.784049	1
gene:b1250	kch	-0.254001	3.91998	0.784153	1
gene:b0164	yaeI	0.255017	3.83885	0.784205	1
gene:b2091	gatD	-0.245788	8.77738	0.784464	1
gene:b2776	ygcE	-0.287338	2.29672	0.784511	1
gene:b3662	nepI	-0.253815	4.16792	0.784569	1
gene:b2838	lysA	0.246254	5.99512	0.784978	1
gene:b1111	ycfQ	0.253548	5.65669	0.785171	1
gene:b1777	yeaC	0.245549	8.48537	0.785322	1
gene:b1039	csgE	-0.290391	1.33985	0.785332	1
gene:b1703	ppsR	0.248958	4.68399	0.785441	1
gene:b2220	atoC	0.264163	3.05814	0.785577	1
gene:b0007	yaaJ	0.25029	3.96433	0.785699	1
gene:b0157	yadS	-0.25134	3.88515	0.786002	1
gene:b1411	ynbD	0.258274	3.56211	0.786113	1
gene:b0837	yliI	-0.246193	5.00885	0.78693	1
gene:b1798	leuE	-0.251635	4.08488	0.787014	1
gene:b0018	mokC	-0.513296	1.68002	0.787076	1
gene:b0556	rzpD	-0.513296	0.0211085	0.787076	1
gene:b0849	grxA	-0.513296	1.14776	0.787076	1
gene:b1797	yeaR	-0.513296	0.34033	0.787076	1
gene:b2030	insH1	-0.513296	-0.19904	0.787076	1
gene:b2444	yffM	-0.513296	-0.207973	0.787076	1
gene:b3696	yidX	-0.513296	0.552991	0.787076	1
gene:b4528	rzoR	-0.513296	-0.545218	0.787076	1
gene:b3752	rbsK	0.246257	5.44656	0.787201	1
gene:b2581	yfiF	0.243329	6.60603	0.787452	1
gene:b1372	stfR	-0.259673	2.84677	0.787545	1
gene:b2611	ypjD	-0.250196	4.66809	0.78759	1
gene:b1003	yccJ	0.242369	6.65753	0.788114	1
gene:b4197	ulaE	-0.269702	2.92319	0.788771	1
gene:b0020	nhaR	0.242648	6.48545	0.788811	1
gene:b3690	cbrA	0.274686	1.25048	0.788898	1
gene:b1940	fliH	-0.275435	1.38314	0.788967	1
gene:b0208	yafC	0.250722	4.87243	0.789285	1
gene:b4278	insG	0.251285	3.36711	0.789763	1
gene:b1601	tqsA	-0.263961	5.39964	0.790543	1
gene:b0270	yagG	-0.282449	2.43343	0.790761	1
gene:b1753	ynjA	-0.25778	3.33972	0.791039	1
gene:b1036	ycdZ	-0.239913	5.69387	0.791104	1
gene:b0637	rsfS	0.243019	5.10758	0.791164	1
gene:b0015	dnaJ	0.238307	10.4864	0.791516	1
gene:b3376	yhfS	-0.266711	3.18605	0.791602	1
gene:b0611	rna	-0.239041	5.82554	0.791756	1
gene:b3744	asnA	0.237987	7.80158	0.791761	1
gene:b3233	yhcB	0.237703	8.1099	0.792127	1
gene:b2524	iscX	0.238428	6.09489	0.792158	1
gene:b2549	yphG	-0.282525	2.78404	0.792219	1
gene:b1881	cheZ	0.260628	2.23649	0.792219	1
gene:b2736	ygbJ	0.352704	1.43814	0.792364	1
gene:b3899	frvB	0.352704	1.31734	0.792364	1
gene:b1219	ychN	0.248825	4.00819	0.792408	1
gene:b0607	uspG	0.238134	8.94123	0.793708	1
gene:b3632	waaQ	-0.235806	7.06981	0.793914	1
gene:b2032	wbbK	-0.235063	7.67965	0.794002	1
gene:b2127	mlrA	0.241884	3.91144	0.794091	1
gene:b0552	insH1	-0.419991	1.2731	0.794214	1
gene:b3593	rhsA	-0.419991	1.47626	0.794214	1
gene:b2534	yfhR	0.29947	1.42956	0.794214	1
gene:b4029	yjbH	0.257914	2.85197	0.794239	1
gene:b2726	hypA	0.316614	1.06503	0.794556	1
gene:b2046	wzxC	-0.269213	1.74933	0.794556	1
gene:b1165	ymgA	-0.77248	-1.08308	0.794632	1
gene:b4128	ghoS	-0.77248	-0.713761	0.794632	1
gene:b1397	paaJ	-0.243288	5.75143	0.794717	1
gene:b3995	rsd	-0.234776	7.04699	0.795032	1
gene:b1159	mcrA	-0.245559	1.87082	0.795168	1
gene:b1295	ymjA	-0.251526	2.92274	0.795296	1
gene:b0490	fetA	-0.247897	3.55009	0.795522	1
gene:b3801	aslA	-0.248442	3.25739	0.795855	1
gene:b3291	mscL	0.233908	7.14525	0.795873	1
gene:b1605	ydgI	-0.249391	3.28998	0.795889	1
gene:b3151	yraQ	0.234548	5.65849	0.796033	1
gene:b0974	hyaC	0.292	1.66547	0.796068	1
gene:b2690	yqaB	0.235806	5.65988	0.796466	1
gene:b2197	ccmE	0.249779	3.15341	0.796494	1
gene:b0585	fes	-0.235857	4.77337	0.796808	1
gene:b3627	waaO	-0.234672	5.7733	0.796966	1
gene:b0900	ycaN	0.274137	2.58544	0.797173	1
gene:b0567	ybcH	-0.273011	2.58231	0.797173	1
gene:b0681	chiP	0.316038	1.77725	0.797203	1
gene:b0144	gluQ	-0.239685	3.82656	0.797344	1
gene:b2440	eutC	-0.236571	5.56885	0.797731	1
gene:b2883	guaD	-0.243646	3.18922	0.797901	1
gene:b3520	yhjB	0.260582	2.37785	0.798017	1
gene:b0097	secM	-0.232441	6.98876	0.798448	1
gene:b4381	deoC	-0.230942	6.3447	0.798524	1
gene:b1287	yciW	0.230657	7.06427	0.798566	1
gene:b2048	cpsG	-0.275181	2.33903	0.798682	1
gene:b3068	mug	0.23576	5.68291	0.798727	1
gene:b2059	wcaA	0.338324	1.07752	0.798834	1
gene:b4474	frlC	0.338324	1.61691	0.798834	1
gene:b1392	paaE	-0.258927	1.37251	0.798834	1
gene:b1943	fliK	-0.258927	1.30828	0.798834	1
gene:b3257	yhdT	-0.258927	0.970213	0.798834	1
gene:b4072	nrfC	-0.258927	1.14916	0.798834	1
gene:b3485	yhhJ	0.23169	6.85739	0.799249	1
gene:b3923	uspD	0.232049	5.3983	0.799399	1
gene:b3617	kbl	0.230742	6.24547	0.799705	1
gene:b3129	prlF	0.244504	3.27098	0.799805	1
gene:b0320	yahF	-0.263341	1.28217	0.799859	1
gene:b1671	ydhX	-0.263341	1.80346	0.799859	1
gene:b1759	nudG	-0.263341	1.68969	0.799859	1
gene:b4529	ydbJ	0.238052	4.0473	0.800029	1
gene:b2317	dedA	-0.228237	7.44737	0.800229	1
gene:b4067	actP	-0.230055	8.40891	0.800242	1
gene:b1332	ynaJ	-0.228444	6.8974	0.80043	1
gene:b0187	yaeR	0.237682	4.36029	0.800491	1
gene:b0426	yajQ	0.227793	7.5285	0.800553	1
gene:b2945	endA	0.283546	1.70396	0.800561	1
gene:b2670	alaE	-0.232025	5.47509	0.800636	1
gene:b1661	cfa	0.226824	8.12058	0.800774	1
gene:b2134	pbpG	0.231437	4.76133	0.80079	1
gene:b4360	yjjA	0.231335	4.44792	0.800934	1
gene:b0315	yahA	0.227755	5.27403	0.801267	1
gene:b1172	ymgG	-0.27034	3.03812	0.801461	1
gene:b2794	queF	-0.229997	4.97887	0.801608	1
gene:b3175	secG	0.22641	8.10652	0.801706	1
gene:b3096	mzrA	-0.232892	6.11102	0.801816	1
gene:b3105	yhaJ	0.226495	5.63674	0.802085	1
gene:b2675	nrdE	-0.225937	5.36551	0.802136	1
gene:b0784	moaD	0.236664	3.84032	0.802854	1
gene:b2971	yghG	-0.470098	-0.312538	0.803567	1
gene:b3086	ygjQ	-0.470098	0.476347	0.803567	1
gene:b4166	queG	0.225462	5.18768	0.803703	1
gene:b3448	yhhA	0.227084	4.97005	0.803741	1
gene:b1961	dcm	0.224857	6.15484	0.803753	1
gene:b3024	ygiW	0.227164	6.28945	0.804024	1
gene:b4125	dcuS	0.227296	5.11284	0.804415	1
gene:b2717	hycI	0.233829	5.33294	0.80451	1
gene:b4487	yjdP	0.241182	5.79886	0.80459	1
gene:b0040	caiT	-0.398814	1.07735	0.804656	1
gene:b4086	alsC	0.278235	0.458304	0.804656	1
gene:b0812	dps	0.222102	9.60765	0.80468	1
gene:b3395	hofM	-0.250105	3.14861	0.804728	1
gene:b1621	malX	0.249042	3.66278	0.80479	1
gene:b3488	yhiJ	0.300253	0.656477	0.804881	1
gene:b2987	pitB	0.324916	1.25227	0.804916	1
gene:b1212	prmC	-0.225394	5.236	0.805751	1
gene:b2063	yegH	-0.222138	5.74909	0.806267	1
gene:b2592	clpB	0.220032	12.5983	0.806797	1
gene:b2735	ygbI	0.224181	5.30703	0.806959	1
gene:b0379	yaiY	0.239736	5.72472	0.807128	1
gene:b0447	ybaO	-0.227813	5.06419	0.807473	1
gene:b3184	yhbE	-0.219838	6.70055	0.807959	1
gene:b3252	csrD	-0.219098	5.97192	0.807977	1
gene:b0983	gfcE	0.243578	1.87191	0.808011	1
gene:b2124	yehS	-0.225708	4.99812	0.808043	1
gene:b0912	ihfB	0.219233	7.18559	0.80814	1
gene:b2606	rplS	0.218088	8.95637	0.808266	1
gene:b1724	ydiZ	0.223833	4.52774	0.808465	1
gene:b1698	ydiR	0.267802	2.08421	0.808983	1
gene:b3271	yhdZ	-0.257043	2.02107	0.808983	1
gene:b0223	yafJ	-0.218664	6.61739	0.809217	1
gene:b1969	yedW	0.232273	5.51015	0.809326	1
gene:b0281	intF	0.224463	4.95716	0.809394	1
gene:b1523	yneG	0.222897	3.27255	0.809823	1
gene:b2373	oxc	0.242615	3.15516	0.809946	1
gene:b2118	yehI	0.229886	2.68745	0.81	1
gene:b3012	dkgA	0.21797	7.21614	0.810681	1
gene:b2997	hybO	0.218573	6.37704	0.810806	1
gene:b3349	slyD	0.214472	9.45734	0.811327	1
gene:b0584	fepA	-0.215159	6.75073	0.811605	1
gene:b0804	ybiX	-0.223209	3.0654	0.811612	1
gene:b0513	ybbY	-0.225964	2.14266	0.811806	1
gene:b4357	lgoR	-0.223321	6.38548	0.811955	1
gene:b1316	ycjT	-0.235527	2.75351	0.812201	1
gene:b2725	hycA	0.231418	1.89168	0.812201	1
gene:b1749	xthA	0.216376	5.97622	0.812237	1
gene:b4153	frdB	0.216572	5.46663	0.812369	1
gene:b0543	emrE	0.238408	2.49537	0.812452	1
gene:b3361	fic	0.216213	5.59243	0.812458	1
gene:b2476	purC	0.213069	7.8573	0.812695	1
gene:b3533	bcsA	-0.223145	3.92729	0.812721	1
gene:b3216	yhcD	-0.227383	3.01455	0.812915	1
gene:b1635	gstA	0.213709	7.25225	0.813189	1
gene:b1771	ydjG	0.226109	2.51744	0.813219	1
gene:b1272	sohB	0.213395	6.84878	0.813306	1
gene:b2604	yfiN	-0.21935	4.55384	0.813991	1
gene:b2828	lgt	-0.212516	6.45165	0.814002	1
gene:b1737	chbC	0.248552	2.82099	0.814062	1
gene:b0305	rclR	-0.380004	1.38594	0.81409	1
gene:b1927	amyA	0.212336	6.44277	0.81416	1
gene:b2665	ygaU	0.213929	6.24396	0.814706	1
gene:b0790	ybhP	0.215927	4.30133	0.814729	1
gene:b2809	ygdI	0.223837	5.79134	0.814864	1
gene:b3098	yqjD	0.210794	7.67725	0.814965	1
gene:b2212	alkB	0.238477	2.59024	0.815401	1
gene:b2297	pta	0.209891	8.26695	0.815445	1
gene:b2253	arnB	0.215083	3.48867	0.815455	1
gene:b0797	rhlE	-0.210401	6.48617	0.81547	1
gene:b2347	yfdC	0.217646	4.31739	0.815565	1
gene:b1492	gadC	0.209569	7.89849	0.815765	1
gene:b4398	creB	0.212594	5.66615	0.815933	1
gene:b2768	ygcP	0.300646	1.741	0.816044	1
gene:b4637	uof	-0.218756	4.59369	0.816244	1
gene:b1139	lit	-0.217433	2.80222	0.816584	1
gene:b3592	yibF	-0.213341	5.09391	0.817174	1
gene:b1160	iraM	0.314321	-0.25467	0.817665	1
gene:b4093	phnO	-0.221011	3.15063	0.817672	1
gene:b2182	bcr	-0.208082	6.62333	0.817723	1
gene:b4464	ghxQ	-0.222611	3.56311	0.818274	1
gene:b0833	yliE	0.223266	2.73837	0.818292	1
gene:b2823	ppdC	0.240918	2.77173	0.818415	1
gene:b2425	cysP	0.206369	9.7576	0.818434	1
gene:b2921	ygfI	0.236905	2.92595	0.818467	1
gene:b0273	argF	0.207875	9.02233	0.818585	1
gene:b3371	frlB	0.272361	1.92401	0.818623	1
gene:b0830	gsiB	0.205921	7.37962	0.81922	1
gene:b4293	fecI	-0.207488	5.34467	0.81985	1
gene:b0636	rlmH	0.20594	6.31381	0.820223	1
gene:b2739	ygbM	-0.244511	2.26982	0.82037	1
gene:b4613	dinQ	-0.207822	6.03998	0.820442	1
gene:b2964	nupG	-0.210113	5.56771	0.820497	1
gene:b0349	mhpC	-0.207492	4.27138	0.82058	1
gene:b0489	qmcA	0.204979	6.98269	0.820738	1
gene:b0388	aroL	-0.204159	6.83934	0.82103	1
gene:b0592	fepB	-0.211045	4.75039	0.821237	1
gene:b1758	ynjF	-0.217736	4.08862	0.821274	1
gene:b1466	narW	0.228449	2.24912	0.821292	1
gene:b4290	fecB	-0.214653	3.95245	0.821352	1
gene:b2496	hda	0.203992	6.15065	0.821437	1
gene:b1197	treA	0.203595	5.08342	0.821597	1
gene:b3885	yihX	0.207487	7.49809	0.821661	1
gene:b2027	wzzB	0.202699	8.2638	0.821844	1
gene:b0162	cdaR	-0.232534	5.52105	0.821853	1
gene:b0818	ybiR	-0.204957	6.03151	0.822492	1
gene:b1948	fliP	0.24251	0.0472877	0.822655	1
gene:b4555	yicS	0.24251	1.53209	0.822655	1
gene:b2737	ygbK	0.26038	1.81409	0.822757	1
gene:b3170	rimP	-0.201014	7.5427	0.823503	1
gene:b2181	yejG	-0.201466	7.38991	0.823528	1
gene:b2240	glpT	0.240287	6.3619	0.823872	1
gene:b3194	mlaE	-0.201053	7.74235	0.823906	1
gene:b0707	ybgA	0.207465	3.69058	0.824069	1
gene:b3453	ugpB	0.205394	5.70244	0.824118	1
gene:b1010	rutC	-0.629515	-0.229675	0.824488	1
gene:b2354	yfdK	-0.629515	-0.0646298	0.824488	1
gene:b3562	yiaA	-0.629515	0.471854	0.824488	1
gene:b4257	yjgN	0.511117	-0.109777	0.824488	1
gene:b4231	yjfF	-0.214226	4.34594	0.824579	1
gene:b1512	lsrR	0.213848	6.30477	0.824985	1
gene:b3471	yhhQ	0.207616	4.25501	0.825071	1
gene:b0795	ybhG	0.201459	6.66936	0.825274	1
gene:b0872	hcr	-0.2437	2.41455	0.825316	1
gene:b3377	yhfT	-0.2437	2.84256	0.825316	1
gene:b1335	ogt	-0.20919	3.7018	0.825409	1
gene:b3622	waaL	-0.201076	4.86422	0.825667	1
gene:b0487	cueR	0.202927	4.69924	0.8257	1
gene:b2713	hydN	-0.222446	2.51706	0.825708	1
gene:b2251	nudI	-0.225394	2.12856	0.825811	1
gene:b3749	rbsA	-0.199724	8.14104	0.825862	1
gene:b3519	treF	0.198684	6.21829	0.825902	1
gene:b4411	ecnB	-0.229817	1.6138	0.825977	1
gene:b2167	fruA	-0.198484	7.50612	0.826024	1
gene:b0752	zitB	0.200092	4.77736	0.826073	1
gene:b0654	gltJ	-0.199253	5.78864	0.826264	1
gene:b0904	focA	0.198468	6.54782	0.826352	1
gene:b0572	cusC	-0.198574	7.49342	0.826748	1
gene:b1285	gmr	0.199257	5.6688	0.827098	1
gene:b2674	nrdI	-0.200362	4.72242	0.827482	1
gene:b1507	hipA	0.200539	4.60885	0.827487	1
gene:b1056	yceI	-0.198205	6.23849	0.827552	1
gene:b3236	mdh	0.195368	12.0157	0.827743	1
gene:b0412	yajI	-0.240839	3.10609	0.827903	1
gene:b3072	aer	0.20218	4.60016	0.827904	1
gene:b1586	ynfD	0.22029	5.16877	0.828129	1
gene:b0287	yagU	0.195492	6.5004	0.828314	1
gene:b2067	yegE	-0.196032	6.13265	0.828511	1
gene:b2761	ygcB	0.216082	3.70374	0.828588	1
gene:b1799	dmlR	0.203311	5.9862	0.828751	1
gene:b0260	mmuP	0.209719	8.14927	0.829057	1
gene:b3088	alx	0.202131	5.26301	0.829152	1
gene:b2497	uraA	0.193978	7.82293	0.829161	1
gene:b0486	ybaT	0.194983	5.58506	0.829627	1
gene:b1378	pfo	0.19339	10.1368	0.829729	1
gene:b1062	pyrC	0.19321	7.88275	0.829819	1
gene:b3087	ygjR	-0.196059	7.05872	0.829849	1
gene:b0011	yaaW	-0.404574	1.39983	0.82986	1
gene:b0294	ecpR	-0.404574	-0.212655	0.82986	1
gene:b0603	ybdO	-0.404574	-0.147458	0.82986	1
gene:b2248	rhmR	-0.404574	1.40341	0.82986	1
gene:b0331	prpB	0.284317	0.684228	0.82986	1
gene:b3566	xylF	0.284317	3.58214	0.82986	1
gene:b3066	dnaG	-0.19332	7.8018	0.830135	1
gene:b1467	narY	-0.200456	3.46618	0.830158	1
gene:b3711	yidZ	0.203445	3.79949	0.830176	1
gene:b0145	dksA	0.193393	8.71649	0.830187	1
gene:b1981	shiA	-0.193203	6.82433	0.830356	1
gene:b3597	yibH	-0.236074	2.12179	0.830447	1
gene:b0934	ssuC	-0.224992	2.2379	0.830553	1
gene:b2770	ygcR	-0.224992	1.50013	0.830553	1
gene:b0821	ybiU	0.195406	4.47009	0.830754	1
gene:b3258	panF	-0.195734	4.7737	0.830839	1
gene:b2201	ccmA	0.199737	4.52254	0.830938	1
gene:b3496	dtpB	0.194022	5.28566	0.830976	1
gene:b3631	waaG	-0.193004	6.46836	0.831209	1
gene:b2239	glpQ	-0.200671	6.06473	0.831697	1
gene:b3624	waaZ	-0.19685	5.20157	0.831714	1
gene:b1400	paaY	0.195089	5.29049	0.831745	1
gene:b0028	fkpB	-0.191511	6.84837	0.831994	1
gene:b3555	yiaG	0.193373	6.08125	0.832068	1
gene:b3131	agaR	0.193237	6.22066	0.832312	1
gene:b4263	yjgR	0.195191	5.14095	0.832314	1
gene:b2582	trxC	0.205491	4.14599	0.832321	1
gene:b3397	nudE	0.193786	5.49105	0.832429	1
gene:b0481	ybaK	-0.198124	4.13277	0.832535	1
gene:b3866	yihI	0.193567	5.55548	0.832704	1
gene:b3927	glpF	-0.200931	7.73473	0.832725	1
gene:b2423	cysW	0.190318	8.76762	0.832755	1
gene:b1326	mpaA	-0.191129	5.72686	0.83279	1
gene:b1971	yedY	-0.194687	10.0754	0.832922	1
gene:b2700	pncC	0.198799	3.95005	0.832996	1
gene:b1941	fliI	-0.233076	1.73911	0.833187	1
gene:b1208	ispE	-0.189935	6.54013	0.833331	1
gene:b4480	hdfR	-0.191158	5.64806	0.833495	1
gene:b0638	cobC	0.19094	3.8513	0.833688	1
gene:b0640	holA	-0.191729	5.66352	0.833709	1
gene:b0029	ispH	-0.18938	6.97993	0.833774	1
gene:b2033	wbbJ	-0.189754	6.30843	0.833923	1
gene:b3114	tdcE	0.213821	3.07706	0.833977	1
gene:b1772	ydjH	0.238133	1.64159	0.834153	1
gene:b2574	nadB	0.188632	6.66094	0.834256	1
gene:b2324	mnmC	0.189221	5.91467	0.834357	1
gene:b1953	yodD	-0.190957	5.04258	0.834476	1
gene:b2749	ygbE	0.190363	6.11686	0.834593	1
gene:b1099	holB	-0.190232	6.07894	0.834632	1
gene:b3556	cspA	-0.187266	11.8966	0.834721	1
gene:b0902	pflA	0.188831	7.32188	0.834759	1
gene:b2668	ygaP	0.196002	4.38131	0.83483	1
gene:b3947	frwA	0.260279	3.33977	0.834896	1
gene:b2663	gabP	0.188625	4.35742	0.835168	1
gene:b0873	hcp	0.217572	2.09707	0.835227	1
gene:b1200	dhaK	-0.187393	7.45723	0.835248	1
gene:b2102	yegX	0.196777	4.37207	0.83527	1
gene:b2660	lhgO	-0.189275	5.99462	0.83583	1
gene:b0993	torS	-0.192817	4.00511	0.83655	1
gene:b3219	yhcF	0.217038	2.2924	0.836618	1
gene:b2528	iscA	0.185238	10.13	0.836801	1
gene:b3921	yiiR	-0.206328	3.23811	0.836917	1
gene:b1871	cmoB	0.187767	5.44735	0.837011	1
gene:b3342	rpsL	-0.184331	10.1629	0.837345	1
gene:b4023	yjbD	-0.188442	6.93677	0.837474	1
gene:b3648	gmk	-0.184679	8.0974	0.837569	1
gene:b0422	xseB	0.190233	5.23212	0.837686	1
gene:b1297	puuA	-0.183519	8.03087	0.838238	1
gene:b1306	pspC	0.186801	7.63484	0.838638	1
gene:b1055	yceA	0.18331	5.58971	0.838727	1
gene:b0119	yacL	-0.190933	5.59873	0.838818	1
gene:b3892	fdoI	-0.190933	4.78299	0.838818	1
gene:b3910	yiiM	0.185226	5.65181	0.839329	1
gene:b0828	iaaA	0.182777	7.88616	0.839441	1
gene:b3051	yqiK	0.211778	3.05159	0.839523	1
gene:b3672	ivbL	0.211778	2.53396	0.839523	1
gene:b0972	hyaA	0.20953	2.06355	0.839775	1
gene:b2538	hcaE	0.189898	4.65005	0.839989	1
gene:b2679	proX	-0.181613	8.0998	0.840012	1
gene:b4016	aceK	-0.181202	10.1906	0.8401	1
gene:b0780	ybhK	0.186372	4.44443	0.840143	1
gene:b3635	mutM	0.191487	5.45492	0.840194	1
gene:b1619	hdhA	0.184041	5.84477	0.840225	1
gene:b1141	xisE	0.258776	0.877548	0.840515	1
gene:b2207	napD	0.258776	0.0202455	0.840515	1
gene:b3709	tnaB	0.258776	4.46438	0.840515	1
gene:b4028	yjbG	0.258776	0.390424	0.840515	1
gene:b3321	rpsJ	-0.180561	10.4684	0.840591	1
gene:b2424	cysU	0.181332	8.80148	0.840609	1
gene:b2233	yfaL	0.184424	5.50574	0.840732	1
gene:b2874	yqeA	-0.199448	3.56725	0.840804	1
gene:b4110	yjcZ	-0.199448	2.41542	0.840804	1
gene:b2135	yohC	0.183504	5.44034	0.840913	1
gene:b4477	dgoA	0.224944	3.61897	0.840974	1
gene:b3926	glpK	0.183506	7.7623	0.841032	1
gene:b4039	ubiC	-0.186487	7.29107	0.841086	1
gene:b0864	artP	0.181381	6.17251	0.841191	1
gene:b4539	yoeB	0.190278	5.50709	0.841713	1
gene:b2288	nuoA	-0.179631	8.53603	0.841808	1
gene:b2730	hypE	-0.18508	4.41906	0.842007	1
gene:b1916	sdiA	-0.186982	4.40061	0.84208	1
gene:b2433	yfeZ	0.185751	4.92351	0.842161	1
gene:b3653	gltS	0.181437	6.41657	0.842365	1
gene:b1787	yeaK	0.180972	5.00936	0.842531	1
gene:b4217	ytfK	0.18261	7.97245	0.842927	1
gene:b1580	rspB	-0.212043	2.40895	0.842948	1
gene:b1469	narU	-0.200672	2.41088	0.843022	1
gene:b1845	ptrB	0.179282	6.07481	0.843142	1
gene:b0802	ybiJ	-0.185102	2.83346	0.843164	1
gene:b1669	ydhT	-0.222045	2.79242	0.84332	1
gene:b1186	nhaB	-0.178043	7.10708	0.843356	1
gene:b0950	pqiA	-0.17896	5.58433	0.844	1
gene:b0382	iraP	-0.215436	2.5326	0.844179	1
gene:b2082	ogrK	0.259736	3.19155	0.84419	1
gene:b1023	pgaB	0.201147	0.805077	0.84419	1
gene:b3381	yhfX	0.201147	2.37548	0.84419	1
gene:b4566	yjhX	0.201147	2.94302	0.84419	1
gene:b3299	rpmJ	-0.17644	10.4449	0.844241	1
gene:b0758	galT	-0.178192	6.46845	0.844292	1
gene:b0151	fhuC	-0.177792	6.0574	0.844297	1
gene:b0446	cof	-0.184773	4.52467	0.844421	1
gene:b2232	ubiG	0.177656	6.4074	0.844449	1
gene:b0104	guaC	0.176677	7.29323	0.844456	1
gene:b4020	yjbB	-0.17929	6.31007	0.84455	1
gene:b1976	mtfA	-0.177208	8.42183	0.844619	1
gene:b0692	potE	0.211945	3.31883	0.84468	1
gene:b3468	yhhN	-0.178266	5.86742	0.844698	1
gene:b4150	ampC	0.185104	3.17236	0.844802	1
gene:b0915	lpxK	-0.17674	6.32005	0.845161	1
gene:b2296	ackA	0.175563	7.91484	0.845339	1
gene:b1282	yciH	0.178842	4.87296	0.845476	1
gene:b1824	yobF	-0.175494	7.01105	0.846077	1
gene:b1474	fdnG	0.198305	2.70803	0.846147	1
gene:b3503	arsC	0.198305	5.25657	0.846147	1
gene:b4467	glcF	0.176732	5.11451	0.84622	1
gene:b1594	mlc	0.175812	9.02265	0.846319	1
gene:b2137	yohF	0.182549	3.82797	0.846455	1
gene:b1317	ycjU	0.415873	-0.246906	0.846482	1
gene:b3179	rlmE	-0.174338	10.2177	0.846551	1
gene:b1127	pepT	0.175126	6.87709	0.846583	1
gene:b1426	ydcH	-0.182945	5.76372	0.846663	1
gene:b3691	dgoT	0.235484	2.55382	0.846688	1
gene:b0251	yafY	-0.208169	2.26952	0.846688	1
gene:b3076	ebgA	-0.208169	3.06923	0.846688	1
gene:b3221	yhcH	-0.190239	2.44835	0.846839	1
gene:b2712	hypF	0.182785	4.11763	0.847387	1
gene:b2830	rppH	-0.174036	7.07767	0.847415	1
gene:b0283	paoD	0.182698	3.40865	0.847636	1
gene:b0569	nfrB	0.192059	3.91879	0.84779	1
gene:b3368	cysG	0.174963	5.90431	0.847793	1
gene:b4685	yrbN	-0.174496	5.40875	0.847903	1
gene:b1993	cobU	-0.186958	4.01561	0.848019	1
gene:b1875	yecM	0.176381	4.50497	0.848032	1
gene:b1273	yciN	-0.189321	4.59017	0.848115	1
gene:b4297	yjhG	-0.189321	3.60953	0.848115	1
gene:b3856	mobB	0.18704	4.15615	0.848115	1
gene:b3502	arsB	-0.199797	7.79421	0.84816	1
gene:b0152	fhuD	-0.177009	4.42847	0.848434	1
gene:b3524	yhjG	0.175386	5.39599	0.848935	1
gene:b2493	yfgO	0.172398	6.16137	0.849027	1
gene:b1858	znuC	-0.174091	6.08662	0.849207	1
gene:b0460	hha	-0.177151	7.22379	0.849239	1
gene:b0225	yafQ	-0.174847	6.11404	0.849365	1
gene:b2764	cysJ	0.17053	10.2479	0.84939	1
gene:b3739	atpI	0.17296	7.33039	0.849663	1
gene:b4557	yidD	-0.171854	5.85404	0.849676	1
gene:b3460	livJ	0.170067	11.0443	0.849729	1
gene:b1780	yeaD	0.171255	6.9588	0.849733	1
gene:b0899	ycaM	-0.357196	0.98342	0.849906	1
gene:b1994	insH1	-0.357196	0.4166	0.849906	1
gene:b3720	bglH	-0.357196	0.775253	0.849906	1
gene:b2618	ratB	-0.175211	4.71785	0.849916	1
gene:b1795	yeaQ	-0.177765	3.60356	0.849937	1
gene:b1650	nemA	0.171893	5.80452	0.850044	1
gene:b3145	yraK	-0.197905	3.07466	0.850122	1
gene:b3740	rsmG	-0.173253	4.43769	0.850248	1
gene:b2873	hyuA	0.246066	1.14786	0.850251	1
gene:b4326	iraD	0.228051	3.01766	0.850254	1
gene:b2503	yfgF	-0.204488	2.49662	0.850254	1
gene:b4074	nrfE	-0.204488	2.1343	0.850254	1
gene:b0220	ivy	0.171858	7.87115	0.850361	1
gene:b1399	paaX	0.172856	6.06637	0.850527	1
gene:b3506	slp	0.170851	5.5765	0.850636	1
gene:b0480	ushA	0.16991	7.4266	0.851005	1
gene:b0694	kdpE	-0.178628	3.63121	0.851086	1
gene:b2077	iceT	-0.183924	6.95994	0.851263	1
gene:b0794	ybhF	0.170022	6.68176	0.851285	1
gene:b2340	sixA	-0.170973	6.91761	0.85138	1
gene:b3060	ttdR	-0.186016	2.39151	0.851645	1
gene:b3255	accB	-0.168261	7.89059	0.851729	1
gene:b1592	clcB	0.187976	2.22647	0.852033	1
gene:b1682	sufC	-0.170543	5.14945	0.852184	1
gene:b3731	atpC	-0.167289	10.0145	0.852217	1
gene:b2066	udk	0.171434	4.04452	0.85222	1
gene:b3743	asnC	-0.174224	3.77011	0.852305	1
gene:b2605	yfiB	0.17496	3.78083	0.852356	1
gene:b3057	bacA	0.169326	5.81728	0.852992	1
gene:b3374	frlD	0.187828	3.40961	0.853181	1
gene:b1729	ydjN	0.166069	8.91918	0.853347	1
gene:b0101	yacG	-0.172036	4.48501	0.853392	1
gene:b0160	dgt	-0.168912	6.03018	0.853456	1
gene:b0188	tilS	0.167595	5.40169	0.853458	1
gene:b0027	lspA	-0.166336	8.10394	0.853468	1
gene:b2094	gatA	-0.165328	9.37561	0.853965	1
gene:b4355	tsr	0.178869	3.84392	0.854295	1
gene:b3779	gpp	-0.165085	8.04002	0.854362	1
gene:b2972	pppA	0.19416	2.2767	0.854383	1
gene:b2372	yfdV	0.250236	1.84048	0.854516	1
gene:b2958	yggN	0.169013	5.6369	0.854518	1
gene:b2716	ascB	-0.174281	4.20724	0.854569	1
gene:b2533	suhB	0.165631	6.21499	0.85474	1
gene:b4068	yjcH	-0.171667	6.64559	0.854868	1
gene:b1825	yebO	-0.165503	8.91064	0.854978	1
gene:b3160	yhbW	-0.165818	5.81168	0.855031	1
gene:b1082	flgK	0.192735	2.58719	0.855151	1
gene:b1585	ynfC	0.175017	4.01575	0.855292	1
gene:b2415	ptsH	-0.163648	9.0704	0.855508	1
gene:b4460	araH	0.176547	3.58566	0.855654	1
gene:b2208	napF	-0.172932	2.34083	0.855715	1
gene:b2867	xdhB	0.19657	1.7521	0.855807	1
gene:b3269	yhdX	0.233519	1.37015	0.855859	1
gene:b1645	ydhK	-0.173989	3.38718	0.856142	1
gene:b1517	lsrF	0.190454	3.44719	0.856411	1
gene:b0871	poxB	0.162527	7.63348	0.8567	1
gene:b0065	yabI	-0.168293	6.87012	0.85679	1
gene:b0377	sbmA	-0.168293	5.12255	0.85679	1
gene:b4012	yjaB	-0.197653	3.47574	0.856913	1
gene:b1583	ynfB	0.165937	5.8073	0.857038	1
gene:b0596	entA	-0.168064	5.06378	0.85709	1
gene:b0189	rof	0.163766	6.06921	0.857216	1
gene:b1315	ycjS	-0.204701	2.21998	0.857294	1
gene:b2521	sseA	0.163226	8.42682	0.85734	1
gene:b0733	cydA	0.161505	9.7456	0.857341	1
gene:b0829	gsiA	0.161845	8.07775	0.85735	1
gene:b2598	pheL	-0.171495	3.41748	0.857488	1
gene:b1110	ycfJ	0.168019	7.37158	0.857546	1
gene:b3181	greA	0.163156	6.37624	0.857622	1
gene:b2195	dsbE	-0.176069	3.34902	0.85778	1
gene:b3628	waaB	-0.162679	6.03163	0.857836	1
gene:b0923	mukE	-0.162125	6.47297	0.857897	1
gene:b4512	ybdD	0.168399	7.02007	0.858205	1
gene:b2704	srlB	-0.338101	1.58167	0.858247	1
gene:b1168	ycgG	0.217605	-0.129807	0.858247	1
gene:b3132	kbaZ	0.217605	1.80462	0.858247	1
gene:b1283	osmB	-0.177915	5.78829	0.858272	1
gene:b1851	edd	0.163811	5.47858	0.858345	1
gene:b1180	ycgM	0.162211	6.43019	0.858382	1
gene:b2019	hisG	0.160151	11.3356	0.858465	1
gene:b0132	yadD	0.240919	1.9253	0.858518	1
gene:b2488	hyfH	-0.189314	1.00581	0.858518	1
gene:b2186	yejK	0.161447	6.37619	0.858612	1
gene:b4124	dcuR	0.164897	4.931	0.858689	1
gene:b2211	yojI	0.161294	5.20273	0.858837	1
gene:b1177	ycgJ	-0.168859	3.58392	0.859093	1
gene:b3999	yjaG	0.161016	5.80821	0.859112	1
gene:b2021	hisC	0.159485	10.8954	0.859273	1
gene:b0933	ssuB	0.175939	2.62701	0.859518	1
gene:b1678	ldtE	0.15958	7.66802	0.85957	1
gene:b4152	frdC	0.163226	4.69324	0.859715	1
gene:b1872	torZ	-0.173026	4.19423	0.86006	1
gene:b2064	asmA	-0.159418	7.33136	0.860137	1
gene:b3656	yicI	0.169744	4.10272	0.860784	1
gene:b0807	rlmF	0.162107	4.46452	0.860791	1
gene:b4676	yoaK	-0.167499	2.8913	0.860811	1
gene:b0469	apt	-0.158606	6.12699	0.860825	1
gene:b1748	astC	0.159216	5.09927	0.860944	1
gene:b2241	glpA	-0.19777	7.05417	0.860996	1
gene:b4463	ygcU	-0.236407	1.28483	0.861061	1
gene:b2458	eutD	0.22196	1.43849	0.861061	1
gene:b2492	focB	0.22196	1.68798	0.861061	1
gene:b2602	yfiL	0.22196	0.991934	0.861061	1
gene:b4296	yjhF	0.22196	1.50655	0.861061	1
gene:b2738	ygbL	-0.175338	1.22314	0.861061	1
gene:b0699	ybfA	-0.158457	6.17861	0.861109	1
gene:b2434	ypeA	0.166883	4.26799	0.861188	1
gene:b1991	cobT	0.160859	5.43002	0.861221	1
gene:b3208	mtgA	-0.162538	5.08477	0.861445	1
gene:b1193	emtA	0.161597	4.67193	0.861471	1
gene:b4148	sugE	0.160589	4.12657	0.861541	1
gene:b0424	yajL	0.159263	5.91437	0.861637	1
gene:b0803	ybiI	-0.200059	2.47235	0.861673	1
gene:b2427	murR	0.172112	2.53622	0.861673	1
gene:b2924	mscS	0.156371	7.95926	0.861919	1
gene:b4172	hfq	0.156641	9.5413	0.861957	1
gene:b2647	ypjA	0.164216	4.87552	0.862051	1
gene:b3414	nfuA	0.156579	8.83362	0.862135	1
gene:b0454	ybaZ	0.16694	3.97902	0.862435	1
gene:b3439	yhhW	0.160603	5.31868	0.862547	1
gene:b1089	rpmF	0.155093	10.1706	0.862935	1
gene:b0336	codB	0.155084	8.5318	0.862944	1
gene:b0845	ybjJ	-0.158676	5.59878	0.863107	1
gene:b1819	manZ	-0.154762	10.2715	0.86326	1
gene:b1738	chbB	0.163506	3.82902	0.86331	1
gene:b1702	ppsA	0.154704	10.2078	0.863318	1
gene:b0137	yadL	-0.46731	0.147984	0.863429	1
gene:b0530	sfmA	-0.46731	-0.485064	0.863429	1
gene:b0317	yahC	0.348006	0.327341	0.863429	1
gene:b1012	rutA	0.348006	0.424526	0.863429	1
gene:b2888	uacT	0.348006	0.0471616	0.863429	1
gene:b3412	bioH	-0.158374	4.94655	0.863522	1
gene:b0087	mraY	-0.154871	7.38919	0.863544	1
gene:b2560	pgpC	0.155461	7.44006	0.863674	1
gene:b2523	pepB	0.154461	8.14721	0.863746	1
gene:b2568	lepB	-0.154521	7.51704	0.863896	1
gene:b2623	yfjH	-0.180719	2.16291	0.863992	1
gene:b1626	ydgK	-0.164951	3.73374	0.864048	1
gene:b3010	yqhC	0.185892	7.45072	0.864167	1
gene:b3026	qseC	0.161559	4.17228	0.864364	1
gene:b0961	yccF	-0.159761	3.62336	0.864454	1
gene:b3359	argD	0.153919	9.40924	0.864585	1
gene:b1130	phoP	0.153524	8.04119	0.864888	1
gene:b3282	tsaC	-0.153601	6.26657	0.865101	1
gene:b0581	ybdK	0.154076	6.10591	0.865199	1
gene:b4243	ridA	0.152403	9.07871	0.865264	1
gene:b0314	betT	-0.153174	7.60075	0.865338	1
gene:b2817	amiC	-0.155513	6.18738	0.865526	1
gene:b3755	yieP	0.153253	6.65112	0.865585	1
gene:b4121	yjdF	0.177639	2.04361	0.865826	1
gene:b0453	ybaY	0.152198	7.27212	0.865851	1
gene:b1723	pfkB	0.152289	6.96889	0.865995	1
gene:b1162	bluR	0.153258	6.47786	0.866034	1
gene:b3832	rmuC	-0.155644	5.96852	0.866407	1
gene:b1741	cho	-0.155109	5.32136	0.866468	1
gene:b2558	mltF	0.163309	3.21154	0.866741	1
gene:b2028	ugd	-0.152953	4.56069	0.866747	1
gene:b0853	ybjN	0.15301	5.68257	0.866804	1
gene:b1521	uxaB	0.169371	4.62666	0.866843	1
gene:b1480	sra	0.151244	7.40162	0.867275	1
gene:b3985	rplJ	-0.149784	11.2782	0.867463	1
gene:b2174	lpxT	-0.153599	4.43056	0.867595	1
gene:b3308	rplE	-0.149256	12.163	0.867914	1
gene:b4377	yjjU	-0.152066	5.73213	0.868019	1
gene:b0658	ybeX	0.14952	8.53511	0.868055	1
gene:b4252	tabA	0.1493	9.15084	0.868099	1
gene:b0335	prpE	-0.19037	2.37764	0.868117	1
gene:b0765	modC	-0.15357	5.19287	0.868164	1
gene:b2842	kduD	0.161459	3.28382	0.8682	1
gene:b1860	ruvB	0.150604	6.64092	0.868344	1
gene:b0173	dxr	-0.150488	6.07075	0.868449	1
gene:b3529	yhjK	0.150395	6.21563	0.868453	1
gene:b2504	yfgG	-0.167432	3.57446	0.868462	1
gene:b2959	yggL	0.155835	4.87199	0.868631	1
gene:b4226	ppa	0.148687	8.31076	0.868691	1
gene:b4005	purD	0.148659	8.29508	0.868695	1
gene:b2250	yfaZ	-0.162379	2.56367	0.86878	1
gene:b3021	mqsA	-0.153534	6.04833	0.86888	1
gene:b1020	phoH	0.149258	7.39894	0.868957	1
gene:b1349	recT	-0.17877	1.88069	0.869306	1
gene:b0945	pyrD	0.147906	6.93351	0.869561	1
gene:b0113	pdhR	-0.147652	9.30848	0.869625	1
gene:b2069	yegD	-0.151837	4.85025	0.869732	1
gene:b1951	rcsA	-0.163366	5.0434	0.869881	1
gene:b3400	hslR	0.149496	7.52907	0.87015	1
gene:b4345	mcrC	-0.161198	1.90831	0.870249	1
gene:b3387	dam	-0.148111	5.82578	0.870261	1
gene:b1888	cheA	0.169183	2.20115	0.870332	1
gene:b1513	lsrA	0.259977	5.22899	0.870415	1
gene:b1522	yneF	-0.155296	4.98085	0.870452	1
gene:b3717	cbrC	-0.154813	3.16904	0.870815	1
gene:b1715	pheM	-0.152218	3.01561	0.870853	1
gene:b3390	aroK	-0.146381	8.15812	0.870919	1
gene:b0226	dinJ	-0.165222	3.6186	0.871096	1
gene:b0966	hspQ	-0.146797	9.70306	0.871106	1
gene:b3497	rsmJ	0.152188	4.8648	0.871136	1
gene:b1535	dgcZ	-0.156545	8.40999	0.871165	1
gene:b3102	yqjG	0.149868	4.86495	0.871181	1
gene:b4346	mcrB	-0.15258	3.63415	0.87119	1
gene:b2760	casA	0.184928	1.80442	0.871233	1
gene:b3918	cdh	0.184928	2.77402	0.871233	1
gene:b2701	mltB	0.148164	4.41286	0.8713	1
gene:b3774	ilvC	0.145336	10.5647	0.871376	1
gene:b2714	ascG	-0.152309	4.64768	0.871433	1
gene:b3337	bfd	0.171675	2.55568	0.871686	1
gene:b4143	groL	0.145022	13.0132	0.87172	1
gene:b3935	priA	-0.146269	6.25839	0.871968	1
gene:b4324	uxuR	-0.145501	6.56989	0.872184	1
gene:b2536	hcaT	-0.150512	5.90937	0.872247	1
gene:b3347	fkpA	-0.144745	7.94232	0.872271	1
gene:b0979	cbdB	0.151386	3.59369	0.872273	1
gene:b3603	lldP	-0.146681	7.19273	0.872303	1
gene:b2384	ypdE	-0.306465	1.12638	0.872414	1
gene:b2385	ypdF	-0.306465	1.02421	0.872414	1
gene:b2098	yegT	-0.1536	2.82391	0.872415	1
gene:b1589	ynfG	0.165177	1.94181	0.872474	1
gene:b0710	ybgI	0.145444	6.37298	0.872546	1
gene:b3398	yrfF	-0.145406	7.29746	0.872804	1
gene:b3663	yicN	0.164981	3.57651	0.872815	1
gene:b3454	livF	0.144213	7.4391	0.872921	1
gene:b4261	lptF	-0.144433	7.54243	0.873008	1
gene:b3224	nanT	0.169026	3.98344	0.873092	1
gene:b0014	dnaK	0.143391	13.2663	0.873181	1
gene:b1867	yecD	-0.147923	5.0684	0.873212	1
gene:b0917	ycaR	-0.154381	3.52105	0.873217	1
gene:b2508	guaB	0.14332	9.01278	0.873224	1
gene:b3350	kefB	-0.145279	6.65689	0.873299	1
gene:b2682	ygaZ	-0.144841	6.31799	0.873367	1
gene:b4568	ytjA	0.143533	6.94444	0.873624	1
gene:b0444	queC	0.146357	5.12795	0.87374	1
gene:b0968	yccX	0.179799	2.70202	0.873761	1
gene:b2096	gatY	-0.142487	12.4443	0.873881	1
gene:b4337	mdtM	0.14844	3.87575	0.873968	1
gene:b1438	hicB	0.151241	3.76138	0.874059	1
gene:b1528	ydeA	0.146302	4.3963	0.874116	1
gene:b0355	frmB	0.151908	5.58554	0.874158	1
gene:b0091	murC	-0.142458	8.13633	0.87418	1
gene:b2552	hmp	0.148638	5.33554	0.874332	1
gene:b0406	tgt	-0.142399	8.59432	0.874341	1
gene:b3803	hemX	-0.142475	7.44783	0.874467	1
gene:b3469	zntA	-0.143185	7.84143	0.874615	1
gene:b1598	ydgD	-0.143869	5.95161	0.874977	1
gene:b2159	nfo	-0.142323	7.02428	0.875028	1
gene:b2583	yfiP	-0.156187	3.26678	0.875197	1
gene:b3972	murB	-0.141967	5.77721	0.875279	1
gene:b1868	yecE	0.1478	4.86825	0.87547	1
gene:b4291	fecA	-0.1438	4.83903	0.875473	1
gene:b3343	tusB	0.147006	4.27332	0.875528	1
gene:b2642	yfjW	0.148607	2.91618	0.87556	1
gene:b3325	gspD	0.163906	2.83213	0.875812	1
gene:b2158	yeiH	-0.145311	5.20911	0.875903	1
gene:b1275	cysB	-0.141184	7.88739	0.875913	1
gene:b0459	maa	-0.145458	6.37694	0.875918	1
gene:b0715	abrB	-0.145568	3.85394	0.875928	1
gene:b2743	pcm	0.140721	6.08455	0.876019	1
gene:b4123	dcuB	-0.161065	4.34796	0.87606	1
gene:b0032	carA	0.140008	9.55819	0.876092	1
gene:b2881	xdhD	-0.152657	3.68431	0.876263	1
gene:b2215	ompC	0.139666	13.9025	0.876319	1
gene:b3959	argB	0.141349	9.68055	0.876427	1
gene:b4367	fhuF	-0.139754	8.50728	0.876491	1
gene:b3819	rarD	-0.145824	4.4216	0.876498	1
gene:b0856	potH	-0.144963	4.69904	0.876504	1
gene:b1651	gloA	-0.140938	5.9048	0.876517	1
gene:b2565	recO	-0.140963	6.12395	0.876545	1
gene:b0482	ybaP	-0.141884	6.35937	0.876732	1
gene:b0858	ybjO	0.164528	2.44744	0.876803	1
gene:b2114	metG	-0.139296	8.79304	0.876861	1
gene:b1731	cedA	-0.416725	0.117434	0.876921	1
gene:b0718	ybgQ	0.297145	1.19839	0.876921	1
gene:b1243	oppA	0.138879	11.2998	0.877053	1
gene:b2422	cysA	0.138943	9.43598	0.877202	1
gene:b4362	dnaT	-0.142952	5.14846	0.877365	1
gene:b1792	yeaO	-0.146827	5.00386	0.877394	1
gene:b1668	ydhS	0.140033	5.73671	0.877416	1
gene:b2416	ptsI	-0.138424	11.5978	0.877428	1
gene:b3925	glpX	0.140985	5.04388	0.877587	1
gene:b1098	tmk	0.140555	5.69121	0.877676	1
gene:b2276	nuoN	-0.138035	9.26763	0.877911	1
gene:b4269	ahr	0.139571	5.58771	0.878017	1
gene:b0751	pnuC	0.138737	6.36977	0.878061	1
gene:b2748	ftsB	-0.142762	4.0045	0.8783	1
gene:b2199	ccmC	0.144259	3.31097	0.878342	1
gene:b4602	ynhF	-0.293213	1.54075	0.878482	1
gene:b3567	xylG	0.172556	2.19071	0.878482	1
gene:b1386	tynA	-0.179666	2.81578	0.878496	1
gene:b3568	xylH	0.17016	2.64998	0.878531	1
gene:b4116	adiY	0.194981	1.24298	0.878568	1
gene:b3719	yieL	-0.159586	1.43464	0.87859	1
gene:b1622	malY	0.139671	5.75645	0.878627	1
gene:b1116	lolC	-0.138725	5.91204	0.878633	1
gene:b3605	lldD	-0.139299	6.63826	0.878676	1
gene:b1430	tehB	0.140105	5.36247	0.878747	1
gene:b0163	yaeH	-0.138306	7.63072	0.878917	1
gene:b3794	wecG	-0.139233	4.64512	0.87907	1
gene:b0150	fhuA	-0.136543	8.54855	0.879312	1
gene:b3354	yheU	-0.141733	2.89533	0.879323	1
gene:b1865	nudB	-0.136414	7.80407	0.879811	1
gene:b4294	insA	-0.147977	3.59608	0.879859	1
gene:b0970	yccA	-0.135684	9.9867	0.880033	1
gene:b2961	mutY	-0.137147	5.88131	0.88004	1
gene:b1101	ptsG	-0.135472	11.721	0.88004	1
gene:b3543	dppB	-0.135686	7.7762	0.880211	1
gene:b1045	ymdB	0.141164	5.34745	0.88046	1
gene:b0860	artJ	0.13657	9.5226	0.880487	1
gene:b1004	wrbA	0.135364	7.39738	0.880513	1
gene:b1818	manY	-0.134846	10.4916	0.880746	1
gene:b0687	seqA	-0.135568	7.19361	0.880844	1
gene:b2579	grcA	0.134391	10.7779	0.881025	1
gene:b2417	crr	0.134297	10.0449	0.881142	1
gene:b3284	smg	-0.134687	8.73638	0.881171	1
gene:b2081	yegQ	0.135219	6.45656	0.881262	1
gene:b2587	kgtP	-0.134003	10.752	0.881347	1
gene:b1323	tyrR	0.134699	7.7141	0.881364	1
gene:b3670	ilvN	-0.135353	7.00796	0.881431	1
gene:b3616	tdh	0.13445	6.63742	0.881433	1
gene:b1752	ydjZ	0.149997	3.11071	0.881441	1
gene:b1800	dmlA	0.144559	3.36614	0.881753	1
gene:b0528	ybcJ	-0.137289	5.1935	0.881832	1
gene:b0401	brnQ	-0.133675	7.41858	0.882045	1
gene:b1000	cbpA	0.133998	6.63375	0.882146	1
gene:b3958	argC	0.136514	9.29735	0.882278	1
gene:b1803	yeaX	-0.156302	1.40745	0.882302	1
gene:b3934	cytR	-0.136609	6.54808	0.882343	1
gene:b3017	ftsP	-0.133616	6.89818	0.882382	1
gene:b1301	puuB	-0.133873	6.01805	0.882403	1
gene:b0750	nadA	0.133257	6.90796	0.882589	1
gene:b3287	def	-0.133199	7.98643	0.882678	1
gene:b3237	argR	-0.136074	6.48449	0.883165	1
gene:b3081	fadH	-0.137169	7.43695	0.883285	1
gene:b1686	menI	0.134936	5.07767	0.883336	1
gene:b3418	malT	-0.131586	10.9755	0.883652	1
gene:b0861	artM	0.133001	6.82009	0.883679	1
gene:b3403	pck	-0.131701	12.1646	0.88373	1
gene:b1754	ynjB	-0.138077	4.36615	0.883786	1
gene:b3630	waaP	-0.135637	5.52595	0.883845	1
gene:b2429	murP	-0.138607	3.74288	0.88386	1
gene:b1595	ynfL	-0.154535	2.92717	0.883887	1
gene:b2171	yeiP	-0.1315	5.23373	0.883975	1
gene:b3380	yhfW	-0.28132	1.31814	0.883997	1
gene:b4353	yjiX	-0.28132	0.973745	0.883997	1
gene:b1547	stfQ	0.160621	1.42171	0.883997	1
gene:b1774	ydjJ	0.160621	2.13746	0.883997	1
gene:b2460	eutQ	0.160621	0.827279	0.883997	1
gene:b0890	ftsK	-0.131106	9.50118	0.884044	1
gene:b3159	yhbV	-0.164579	1.80459	0.884047	1
gene:b0081	mraZ	-0.133558	6.87962	0.884179	1
gene:b3665	adeD	0.142436	3.96666	0.88418	1
gene:b4129	lysU	0.132486	5.83111	0.884243	1
gene:b4475	rtcA	0.144115	3.66969	0.884251	1
gene:b0107	hofB	-0.145832	3.90087	0.884347	1
gene:b1849	purT	0.131075	7.17932	0.884466	1
gene:b3766	ilvL	-0.149813	2.76854	0.884483	1
gene:b0325	yahK	0.131196	6.49923	0.884567	1
gene:b3552	yiaD	0.149538	3.32071	0.884727	1
gene:b4013	metA	0.138344	8.54204	0.884741	1
gene:b2711	norW	-0.169273	2.2183	0.885047	1
gene:b3260	dusB	-0.12997	8.10453	0.885195	1
gene:b2527	hscB	0.130545	7.54994	0.885241	1
gene:b0210	yafE	-0.133072	6.08153	0.885245	1
gene:b1262	trpC	0.129632	8.35614	0.885419	1
gene:b1002	agp	-0.13062	8.66328	0.885479	1
gene:b3182	dacB	-0.133378	4.95158	0.885603	1
gene:b1636	pdxY	-0.129896	5.3386	0.88564	1
gene:b2449	yffR	0.218484	2.32733	0.885794	1
gene:b1363	trkG	-0.139016	3.33272	0.885863	1
gene:b4352	yjiA	-0.130837	6.10459	0.885939	1
gene:b3223	nanE	-0.152823	3.55299	0.885945	1
gene:b0577	ybdG	-0.131014	5.9982	0.886004	1
gene:b3385	gph	0.129456	6.66881	0.886108	1
gene:b0228	rayT	-0.136463	3.68536	0.886148	1
gene:b0823	ybiW	-0.136463	2.86844	0.886148	1
gene:b3266	acrF	-0.14442	3.8194	0.886207	1
gene:b2142	yohK	0.135204	4.59829	0.886253	1
gene:b0250	ykfB	-0.133811	4.95838	0.886389	1
gene:b3526	kdgK	0.130816	5.15951	0.886406	1
gene:b1443	ydcV	0.146356	3.09047	0.886423	1
gene:b1832	msrC	-0.128986	6.62788	0.886522	1
gene:b2529	iscU	0.128125	10.3063	0.886709	1
gene:b1680	sufS	-0.129649	5.64715	0.886735	1
gene:b2256	arnD	0.134284	3.51389	0.886761	1
gene:b3829	metE	0.127712	13.5358	0.886826	1
gene:b1804	rnd	-0.129794	6.2949	0.886954	1
gene:b1962	yedJ	0.130781	5.21408	0.887187	1
gene:b3981	secE	-0.127766	8.14053	0.887237	1
gene:b0167	glnD	0.127407	7.60826	0.887689	1
gene:b1529	marC	0.130636	4.66951	0.887757	1
gene:b0200	gmhB	0.12865	6.62954	0.887836	1
gene:b2599	pheA	-0.126612	9.04613	0.887913	1
gene:b0108	ppdD	-0.377379	-0.221347	0.887935	1
gene:b2985	yghS	-0.377379	-0.470082	0.887935	1
gene:b3324	gspC	-0.377379	1.09738	0.887935	1
gene:b0518	fdrA	0.257586	-0.146902	0.887935	1
gene:b3139	agaC	0.257586	-0.394567	0.887935	1
gene:b1806	yeaY	0.128111	5.73534	0.888082	1
gene:b0034	caiF	0.131802	3.8455	0.888167	1
gene:b3871	typA	-0.126217	10.4675	0.888175	1
gene:b2214	apbE	-0.129518	4.52646	0.888405	1
gene:b0810	glnP	-0.12731	7.64045	0.888699	1
gene:b3499	rlmJ	-0.127257	6.09758	0.888712	1
gene:b3610	grxC	-0.126181	7.32876	0.888763	1
gene:b3434	yhgN	0.134918	4.40863	0.888813	1
gene:b2428	murQ	-0.130437	4.04661	0.888821	1
gene:b0037	caiC	0.139089	3.24195	0.888857	1
gene:b3531	bcsZ	-0.146287	2.78989	0.888916	1
gene:b3823	rhtC	-0.126656	6.24946	0.888992	1
gene:b2109	yehB	-0.270586	0.450078	0.889031	1
gene:b2706	srlM	-0.270586	1.34921	0.889031	1
gene:b3482	rhsB	-0.270586	1.19959	0.889031	1
gene:b1394	paaG	0.149849	0.742097	0.889031	1
gene:b0176	rseP	-0.125599	8.50695	0.889085	1
gene:b1254	yciB	-0.126523	6.6636	0.889232	1
gene:b3700	recF	-0.126436	6.98313	0.889414	1
gene:b1716	rplT	-0.124745	11.753	0.889469	1
gene:b2975	glcA	0.132936	4.00703	0.889486	1
gene:b3654	xanP	-0.125371	6.87716	0.889488	1
gene:b0285	paoB	0.137837	3.31373	0.889538	1
gene:b4225	chpB	0.137837	4.76061	0.889538	1
gene:b0183	rnhB	-0.126664	5.37225	0.889631	1
gene:b3839	tatC	-0.126051	6.47928	0.889658	1
gene:b0684	fldA	0.125603	7.23559	0.889691	1
gene:b2329	aroC	-0.124713	8.04015	0.889786	1
gene:b2086	yegS	0.131851	3.88839	0.889899	1
gene:b4315	fimI	0.124811	7.03303	0.889964	1
gene:b3983	rplK	-0.124223	9.73223	0.889985	1
gene:b3738	atpB	-0.123973	10.1727	0.890234	1
gene:b1104	ycfL	0.125316	6.27647	0.890365	1
gene:b1511	lsrK	-0.134079	5.84833	0.890453	1
gene:b3704	rnpA	-0.124369	7.32865	0.890499	1
gene:b3405	ompR	0.124768	7.73465	0.890516	1
gene:b0649	djlC	-0.167344	2.46335	0.890559	1
gene:b3401	hslO	0.124826	8.57699	0.890687	1
gene:b3888	yiiD	-0.124125	6.86088	0.890746	1
gene:b1525	sad	0.130078	4.96965	0.890821	1
gene:b3842	rfaH	-0.131066	4.30865	0.89086	1
gene:b0125	hpt	0.124303	6.1408	0.891044	1
gene:b0524	lpxH	0.124415	5.7109	0.891063	1
gene:b1765	ydjA	0.123853	7.47957	0.891102	1
gene:b2022	hisB	0.12319	10.2212	0.891272	1
gene:b1707	ydiV	-0.132649	3.66783	0.891298	1
gene:b3565	xylA	-0.125959	4.68331	0.891298	1
gene:b0767	pgl	0.123332	7.30068	0.891298	1
gene:b1253	yciA	0.166203	1.88474	0.891398	1
gene:b3031	yqiA	-0.12456	6.70894	0.891506	1
gene:b3466	yhhL	-0.128647	3.96545	0.891631	1
gene:b3574	yiaJ	0.130156	4.40473	0.891699	1
gene:b2531	iscR	0.122883	9.32452	0.89184	1
gene:b3992	thiF	-0.122445	7.66406	0.891859	1
gene:b0052	pdxA	-0.122433	7.4222	0.891961	1
gene:b1778	msrB	0.12276	7.88851	0.892002	1
gene:b2301	yfcF	-0.124972	4.74095	0.892043	1
gene:b2502	ppx	-0.122773	6.54029	0.892062	1
gene:b1441	ydcT	0.132983	4.39552	0.892183	1
gene:b2144	sanA	0.201529	1.78901	0.892191	1
gene:b0653	gltK	0.123558	5.76786	0.892237	1
gene:b3600	mtlD	0.122799	6.6059	0.892306	1
gene:b1380	ldhA	0.121871	7.59632	0.892334	1
gene:b1688	ydiK	0.124292	5.90235	0.892353	1
gene:b0641	lptE	-0.121951	7.65439	0.892397	1
gene:b3725	pstB	0.124022	5.32717	0.892449	1
gene:b2410	yfeH	-0.124943	6.0966	0.892482	1
gene:b3295	rpoA	-0.121027	12.5066	0.892715	1
gene:b1221	narL	0.122644	6.16299	0.892901	1
gene:b3158	yhbU	0.153149	1.9912	0.892919	1
gene:b2439	eutL	0.129109	5.03248	0.892942	1
gene:b1897	otsB	0.121731	6.43907	0.892943	1
gene:b2037	wzxB	-0.121343	7.55179	0.893005	1
gene:b0049	apaH	0.12244	5.71988	0.893015	1
gene:b1743	spy	-0.14303	14.8247	0.893022	1
gene:b3018	plsC	-0.123966	5.6194	0.893036	1
gene:b4547	ypfN	0.122229	5.63995	0.893096	1
gene:b0946	zapC	0.122977	5.62062	0.893254	1
gene:b0851	nfsA	0.123662	6.9216	0.893292	1
gene:b4108	yjdM	0.129782	4.70297	0.893446	1
gene:b3588	aldB	-0.122633	6.69204	0.893499	1
gene:b1189	dadA	-0.120866	9.99694	0.893504	1
gene:b4287	fecE	-0.137722	2.38339	0.893532	1
gene:b3360	pabA	-0.123426	4.46125	0.893568	1
gene:b3637	rpmB	-0.120162	9.72631	0.893604	1
gene:b0006	yaaA	0.121739	4.86242	0.893768	1
gene:b0808	ybiO	0.123814	4.51661	0.893985	1
gene:b3919	tpiA	0.119732	8.83831	0.893993	1
gene:b3602	yibL	0.124374	4.99285	0.89403	1
gene:b1444	patD	0.125448	5.07334	0.894043	1
gene:b4171	miaA	-0.119938	11.507	0.894062	1
gene:b3486	rbbA	0.120622	8.30605	0.894113	1
gene:b0410	yajD	-0.124235	4.50625	0.894123	1
gene:b0608	ybdR	0.126194	4.35592	0.894302	1
gene:b3846	fadB	-0.120073	10.3734	0.894323	1
gene:b1491	yddW	-0.127778	3.69211	0.894407	1
gene:b1446	ydcY	0.123833	5.13063	0.894417	1
gene:b3226	nanR	0.120361	6.75868	0.894614	1
gene:b0197	metQ	0.118765	11.0856	0.894861	1
gene:b1630	rsxD	-0.122119	5.1507	0.894915	1
gene:b0773	ybhB	-0.121832	5.68993	0.894983	1
gene:b4313	fimE	-0.142945	2.22576	0.895026	1
gene:b1226	narJ	0.142543	3.36871	0.895026	1
gene:b1696	ydiP	-0.145094	1.82413	0.895128	1
gene:b1844	exoX	0.123642	5.37167	0.895345	1
gene:b2308	hisQ	0.119818	7.51646	0.895414	1
gene:b2906	ubiI	0.119138	6.67475	0.895433	1
gene:b0930	asnS	-0.117913	9.28114	0.895595	1
gene:b3472	dcrB	0.118236	8.31799	0.895764	1
gene:b0071	leuD	-0.11758	9.88434	0.895864	1
gene:b3668	uhpB	-0.119615	5.75592	0.895883	1
gene:b0010	satP	-0.128949	4.76715	0.895922	1
gene:b0515	allE	0.129694	3.92192	0.896036	1
gene:b3671	ilvB	-0.11732	9.37324	0.896182	1
gene:b2757	casD	0.134895	2.14152	0.896187	1
gene:b2962	yggX	0.120398	5.43608	0.896292	1
gene:b4018	iclR	-0.118291	7.22397	0.896447	1
gene:b4000	hupA	0.117054	8.92446	0.896471	1
gene:b1646	sodC	0.121213	5.69952	0.89657	1
gene:b1419	ydcA	0.126271	3.7109	0.896712	1
gene:b2263	menH	-0.126255	3.54164	0.896761	1
gene:b2480	bcp	-0.117314	6.69629	0.896809	1
gene:b2841	araE	0.121615	4.9292	0.896845	1
gene:b4053	alr	-0.116948	6.97547	0.896958	1
gene:b3023	ygiV	0.126523	3.72335	0.89703	1
gene:b1497	ydeM	-0.34589	0.31004	0.897107	1
gene:b1700	ydiT	-0.34589	0.0400764	0.897107	1
gene:b3227	dcuD	0.225927	0.865383	0.897107	1
gene:b4215	ytfI	0.225927	0.0862131	0.897107	1
gene:b4363	yjjB	0.225927	0.955936	0.897107	1
gene:b0491	fetB	-0.119545	3.55194	0.897112	1
gene:b0686	ybfF	0.117112	5.39375	0.897199	1
gene:b2535	csiE	0.121396	5.00445	0.897219	1
gene:b0492	ybbN	0.11681	9.26981	0.897353	1
gene:b3726	pstA	0.118714	5.15397	0.897463	1
gene:b1609	rstB	-0.11667	6.2738	0.897781	1
gene:b3243	aaeR	0.119037	5.33759	0.897794	1
gene:b0527	ybcI	-0.151488	1.70823	0.897874	1
gene:b3557	insJ	-0.142691	2.81302	0.897909	1
gene:b4307	yjhQ	-0.142691	4.08135	0.897909	1
gene:b2421	cysM	0.115342	7.50647	0.89819	1
gene:b1422	ydcI	-0.115623	7.89781	0.898296	1
gene:b3939	metB	0.120419	9.48584	0.898326	1
gene:b3912	cpxR	-0.115656	6.93182	0.898331	1
gene:b0844	ybjI	0.115486	6.44945	0.89852	1
gene:b4040	ubiA	-0.116444	8.18107	0.898561	1
gene:b1633	nth	-0.118153	4.60725	0.898586	1
gene:b3300	secY	-0.11435	13.2888	0.898594	1
gene:b1704	aroH	0.115443	6.08643	0.898619	1
gene:b2152	yeiB	-0.115095	6.40577	0.898719	1
gene:b1435	ydcP	0.115396	6.30931	0.898728	1
gene:b2177	yejA	-0.118044	5.45824	0.898776	1
gene:b4703	pmrR	0.116294	4.9195	0.898833	1
gene:b4144	yjeI	0.115812	6.31233	0.898926	1
gene:b4237	nrdG	0.14069	2.47601	0.898932	1
gene:b2837	galR	-0.115357	6.31934	0.899008	1
gene:b3891	fdhE	0.115583	6.71708	0.899071	1
gene:b2318	truA	-0.114809	7.17737	0.899121	1
gene:b4259	holC	-0.116877	6.09728	0.899142	1
gene:b3523	yhjE	-0.113836	9.14925	0.899153	1
gene:b2827	thyA	-0.114624	6.7448	0.89921	1
gene:b3042	yqiC	0.115169	5.71672	0.899737	1
gene:b2370	evgS	-0.113979	6.14959	0.899755	1
gene:b4303	sgcQ	-0.14962	2.44389	0.899864	1
gene:b4221	tamB	-0.113287	7.92353	0.899933	1
gene:b1344	ttcA	-0.113935	6.68035	0.899977	1
gene:b3261	fis	-0.113638	7.09674	0.900013	1
gene:b4046	zur	0.114581	6.6569	0.900032	1
gene:b3689	yidR	0.116248	5.23025	0.900121	1
gene:b0793	ybhS	0.116093	4.46111	0.900192	1
gene:b0537	intD	-0.115919	5.90381	0.900269	1
gene:b1059	solA	-0.113408	6.64366	0.900288	1
gene:b2543	yphA	0.115815	4.78374	0.900363	1
gene:b0115	aceF	0.112286	11.0132	0.900448	1
gene:b1990	ldtA	0.113913	6.17716	0.900451	1
gene:b1048	opgG	0.11257	8.19667	0.9005	1
gene:b0905	ycaO	-0.11272	7.08947	0.900521	1
gene:b0458	ylaC	-0.114389	5.76299	0.900678	1
gene:b3293	yhdN	-0.122046	6.53431	0.900741	1
gene:b3706	mnmE	0.113153	6.44522	0.900765	1
gene:b3433	asd	-0.111779	11.3098	0.900902	1
gene:b4159	mscM	-0.113061	6.37737	0.901012	1
gene:b3253	acuI	0.11403	5.8274	0.901069	1
gene:b4470	yhaM	0.119756	4.20793	0.901352	1
gene:b1928	yedD	-0.113101	5.55665	0.901462	1
gene:b1464	yddE	0.111911	5.72655	0.901587	1
gene:b2405	xapR	0.131777	4.25857	0.901645	1
gene:b1069	murJ	-0.114026	5.40355	0.901696	1
gene:b1900	araG	0.143257	3.21954	0.901778	1
gene:b4678	yoeI	-0.185261	0.852942	0.901808	1
gene:b3633	waaA	-0.113109	5.53406	0.901891	1
gene:b2517	rlmN	-0.111357	6.70315	0.902061	1
gene:b0477	gsk	0.111737	5.21564	0.902212	1
gene:b1356	racR	0.11103	5.79102	0.902304	1
gene:b4264	idnR	-0.120162	3.72431	0.902351	1
gene:b0927	ycbL	0.110562	7.79284	0.902368	1
gene:b1258	yciF	-0.152067	1.59166	0.902489	1
gene:b4119	melA	0.122334	3.2764	0.902605	1
gene:b2947	gshB	0.110418	7.55082	0.902639	1
gene:b2264	menD	0.111509	5.66096	0.902715	1
gene:b0778	bioD	-0.112731	4.58291	0.90279	1
gene:b3645	dinD	-0.125593	5.10058	0.902864	1
gene:b1257	yciE	0.146826	2.09744	0.902952	1
gene:b1204	pth	-0.115784	4.37122	0.902993	1
gene:b0963	mgsA	0.110741	7.51717	0.903053	1
gene:b4036	lamB	-0.109822	7.24443	0.903196	1
gene:b1501	ydeP	0.121238	4.99595	0.903197	1
gene:b4554	yibT	0.139215	3.28858	0.903621	1
gene:b2160	yeiI	0.111842	6.37151	0.90369	1
gene:b1745	astB	0.114305	4.65696	0.903777	1
gene:b2464	talA	0.109018	7.11251	0.903777	1
gene:b3162	deaD	-0.108479	10.1755	0.903835	1
gene:b3961	oxyR	0.109267	8.73083	0.903853	1
gene:b3363	ppiA	-0.111511	5.63546	0.903912	1
gene:b0660	ybeZ	0.108854	8.95887	0.903923	1
gene:b0158	btuF	0.111346	4.82093	0.90414	1
gene:b1957	yodC	-0.11989	3.78966	0.904156	1
gene:b4032	malG	-0.11989	4.68236	0.904156	1
gene:b2079	baeR	0.111804	5.0715	0.904214	1
gene:b3304	rplR	-0.108003	11.4669	0.90423	1
gene:b0734	cydB	0.108157	9.21606	0.904388	1
gene:b2976	glcB	0.108759	6.96582	0.904458	1
gene:b3930	menA	0.114054	5.08433	0.904653	1
gene:b0369	hemB	0.108255	7.64883	0.904717	1
gene:b2295	yfbV	-0.10879	6.75988	0.90473	1
gene:b4598	yncL	-0.320114	0.125003	0.904869	1
gene:b4702	mgtL	-0.320114	2.13028	0.904869	1
gene:b0135	yadC	0.200012	0.190061	0.904869	1
gene:b1946	fliN	0.200012	-0.086612	0.904869	1
gene:b4099	phnI	0.200012	-0.527244	0.904869	1
gene:b0168	map	0.107492	8.82536	0.904931	1
gene:b1840	yebZ	-0.107917	7.1022	0.905036	1
gene:b0112	aroP	-0.107138	9.54167	0.905049	1
gene:b3541	dppD	-0.107519	7.56393	0.905074	1
gene:b0409	secF	-0.107131	8.69055	0.905227	1
gene:b4265	idnT	-0.115078	4.23552	0.905269	1
gene:b0836	bssR	-0.10721	7.6423	0.905318	1
gene:b3705	yidC	-0.106867	9.19565	0.905332	1
gene:b0798	ybiA	-0.149261	3.10917	0.905362	1
gene:b3960	argH	0.10731	10.5076	0.905417	1
gene:b2198	ccmD	-0.136239	1.37379	0.905433	1
gene:b0234	yafP	-0.180094	0.562181	0.905436	1
gene:b1314	ycjR	0.169735	1.10534	0.905436	1
gene:b3727	pstC	0.111611	4.7257	0.905567	1
gene:b2628	yfjL	0.108378	5.43911	0.905605	1
gene:b2426	ucpA	0.107625	8.9017	0.905654	1
gene:b4168	tsaE	0.111256	5.23334	0.905759	1
gene:b4113	basR	-0.111923	6.14431	0.906027	1
gene:b2518	ndk	0.106905	6.49035	0.90604	1
gene:b0712	ybgK	0.106579	7.4385	0.906089	1
gene:b1563	relE	0.111748	6.65751	0.906143	1
gene:b2977	glcG	0.115435	4.20914	0.906223	1
gene:b4069	acs	-0.106146	10.9548	0.90634	1
gene:b4079	fdhF	0.108667	5.63356	0.906411	1
gene:b2164	psuT	-0.115006	3.45182	0.906483	1
gene:b3297	rpsK	-0.105349	11.5888	0.906564	1
gene:b2686	emrB	-0.107317	5.54489	0.90658	1
gene:b4089	alsR	0.109597	5.88973	0.906665	1
gene:b1333	uspE	0.105796	8.94925	0.906683	1
gene:b1428	ydcK	0.108513	3.8204	0.906925	1
gene:b2176	rtn	-0.107202	4.9824	0.906997	1
gene:b2803	fucK	-0.14286	3.97692	0.907107	1
gene:b0998	torD	0.131592	2.87893	0.907107	1
gene:b4301	sgcE	0.131592	2.50405	0.907107	1
gene:b3859	srkA	-0.105848	7.66856	0.907116	1
gene:b1600	mdtJ	-0.121977	2.95157	0.907265	1
gene:b0008	talB	0.104581	9.59493	0.907342	1
gene:b3834	ubiJ	-0.104957	7.68661	0.907516	1
gene:b1590	ynfH	0.11533	3.82322	0.907522	1
gene:b3844	fre	0.104754	8.87921	0.90754	1
gene:b0775	bioB	0.105284	6.78412	0.90758	1
gene:b0742	ybgF	-0.104479	8.16468	0.907593	1
gene:b2544	yphB	0.136495	3.23105	0.907604	1
gene:b3746	ravA	0.107248	5.55071	0.907612	1
gene:b2310	argT	0.105286	8.58603	0.907672	1
gene:b2168	fruK	-0.105665	6.54867	0.907678	1
gene:b4518	ymdF	-0.134309	2.75476	0.9077	1
gene:b3495	uspA	0.103998	10.5541	0.907905	1
gene:b4222	ytfP	-0.105558	6.24566	0.907974	1
gene:b3835	ubiB	-0.104675	7.23229	0.907975	1
gene:b4206	ytfB	0.105602	6.152	0.908004	1
gene:b2620	smpB	0.105324	6.7668	0.908049	1
gene:b4196	ulaD	-0.146622	2.81291	0.908071	1
gene:b3487	yhiI	0.105398	8.24948	0.908094	1
gene:b2366	dsdA	0.1097	4.17393	0.908277	1
gene:b0031	dapB	0.104046	9.41276	0.908297	1
gene:b2580	ung	-0.106203	4.82049	0.908353	1
gene:b2173	yeiR	0.110978	4.06086	0.908579	1
gene:b2185	rplY	0.103618	8.2349	0.908614	1
gene:b0404	acpH	0.117751	3.14682	0.908635	1
gene:b3422	rtcR	-0.141328	2.32407	0.908757	1
gene:b2708	srlQ	0.104684	5.21791	0.908775	1
gene:b3905	rhaS	-0.11675	2.68511	0.908804	1
gene:b2741	rpoS	0.102785	12.2717	0.908859	1
gene:b3827	yigM	-0.108614	5.00564	0.909024	1
gene:b0211	mltD	-0.102976	9.14867	0.909082	1
gene:b1918	yecS	0.104004	6.07573	0.909115	1
gene:b1963	yedR	-0.112725	2.70201	0.90928	1
gene:b3614	yibQ	0.103957	5.10926	0.909363	1
gene:b4515	cydX	0.103957	6.88303	0.909363	1
gene:b4142	groS	0.103783	9.37209	0.909515	1
gene:b4314	fimA	0.101869	11.6114	0.909634	1
gene:b1281	pyrF	0.103178	5.97947	0.909635	1
gene:b1398	paaK	0.106119	6.52217	0.90964	1
gene:b1251	yciI	-0.107388	4.77222	0.909741	1
gene:b2095	gatZ	-0.101726	11.9403	0.909767	1
gene:b0901	ycaK	0.155585	1.61908	0.909862	1
gene:b2360	yfdQ	-0.132474	1.44598	0.909862	1
gene:b3773	ilvY	-0.104478	6.51252	0.909926	1
gene:b4234	yjgA	0.104413	6.22969	0.909931	1
gene:b0417	thiL	0.104931	5.54826	0.909985	1
gene:b3041	ribB	-0.101749	7.94769	0.910181	1
gene:b3539	yhjV	-0.105468	3.48768	0.910191	1
gene:b3452	ugpA	0.107538	3.01328	0.910255	1
gene:b3180	yhbY	-0.104841	5.16165	0.910347	1
gene:b2707	srlR	0.107578	4.97635	0.910373	1
gene:b2507	guaA	0.101028	9.68486	0.910428	1
gene:b3426	glpD	-0.106287	8.57645	0.910428	1
gene:b0386	proC	0.102247	6.03232	0.910433	1
gene:b0522	purK	0.10132	7.05823	0.91057	1
gene:b1237	hns	-0.100875	10.4852	0.910621	1
gene:b1293	sapB	-0.103634	4.98246	0.91077	1
gene:b2395	yfeA	0.104287	5.09288	0.910796	1
gene:b4227	ytfQ	-0.107714	5.57633	0.910806	1
gene:b4331	kptA	-0.107714	4.65383	0.910806	1
gene:b2327	yfcA	-0.101853	6.04907	0.910807	1
gene:b0516	allC	-0.112409	2.85045	0.91081	1
gene:b2068	alkA	0.102285	5.22552	0.911	1
gene:b2024	hisA	0.100833	9.22438	0.911151	1
gene:b1192	ldcA	-0.103786	4.97977	0.911253	1
gene:b1538	dcp	0.100458	7.48632	0.911308	1
gene:b0683	fur	-0.100366	9.05584	0.911316	1
gene:b2309	hisJ	0.10042	9.64136	0.911349	1
gene:b1794	yeaP	0.10162	5.68928	0.911386	1
gene:b0344	lacZ	-0.29862	0.00802441	0.911527	1
gene:b3043	ygiL	-0.29862	-0.0243364	0.911527	1
gene:b4075	nrfF	-0.29862	0.285985	0.911527	1
gene:b1161	ycgX	0.178404	0.639504	0.911527	1
gene:b1878	flhE	0.178404	0.0398973	0.911527	1
gene:b2871	ygeX	0.178404	0.522554	0.911527	1
gene:b4361	dnaC	0.104374	5.45578	0.911528	1
gene:b2014	plaP	0.100291	6.96238	0.911558	1
gene:b0889	lrp	0.0999857	9.32496	0.911571	1
gene:b0783	moaC	-0.101719	6.38191	0.91169	1
gene:b1602	pntB	0.0995655	10.7784	0.911708	1
gene:b2080	yegP	0.106753	3.87537	0.911737	1
gene:b4310	nanM	0.110028	3.18691	0.911748	1
gene:b0579	ybdF	-0.115788	3.83712	0.911762	1
gene:b1820	yobD	-0.105723	3.37377	0.911782	1
gene:b3714	adeP	-0.0996922	7.99443	0.91179	1
gene:b1481	bdm	0.150306	2.08241	0.911924	1
gene:b1144	ymfJ	0.211278	2.02744	0.911941	1
gene:b1088	yceD	-0.0993873	10.0477	0.91195	1
gene:b0470	dnaX	-0.0998581	7.32658	0.911967	1
gene:b0657	lnt	-0.10008	6.76381	0.912034	1
gene:b2330	prmB	0.0999257	7.02973	0.912093	1
gene:b1817	manX	-0.0987448	10.9448	0.912586	1
gene:b2889	idi	0.112452	3.89642	0.912667	1
gene:b4022	rluF	-0.100756	5.11766	0.912825	1
gene:b1086	rluC	0.100237	5.55299	0.912834	1
gene:b3396	mrcA	0.0991435	6.67622	0.912841	1
gene:b3644	yicC	0.0990179	7.27819	0.912853	1
gene:b0313	betI	0.101874	6.23643	0.912939	1
gene:b3176	glmM	0.098414	8.71663	0.912971	1
gene:b0999	cbpM	0.102074	4.29203	0.913265	1
gene:b1516	lsrB	-0.137057	3.60719	0.913373	1
gene:b0771	ybhJ	0.11797	2.15836	0.913373	1
gene:b3165	rpsO	-0.0978366	9.52325	0.913399	1
gene:b4232	fbp	0.09824	8.34977	0.913453	1
gene:b2381	ypdB	-0.104937	4.45759	0.913501	1
gene:b3626	waaR	-0.0989922	5.88239	0.91366	1
gene:b3314	rpsC	-0.0972798	11.7655	0.913679	1
gene:b1631	rsxG	-0.0997087	4.6308	0.913891	1
gene:b1488	ddpX	0.145279	2.63583	0.913894	1
gene:b3040	zupT	-0.0984727	6.42649	0.913954	1
gene:b1874	cutC	-0.0986273	5.94651	0.913984	1
gene:b4396	rob	-0.0973095	8.28719	0.914023	1
gene:b0776	bioF	-0.097737	6.64182	0.914237	1
gene:b3618	yibB	-0.109582	3.73407	0.914265	1
gene:b0493	ybbO	-0.0983177	6.03164	0.914301	1
gene:b1656	sodB	0.096809	9.40521	0.914307	1
gene:b2797	sdaB	-0.101768	4.50756	0.914419	1
gene:b0396	araJ	-0.0996766	3.85343	0.914478	1
gene:b3790	wecD	-0.0999576	4.80498	0.914548	1
gene:b2131	osmF	0.100066	5.19451	0.914682	1
gene:b3845	fadA	-0.0974344	9.65477	0.914748	1
gene:b2747	ispD	-0.0979984	5.53707	0.914795	1
gene:b3144	yraJ	0.114861	2.57648	0.91481	1
gene:b1298	puuD	-0.0970445	6.26512	0.914829	1
gene:b4316	fimC	-0.0974861	5.56723	0.914836	1
gene:b2702	srlA	0.201376	3.00158	0.914868	1
gene:b4050	pspG	-0.112694	3.92528	0.914868	1
gene:b3778	rep	0.0974678	6.25943	0.914886	1
gene:b1238	tdk	-0.105052	3.3461	0.914947	1
gene:b2616	recN	0.0980879	6.60925	0.914949	1
gene:b1718	infC	0.0959353	9.9627	0.915011	1
gene:b0822	ybiV	-0.0979452	4.51623	0.915085	1
gene:b1489	dosP	-0.10032	4.49934	0.915125	1
gene:b1850	eda	0.0961786	7.17221	0.915366	1
gene:b4332	yjiJ	0.109072	3.01766	0.915423	1
gene:b4141	yjeH	-0.0966101	6.09507	0.915447	1
[truncated: 1,898 more rows]

## Sheet: C1vsC4
#Accession	Description	logFC	logCPM	PValue	FDR
gene:b1309	ycjM	5.70902	3.12919	7.65061e-07	0.00298144
gene:b0989	cspH	8.89265	0.0965476	1.42159e-05	0.0276998
gene:b1310	ycjN	4.95161	1.55157	3.24041e-05	0.0420929
gene:b1873	torY	4.46921	1.66847	6.84147e-05	0.066653
gene:b1503	ydeR	5.48268	0.802634	0.000142259	0.110877
gene:b3517	gadA	-3.49514	4.23186	0.000568646	0.294421
gene:b0573	cusF	3.39792	5.00028	0.000589544	0.294421
gene:b4484	cpxP	3.37923	10.7044	0.000623836	0.294421
gene:b1504	ydeS	3.81252	1.27877	0.000709632	0.294421
gene:b1492	gadC	-3.30581	7.89849	0.000755508	0.294421
gene:b1493	gadB	-3.15879	6.08401	0.00127276	0.450904
gene:b0162	cdaR	3.10839	5.52105	0.00155364	0.484581
gene:b4670	yjeV	3.7346	0.488252	0.00161651	0.484581
gene:b0986	gfcB	3.21537	1.35123	0.00202044	0.548514
gene:b1502	ydeQ	3.60484	0.975588	0.00221175	0.548514
gene:b3557	insJ	3.04614	2.81302	0.00225205	0.548514
gene:b0575	cusA	2.91849	6.8687	0.0024873	0.570177
gene:b3083	higB	3.34989	0.847912	0.00281896	0.610305
gene:b1374	pinR	3.37068	1.00343	0.00341184	0.674725
gene:b0574	cusB	2.80873	6.38012	0.00346279	0.674725
gene:b0718	ybgQ	3.15325	1.19839	0.0041667	0.717204
gene:b1229	tpr	3.21267	1.09275	0.00423292	0.717204
gene:b1436	yncJ	3.21267	2.46309	0.00423292	0.717204
gene:b1558	cspF	2.98879	1.00565	0.00464742	0.754624
gene:b1307	pspD	2.73068	6.0787	0.00499661	0.778872
gene:b3558	insK	2.72541	2.73516	0.00570111	0.853227
gene:b0572	cusC	2.62269	7.49342	0.00591151	0.853227
gene:b3511	hdeD	-2.60984	5.61541	0.00632979	0.880971
gene:b1312	ycjP	2.86912	0.662179	0.0093967	1
gene:b2505	yfgH	2.86912	0.524632	0.0093967	1
gene:b3508	yhiD	-2.55634	2.92678	0.00949527	1
gene:b3510	hdeA	-2.45121	7.60611	0.00967671	1
gene:b2534	yfhR	2.60657	1.42956	0.011034	1
gene:b2387	fryB	3.93146	-0.618524	0.0111138	1
gene:b1311	ycjO	2.73096	0.842373	0.0119518	1
gene:b1161	ycgX	2.61378	0.639504	0.0123669	1
gene:b3509	hdeB	-2.35734	6.58366	0.0126884	1
gene:b1556	essQ	2.63728	0.423981	0.0137798	1
gene:b0985	gfcC	2.49126	1.18877	0.014473	1
gene:b4517	gnsA	2.38865	1.98165	0.0158139	1
gene:b1572	ydfB	-3.25065	0.0921396	0.0201474	1
gene:b1305	pspB	2.14809	7.07657	0.0226982	1
gene:b2667	ygaV	2.21531	2.16745	0.024149	1
gene:b0486	ybaT	-2.07536	5.58506	0.0270431	1
gene:b1545	pinQ	2.28122	0.585223	0.029802	1
gene:b1675	ydhZ	2.25084	0.872263	0.0301248	1
gene:b1304	pspA	2.01871	9.64909	0.030478	1
gene:b2876	yqeC	-2.12039	5.44986	0.0319456	1
gene:b4680	ypdK	2.20059	1.15723	0.0319781	1
gene:b3512	gadE	-2.00132	4.07861	0.0342944	1
gene:b0217	yafT	2.15335	1.28119	0.0360249	1
gene:b1306	pspC	1.95572	7.63484	0.0362095	1
gene:b1308	pspE	1.94219	7.19096	0.0375954	1
gene:b0719	ybgD	2.67549	-0.235596	0.0409166	1
gene:b3513	mdtE	-1.94262	2.97199	0.0413097	1
gene:b1408	ynbA	3.35161	-1.15223	0.0416768	1
gene:b2055	wcaE	-2.25487	1.12232	0.0434224	1
gene:b4011	yjaA	2.08802	1.2469	0.0435903	1
gene:b4050	pspG	1.98717	3.92528	0.0439218	1
gene:b1551	ynfN	2.05393	0.988796	0.0444185	1
gene:b3263	yhdU	5.7925	0.778534	0.0540077	1
gene:b1535	dgcZ	1.78337	8.40999	0.0561136	1
gene:b1952	dsrB	2.00779	0.802455	0.0572348	1
gene:b3262	yhdJ	1.89612	1.53168	0.0589076	1
gene:b4663	azuC	2.16706	-0.546293	0.0594529	1
gene:b4468	glcE	1.75649	4.82254	0.060535	1
gene:b4502	yeiW	2.34126	-0.0949151	0.0609879	1
gene:b1846	yebE	1.74847	8.30148	0.0615931	1
gene:b0485	glsA	-1.72255	5.67992	0.0633094	1
gene:b3020	ygiS	1.71539	5.41926	0.063878	1
gene:b0327	yahM	2.11666	0.937006	0.066544	1
gene:b4536	yobH	1.88147	1.73588	0.0667098	1
gene:b3082	higA	1.74482	2.7326	0.0679905	1
gene:b2668	ygaP	1.68798	4.38131	0.0698249	1
gene:b3514	mdtF	-1.68825	4.60841	0.0698732	1
gene:b4358	lgoD	3.09163	-0.692917	0.0700995	1
gene:b2847	yqeI	1.90377	0.365248	0.0723455	1
gene:b1355	ydaG	2.15269	-0.154104	0.0729446	1
gene:b2060	wzc	-1.74487	2.38631	0.0737801	1
gene:b3507	dctR	-1.77733	1.12796	0.0738708	1
gene:b3118	tdcA	-1.94651	2.27504	0.0740388	1
gene:b1566	flxA	2.54618	-0.647166	0.076845	1
gene:b3022	mqsR	1.63281	4.39469	0.081238	1
gene:b1597	asr	1.80578	1.57888	0.0812472	1
gene:b4411	ecnB	1.67403	1.6138	0.0827917	1
gene:b1554	rrrQ	1.7443	0.598521	0.0852387	1
gene:b3088	alx	1.59378	5.26301	0.0870483	1
gene:b1550	gnsB	1.5739	3.89899	0.0887165	1
gene:b2956	yggM	1.73029	0.965969	0.0910921	1
gene:b4189	bsmA	-1.55421	8.40122	0.0925079	1
gene:b4204	yjfZ	1.85499	0.306352	0.093311	1
gene:b0571	cusR	1.54805	6.05716	0.093543	1
gene:b4257	yjgN	2.13108	-0.109777	0.0957594	1
gene:b4506	ykgO	2.13108	-0.252399	0.0957594	1
gene:b2271	yfbL	2.19357	-0.769644	0.0961033	1
gene:b2052	wcaG	-1.61708	2.45855	0.0969569	1
gene:b0990	cspG	1.51153	6.3641	0.0995623	1
gene:b1561	rem	1.75228	1.73524	0.100308	1
gene:b0569	nfrB	1.52834	3.91879	0.102031	1
gene:b1742	ves	1.84613	6.15701	0.104706	1
gene:b4599	yneM	1.60026	2.92592	0.104963	1
gene:b3672	ivbL	1.52888	2.53396	0.106791	1
gene:b2801	fucP	-1.56309	5.51774	0.107862	1
gene:b2106	rcnA	1.5066	4.53446	0.109262	1
gene:b0987	gfcA	1.51489	2.43846	0.109502	1
gene:b2058	wcaB	-2.13552	0.449479	0.112148	1
gene:b0898	ycaD	1.47419	3.98844	0.112436	1
gene:b1951	rcsA	-1.49649	5.0434	0.11289	1
gene:b1409	ynbB	2.09491	-1.00552	0.115768	1
gene:b0139	htrE	1.65574	1.37786	0.116131	1
gene:b0365	tauA	1.49938	4.84381	0.116867	1
gene:b0700	rhsC	1.44792	4.82933	0.116937	1
gene:b2054	wcaF	-1.84207	0.286757	0.11698	1
gene:b4554	yibT	1.48885	3.28858	0.117068	1
gene:b3598	yibI	1.67012	0.812279	0.11888	1
gene:b2000	flu	-1.42544	8.46418	0.119551	1
gene:b3021	mqsA	1.4318	6.04833	0.119701	1
gene:b2882	xanQ	-1.69511	1.31941	0.119817	1
gene:b3800	aslB	1.48187	3.44939	0.122252	1
gene:b1297	puuA	-1.40813	8.03087	0.123692	1
gene:b1743	spy	1.4321	14.8247	0.124416	1
gene:b2562	yfhL	1.515	1.4938	0.125629	1
gene:b2123	yehR	1.70879	0.400884	0.12609	1
gene:b1112	bhsA	1.43059	3.54306	0.128993	1
gene:b1205	ychH	-1.38803	9.38956	0.129083	1
gene:b4702	mgtL	1.56987	2.13028	0.132174	1
gene:b2977	glcG	1.39085	4.20914	0.132229	1
gene:b2062	wza	-1.62472	0.927892	0.134077	1
gene:b0991	ymcE	1.38407	2.797	0.13554	1
gene:b3918	cdh	1.41847	2.77402	0.135891	1
gene:b3615	waaH	1.57714	1.28915	0.136737	1
gene:b2051	wcaH	-1.50165	1.26886	0.136737	1
gene:b1570	dicA	1.38089	3.75301	0.136773	1
gene:b0762	acrZ	1.39303	4.03872	0.136886	1
gene:b3917	sbp	1.35359	8.79756	0.139112	1
gene:b1560	ydfU	1.45063	1.67734	0.141089	1
gene:b0570	cusS	1.34507	5.5823	0.141985	1
gene:b1253	yciA	1.40183	1.88474	0.142489	1
gene:b2339	yfcV	1.74021	-0.735799	0.144992	1
gene:b2053	gmd	-1.37966	3.01693	0.145154	1
gene:b4062	soxS	1.34809	10.0392	0.146867	1
gene:b1643	ydhI	1.39887	1.96086	0.150391	1
gene:b1969	yedW	1.33211	5.51015	0.150413	1
gene:b3766	ilvL	1.34309	2.76854	0.150901	1
gene:b3471	yhhQ	1.3238	4.25501	0.151224	1
gene:b0972	hyaA	-1.41225	2.06355	0.151595	1
gene:b2448	yffQ	2.17191	0.189464	0.151936	1
gene:b0328	yahN	-1.44852	3.45272	0.153012	1
gene:b1884	cheR	-1.60709	1.40754	0.154681	1
gene:b2933	cmtA	-1.65268	0.804304	0.155336	1
gene:b0716	ybgO	1.70382	0.330113	0.155872	1
gene:b3506	slp	-1.30249	5.5765	0.156291	1
gene:b0161	degP	1.28178	7.64397	0.159936	1
gene:b3155	yhbQ	1.54126	1.57719	0.162739	1
gene:b2419	yfeK	1.41061	1.09241	0.165288	1
gene:b1872	torZ	1.28957	4.19423	0.167115	1
gene:b4128	ghoS	1.65835	-0.713761	0.16787	1
gene:b3491	yhiM	-1.32702	2.07568	0.17085	1
gene:b3817	yigF	1.54608	-0.394923	0.17283	1
gene:b2698	recX	1.27376	3.59267	0.174019	1
gene:b1970	hiuH	1.41299	8.90224	0.174094	1
gene:b0849	grxA	1.44707	1.14776	0.175031	1
gene:b1375	ynaE	1.41775	1.2189	0.177379	1
gene:b0075	leuL	1.63387	-0.185123	0.177706	1
gene:b0348	mhpB	-1.5439	1.20445	0.179557	1
gene:b4326	iraD	1.29833	3.01766	0.181976	1
gene:b4118	melR	-1.22424	7.48896	0.182367	1
gene:b4017	arpA	1.33622	0.441615	0.184238	1
gene:b0576	pheP	1.20871	6.06893	0.185328	1
gene:b1649	nemR	1.24612	3.37718	0.187484	1
gene:b0979	cbdB	-1.24029	3.59369	0.189474	1
gene:b3479	nikD	-1.47126	1.0609	0.190561	1
gene:b1553	rzpQ	1.57157	-0.591134	0.194973	1
gene:b4421	ldrB	1.57157	-0.0507176	0.194973	1
gene:b2144	sanA	1.27303	1.78901	0.195712	1
gene:b4357	lgoR	-1.19068	6.38548	0.196462	1
gene:b1922	fliA	1.3112	0.597314	0.202819	1
gene:b3659	setC	1.56035	0.273873	0.203098	1
gene:b3173	yhbX	1.39118	1.05805	0.203354	1
gene:b4245	pyrB	-1.14791	9.99757	0.206436	1
gene:b1302	puuE	-1.15216	5.56927	0.206625	1
gene:b3267	yhdV	1.307	3.75982	0.207388	1
gene:b1915	yecF	1.26772	0.751467	0.20908	1
gene:b0295	ykgL	1.75056	-0.195014	0.209449	1
gene:b2111	yehD	1.42643	0.178933	0.214995	1
gene:b1496	yddA	1.27118	1.03758	0.215616	1
gene:b2998	yghW	1.58806	-0.640047	0.219786	1
gene:b3596	yibG	1.58806	-0.384359	0.219786	1
gene:b1555	ydfR	1.26195	1.06446	0.220574	1
gene:b2979	glcD	1.12153	6.23061	0.220637	1
gene:b0860	artJ	1.11302	9.5226	0.221574	1
gene:b0122	yacC	1.11937	4.85768	0.22249	1
gene:b0978	cbdA	-1.11609	4.01141	0.226421	1
gene:b3584	yiaT	-1.36861	1.23233	0.226552	1
gene:b4678	yoeI	1.23429	0.852942	0.227041	1
gene:b4522	ymiA	1.47922	-0.0570785	0.227169	1
gene:b1617	uidA	1.16782	3.09712	0.227693	1
gene:b4687	shoB	1.27724	0.876075	0.229389	1
gene:b2709	norR	1.10515	4.48818	0.232114	1
gene:b3915	fieF	1.08458	6.88509	0.233231	1
gene:b1010	rutC	-2.52276	-0.229675	0.23338	1
gene:b2888	uacT	-2.52276	0.0471616	0.23338	1
gene:b1826	mgrB	1.12759	4.7919	0.233579	1
gene:b1009	rutD	-1.42945	0.670881	0.236968	1
gene:b3049	glgS	1.09911	4.39507	0.237211	1
gene:b2451	eutA	-1.16043	1.80943	0.237229	1
gene:b4523	yciX	1.13314	3.35748	0.237297	1
gene:b2298	yfcC	1.14208	2.11225	0.238367	1
gene:b4467	glcF	1.07798	5.11451	0.240129	1
gene:b3525	yhjH	1.36266	0.137015	0.240374	1
gene:b3369	yhfL	1.31997	-0.0997937	0.243148	1
gene:b0336	codB	-1.05827	8.5318	0.243422	1
gene:b4567	yjjZ	1.08733	3.30042	0.243568	1
gene:b4178	nsrR	1.06376	5.50831	0.243771	1
gene:b2957	ansB	1.08062	4.40624	0.244044	1
gene:b1467	narY	-1.07689	3.46618	0.24418	1
gene:b4606	ypfM	-1.06807	5.909	0.2442	1
gene:b1484	ddpD	-1.09329	2.8747	0.24532	1
gene:b1795	yeaQ	1.06383	3.60356	0.245717	1
gene:b1811	yoaH	1.12441	2.65076	0.246047	1
gene:b4243	ridA	-1.04896	9.07871	0.247463	1
gene:b2506	yfgI	1.18548	1.64207	0.247933	1
gene:b3515	gadW	-1.0488	5.73316	0.248817	1
gene:b4212	ytfH	1.23013	1.30067	0.249037	1
gene:b1896	otsA	-1.04448	7.64233	0.249787	1
gene:b0973	hyaB	-1.11294	2.59491	0.249937	1
gene:b3950	frwB	1.85455	1.09008	0.250093	1
gene:b0566	envY	1.20849	0.838557	0.250464	1
gene:b0129	yadI	-1.05839	5.65546	0.251384	1
gene:b3604	lldR	-1.05292	6.34583	0.251636	1
gene:b1625	cnu	1.11722	1.30101	0.253169	1
gene:b1481	bdm	-1.15578	2.08241	0.25463	1
gene:b1837	yebW	-1.05326	3.87229	0.256519	1
gene:b0445	ybaE	-1.03884	6.09005	0.256803	1
gene:b4319	fimG	-1.04158	4.30998	0.257212	1
gene:b0984	gfcD	1.07603	2.09682	0.259428	1
gene:b2504	yfgG	1.04911	3.57446	0.260544	1
gene:b2049	cpsB	-1.10334	2.4435	0.260846	1
gene:b0001	thrL	1.03707	3.01557	0.26173	1
gene:b4662	sgrT	1.09815	1.5156	0.261837	1
gene:b2670	alaE	1.02378	5.47509	0.261989	1
gene:b2846	yqeH	-1.63728	-0.653471	0.262793	1
gene:b3014	yqhH	-1.63728	-0.242958	0.262793	1
gene:b1499	ydeO	1.47376	0.99511	0.262793	1
gene:b1576	ydfD	-1.54469	-0.252658	0.265515	1
gene:b0226	dinJ	1.03335	3.6186	0.266945	1
gene:b3415	gntT	1.01752	5.01422	0.26827	1
gene:b4244	pyrI	-1.00139	9.34617	0.269058	1
gene:b0937	ssuE	-1.29369	0.962966	0.269724	1
gene:b2061	wzb	-1.27424	0.0862115	0.270113	1
gene:b3477	nikB	-1.27424	0.317	0.270113	1
gene:b3324	gspC	1.22847	1.09738	0.270113	1
gene:b0505	allA	-1.23282	0.785249	0.270741	1
gene:b1732	katE	-0.991741	8.14497	0.273799	1
gene:b1748	astC	-1.00187	5.09927	0.277508	1
gene:b2044	wcaL	-1.02566	3.36996	0.279036	1
gene:b2105	rcnR	1.06345	2.56141	0.28047	1
gene:b1744	astE	-0.998006	3.36301	0.282073	1
gene:b2677	proV	-0.972111	7.80811	0.283413	1
gene:b2056	wcaD	-1.07921	1.45227	0.285	1
gene:b2950	yggR	-1.07921	2.27987	0.285	1
gene:b1746	astD	-0.983149	4.82706	0.286963	1
gene:b2818	argA	0.965661	8.61082	0.288011	1
gene:b1298	puuD	-0.964265	6.26512	0.288689	1
gene:b1967	hchA	-0.963285	6.31538	0.289022	1
gene:b1536	ydeI	-0.985156	3.70728	0.289358	1
gene:b1810	yoaC	0.987586	2.69186	0.291587	1
gene:b1421	trg	0.991165	3.63251	0.291618	1
gene:b0286	paoA	-1.01872	2.56658	0.292322	1
gene:b3958	argC	0.954865	9.29735	0.293496	1
gene:b1300	puuC	-0.947036	6.66683	0.29632	1
gene:b1144	ymfJ	1.05573	2.02744	0.296496	1
gene:b1256	ompW	-0.953364	6.26089	0.297011	1
gene:b1301	puuB	-0.942403	6.01805	0.299325	1
gene:b3220	yhcG	0.96859	3.24497	0.299863	1
gene:b3605	lldD	-0.944173	6.63826	0.300299	1
gene:b1171	ymgD	-0.96253	4.63566	0.300854	1
gene:b3073	patA	-0.935797	8.31936	0.301328	1
gene:b2334	yfcQ	-1.24006	0.0995195	0.301897	1
gene:b1438	hicB	0.957936	3.76138	0.303993	1
gene:b1388	paaA	1.18273	0.619857	0.30456	1
gene:b4320	fimH	-0.940295	4.75198	0.304569	1
gene:b0459	maa	0.935792	6.37694	0.30489	1
gene:b0326	yahL	1.2219	-0.794351	0.30766	1
gene:b2666	yqaE	0.971331	3.1489	0.307965	1
gene:b1747	astA	-0.939205	4.80819	0.308145	1
gene:b0945	pyrD	-0.923307	6.93351	0.308193	1
gene:b2678	proW	-0.920326	8.19646	0.30933	1
gene:b0953	rmf	0.927258	6.15073	0.309437	1
gene:b3003	yghA	-0.937851	5.07489	0.310793	1
gene:b0557	borD	0.928224	4.0733	0.311109	1
gene:b3949	frwC	-1.43873	1.34329	0.311285	1
gene:b0382	iraP	0.958317	2.5326	0.312202	1
gene:b2289	lrhA	0.912437	8.19126	0.314302	1
gene:b3437	gntK	1.00973	2.4151	0.315751	1
gene:b4060	yjcB	0.916277	3.91648	0.315761	1
gene:b4182	yjfJ	1.06707	0.319741	0.317026	1
gene:b4192	ulaG	-0.98286	2.36026	0.317147	1
gene:b4539	yoeB	0.910741	5.50709	0.320201	1
gene:b1976	mtfA	-0.904237	8.42183	0.321259	1
gene:b2375	yfdX	1.06349	3.277	0.322016	1
gene:b2050	wcaI	-0.997562	1.79823	0.322625	1
gene:b3846	fadB	-0.895224	10.3734	0.32337	1
gene:b4335	yjiM	-0.904444	4.45582	0.326014	1
gene:b0564	appY	0.915467	2.02451	0.326147	1
gene:b3546	eptB	0.894768	6.64295	0.327165	1
gene:b0124	gcd	-0.883228	8.65657	0.328708	1
gene:b3744	asnA	0.882136	7.80158	0.329841	1
gene:b1601	tqsA	0.896729	5.39964	0.33021	1
gene:b2001	yeeR	-0.90342	3.75803	0.3305	1
gene:b1563	relE	0.884797	6.65751	0.332279	1
gene:b2617	bamE	0.881989	6.28227	0.332765	1
gene:b1877	yecT	1.12842	-0.535756	0.333181	1
gene:b2246	rhmT	-0.949113	2.51095	0.334466	1
gene:b0284	paoC	-0.882759	4.23184	0.33657	1
gene:b3585	yiaU	-0.892047	3.59593	0.337584	1
gene:b0721	sdhC	-0.865537	9.92272	0.33849	1
gene:b1897	otsB	-0.867447	6.43907	0.338646	1
gene:b0629	ybeF	1.07502	0.356114	0.339098	1
gene:b3001	gpr	-0.866552	8.92281	0.339598	1
gene:b1296	puuP	-0.864641	5.63497	0.34134	1
gene:b0913	ycaI	0.879182	4.50256	0.341607	1
gene:b2048	cpsG	-0.93344	2.33903	0.342158	1
gene:b1745	astB	-0.875288	4.65696	0.342196	1
gene:b1600	mdtJ	0.885339	2.95157	0.342375	1
gene:b1573	ydfC	-1.07597	0.662458	0.343405	1
gene:b1058	yceO	1.09594	-0.181508	0.346228	1
gene:b1194	ycgR	1.09594	-0.16163	0.346228	1
gene:b2097	fbaB	-0.851349	8.22376	0.346491	1
gene:b1020	phoH	-0.852177	7.39894	0.347037	1
gene:b3065	rpsU	0.84918	7.41568	0.348278	1
gene:b2207	napD	1.02463	0.0202455	0.348788	1
gene:b3086	ygjQ	1.02463	0.476347	0.348788	1
gene:b3845	fadA	-0.848638	9.65477	0.349471	1
gene:b0453	ybaY	-0.846031	7.27212	0.349918	1
gene:b0132	yadD	0.937609	1.9253	0.351907	1
gene:b3502	arsB	0.867253	7.79421	0.353096	1
gene:b0504	allS	-1.2877	1.05603	0.354988	1
gene:b2461	eutP	-1.2877	0.146926	0.354988	1
gene:b2247	rhmD	1.03396	2.16843	0.355019	1
gene:b1968	yedV	0.85185	5.20383	0.355314	1
gene:b0273	argF	0.837301	9.02233	0.355578	1
gene:b1219	ychN	0.862148	4.00819	0.355616	1
gene:b2043	wcaM	-0.869756	2.94918	0.356058	1
gene:b0285	paoB	-0.875374	3.31373	0.356955	1
gene:b0221	fadE	-0.829712	10.5581	0.359148	1
gene:b1314	ycjR	0.943924	1.10534	0.359506	1
gene:b2452	eutH	-0.927931	1.9356	0.359506	1
gene:b2157	yeiE	-0.832917	6.21559	0.359514	1
gene:b2244	yfaD	0.98973	1.06058	0.361851	1
gene:b4532	hicA	0.98973	1.29863	0.361851	1
gene:b2535	csiE	-0.84071	5.00445	0.361937	1
gene:b1920	fliY	0.823108	10.5695	0.362198	1
gene:b1946	fliN	1.04506	-0.086612	0.362314	1
gene:b3890	yiiF	1.04506	0.470515	0.362314	1
gene:b4334	yjiL	-0.894442	2.59991	0.362338	1
gene:b0708	phr	-0.824659	5.91061	0.362842	1
gene:b4253	yjgL	0.823828	4.94659	0.364088	1
gene:b4107	yjdN	-0.845198	3.03867	0.365146	1
gene:b0521	ybcF	-1.02426	0.946068	0.365339	1
gene:b1165	ymgA	1.16036	-1.08308	0.366009	1
gene:b4036	lamB	0.817513	7.24443	0.367188	1
gene:b2349	intS	0.858758	2.74366	0.368584	1
gene:b3241	aaeA	0.892078	1.87151	0.369239	1
gene:b1062	pyrC	-0.809708	7.88275	0.370246	1
gene:b4215	ytfI	1.05847	0.0862131	0.370972	1
gene:b3603	lldP	-0.816227	7.19273	0.370993	1
gene:b4237	nrdG	-0.879976	2.47601	0.372292	1
gene:b2082	ogrK	0.947962	3.19155	0.372653	1
gene:b1705	ydiE	0.846031	1.73658	0.374883	1
gene:b0210	yafE	-0.80891	6.08153	0.374966	1
gene:b2606	rplS	0.800539	8.95637	0.375386	1
gene:b0543	emrE	0.835512	2.49537	0.375476	1
gene:b1465	narV	-0.829733	2.63829	0.376698	1
gene:b0023	rpsT	0.799045	7.25782	0.376734	1
gene:b2012	yeeD	0.80073	7.61282	0.37706	1
gene:b2632	yfjP	0.912983	1.6044	0.377136	1
gene:b4013	metA	0.805352	8.54204	0.378144	1
gene:b2944	yggI	-0.984617	0.917791	0.378922	1
gene:b0471	ybaB	0.797598	5.49363	0.379472	1
gene:b2720	hycF	0.968326	0.221849	0.380151	1
gene:b4598	yncL	0.968326	0.125003	0.380151	1
gene:b2985	yghS	-1.37713	-0.470082	0.380301	1
gene:b1153	ymfQ	1.21378	-0.475452	0.380301	1
gene:b1821	mntP	1.21378	-0.324199	0.380301	1
gene:b0798	ybiA	-0.861999	3.10917	0.381349	1
gene:b3673	emrD	0.99316	1.05811	0.381416	1
gene:b4409	blr	0.99316	-0.309195	0.381416	1
gene:b1462	yddH	-0.887259	2.76131	0.382049	1
gene:b1701	fadK	-0.854502	1.51657	0.383694	1
gene:b2185	rplY	0.787053	8.2349	0.383747	1
gene:b1547	stfQ	0.951387	1.42171	0.383766	1
gene:b1064	grxB	-0.785554	8.26303	0.384939	1
gene:b3959	argB	0.786	9.68055	0.385463	1
gene:b2107	rcnB	0.8146	4.18283	0.385951	1
gene:b2072	yegK	0.911093	2.27807	0.386099	1
gene:b1407	ydbD	0.887683	1.99593	0.387981	1
gene:b4156	yjeM	0.823847	2.18682	0.388522	1
gene:b4299	yjhI	-1.00788	1.01549	0.389412	1
gene:b0999	cbpM	-0.788603	4.29203	0.389544	1
gene:b4544	arnE	-0.843924	2.23655	0.390187	1
gene:b1073	flgB	0.88284	0.626733	0.390295	1
gene:b0936	ssuA	-0.841986	2.47178	0.392045	1
gene:b0513	ybbY	-0.842107	2.14266	0.394205	1
gene:b1115	ycfT	-1.16835	0.208913	0.394262	1
gene:b2367	emrY	0.910706	0.969969	0.394278	1
gene:b0233	yafO	0.822082	2.43232	0.394567	1
gene:b1468	narZ	-0.774792	5.04077	0.395516	1
gene:b4314	fimA	-0.766443	11.6114	0.395636	1
gene:b3348	slyX	0.829348	3.27098	0.396247	1
gene:b3588	aldB	-0.773437	6.69204	0.39816	1
gene:b4465	yggP	-0.827085	1.45103	0.399113	1
gene:b2775	yqcE	-1.45965	-0.151531	0.399576	1
gene:b4083	yjcS	1.29737	0.0517429	0.399576	1
gene:b4132	cadB	1.29737	-0.17661	0.399576	1
gene:b2465	tktB	-0.759309	8.64637	0.400269	1
gene:b1882	cheY	0.97834	0.767029	0.400359	1
gene:b4595	yciY	0.789481	2.53901	0.401227	1
gene:b4376	osmY	-0.757798	7.93888	0.4015	1
gene:b1924	fliD	0.813582	1.74588	0.406345	1
gene:b0460	hha	0.752905	7.22379	0.406518	1
gene:b1002	agp	-0.751561	8.66328	0.406532	1
gene:b3103	yhaH	0.768156	3.38067	0.406834	1
gene:b4093	phnO	-0.775969	3.15063	0.406867	1
gene:b2057	wcaC	-0.844879	1.65456	0.407132	1
gene:b2198	ccmD	-0.84173	1.37379	0.408126	1
gene:b2047	wcaJ	-0.839298	1.92767	0.408871	1
gene:b3861	yihF	0.831249	1.96246	0.409447	1
gene:b2265	menF	-0.746665	6.07523	0.409665	1
gene:b3879	yihR	-1.18174	0.179945	0.410453	1
gene:b1121	ycfZ	1.01733	-0.521052	0.410453	1
gene:b1164	ycgZ	1.01733	-0.784866	0.410453	1
gene:b0456	ybaA	0.780623	2.2554	0.411262	1
gene:b2219	atoS	-0.776071	4.57417	0.412372	1
gene:b1406	ydbC	-0.748485	7.15597	0.412491	1
gene:b4240	treB	-0.766453	7.06369	0.412568	1
gene:b2187	yejL	0.752972	4.10512	0.413183	1
gene:b1457	ydcD	0.907493	-0.153045	0.4135	1
gene:b3411	yhgA	0.90974	0.585145	0.414609	1
gene:b0834	yliF	0.792056	2.15291	0.414785	1
gene:b3327	gspF	-0.831253	1.05478	0.415231	1
gene:b4318	fimF	-0.747819	3.99312	0.41582	1
gene:b4364	yjjP	0.76588	2.41008	0.417222	1
gene:b4037	malM	0.740256	5.39893	0.417416	1
gene:b2254	arnC	-0.757515	2.88249	0.417739	1
gene:b2146	preT	-0.791572	3.22768	0.420371	1
gene:b1753	ynjA	-0.762776	3.33972	0.421071	1
gene:b3186	rplU	0.725483	8.40309	0.421443	1
gene:b1848	yebG	0.736305	5.29667	0.421839	1
gene:b2141	yohJ	0.734608	4.13985	0.422092	1
gene:b4317	fimD	-0.726572	6.15154	0.422126	1
gene:b0005	yaaX	0.742547	5.556	0.422425	1
gene:b2964	nupG	-0.730555	5.56771	0.423412	1
gene:b2725	hycA	-0.750486	1.89168	0.424461	1
gene:b4199	yjfY	0.800634	1.49645	0.425034	1
gene:b2420	yfeS	0.748701	3.18559	0.425231	1
gene:b3820	yigI	-0.730335	4.87097	0.425409	1
gene:b2002	yeeS	-0.913747	1.34215	0.42572	1
gene:b1586	ynfD	0.751069	5.16877	0.427815	1
gene:b2074	mdtA	0.729715	10.3568	0.428035	1
gene:b4527	ydaF	0.906374	-0.348555	0.429563	1
gene:b3572	avtA	-0.712307	8.28707	0.429815	1
gene:b2290	alaA	-0.713967	6.53487	0.429897	1
gene:b3223	nanE	-0.752821	3.55299	0.430029	1
gene:b2130	yehY	-0.719399	4.78939	0.430124	1
gene:b0904	focA	0.713301	6.54782	0.430245	1
gene:b2912	fau	0.713104	6.15863	0.430907	1
gene:b2030	insH1	-1.20015	-0.19904	0.431503	1
gene:b4528	rzoR	-1.20015	-0.545218	0.431503	1
gene:b1317	ycjU	1.03622	-0.246906	0.431503	1
gene:b2778	ygcG	1.03622	-0.878068	0.431503	1
gene:b3140	agaD	1.03622	-0.0521884	0.431503	1
gene:b1022	pgaC	-0.885496	0.729297	0.434627	1
gene:b1110	ycfJ	0.710752	7.37158	0.434712	1
gene:b0623	cspE	0.702176	9.58149	0.436161	1
gene:b0337	codA	-0.70102	9.14537	0.436925	1
gene:b1552	cspI	0.70641	5.20014	0.437616	1
gene:b4087	alsA	-0.899964	0.752955	0.43805	1
gene:b3446	yrhB	0.85396	0.163386	0.43805	1
gene:b2251	nudI	-0.767679	2.12856	0.438233	1
gene:b0311	betA	-0.697292	7.79335	0.440581	1
gene:b2975	glcA	0.713135	4.00703	0.44094	1
gene:b3060	ttdR	0.723185	2.39151	0.441984	1
gene:b0435	bolA	0.697297	6.9955	0.442442	1
gene:b2679	proX	-0.692236	8.0998	0.443033	1
gene:b4014	aceB	-0.689202	11.9693	0.444473	1
gene:b0401	brnQ	-0.690184	7.41858	0.444558	1
gene:b0312	betB	-0.689545	8.1921	0.445219	1
gene:b0278	yagL	0.811997	0.403513	0.446367	1
gene:b1390	paaC	0.811997	0.905094	0.446367	1
gene:b1445	ydcX	0.772263	1.86914	0.446497	1
gene:b4172	hfq	0.686352	9.5413	0.446875	1
gene:b2145	yeiS	0.834504	0.163049	0.448021	1
gene:b3480	nikE	-0.774929	1.23261	0.448021	1
gene:b0912	ihfB	0.683943	7.18559	0.449035	1
gene:b1661	cfa	-0.682678	8.12058	0.449179	1
gene:b3413	gntX	-0.690875	5.28316	0.449338	1
gene:b1737	chbC	0.70836	2.82099	0.449424	1
gene:b3048	yqiI	-1.06964	-0.398809	0.449643	1
gene:b0310	ykgH	0.904939	-0.135682	0.449643	1
gene:b0487	cueR	-0.695619	4.69924	0.449908	1
gene:b3764	yifE	0.685003	5.37917	0.450334	1
gene:b1183	umuD	0.74189	2.55109	0.450684	1
gene:b4332	yjiJ	-0.719869	3.01766	0.450946	1
gene:b2258	arnF	-0.883741	1.15458	0.452464	1
gene:b0461	tomB	0.679245	8.09891	0.454243	1
gene:b3470	tusA	0.716136	2.61036	0.454416	1
gene:b0608	ybdR	-0.690653	4.35592	0.454657	1
gene:b4063	soxR	0.73023	2.78299	0.456781	1
gene:b1197	treA	-0.676301	5.08342	0.457789	1
gene:b1786	yeaJ	0.689844	4.17545	0.45879	1
gene:b0011	yaaW	0.804298	1.39983	0.459875	1
gene:b3645	dinD	0.685399	5.10058	0.460073	1
gene:b4111	proP	-0.664692	10.2058	0.460738	1
gene:b1063	yceB	-0.669352	5.70032	0.460892	1
gene:b1815	yoaD	-0.692264	2.85398	0.461033	1
gene:b3133	agaV	0.825633	1.5523	0.46135	1
gene:b3476	nikA	-0.726904	1.74393	0.46179	1
gene:b2464	talA	-0.664212	7.11251	0.461853	1
gene:b1717	rpmI	0.66306	8.18846	0.462335	1
gene:b1476	fdnI	0.800351	1.925	0.463219	1
gene:b4188	yjfN	-0.669688	8.90775	0.463783	1
gene:b2305	yfcI	0.744013	2.2762	0.464827	1
gene:b0581	ybdK	-0.661727	6.10591	0.464839	1
gene:b2522	sseB	-0.659543	6.53503	0.465554	1
gene:b2498	upp	-0.658022	7.6468	0.465684	1
gene:b4076	nrfG	-0.746473	0.90272	0.465728	1
gene:b1825	yebO	0.658122	8.91064	0.466339	1
gene:b3467	yhhM	0.70709	2.54767	0.466365	1
gene:b0788	ybhN	-0.668101	3.88773	0.466587	1
gene:b4568	ytjA	-0.657331	6.94444	0.466837	1
gene:b3175	secG	0.654417	8.10652	0.468451	1
gene:b4269	ahr	-0.655717	5.58771	0.468498	1
gene:b3074	ygjH	1.79692	0.718832	0.469177	1
gene:b2730	hypE	-0.661971	4.41906	0.469419	1
gene:b4329	yjiG	-0.864364	0.440646	0.469532	1
gene:b0556	rzpD	0.842411	0.0211085	0.469532	1
gene:b3129	prlF	0.671829	3.27098	0.4697	1
gene:b2322	yfcJ	0.670928	3.17585	0.470269	1
gene:b3567	xylG	0.824608	2.19071	0.470469	1
gene:b2149	mglA	0.665241	6.26685	0.471041	1
gene:b1000	cbpA	-0.650807	6.63375	0.471507	1
gene:b2980	glcC	-0.650591	9.37422	0.473505	1
gene:b1061	dinI	-0.64953	5.43867	0.473724	1
gene:b1725	yniA	-0.645904	8.47249	0.474549	1
gene:b4382	deoA	-0.646278	6.23076	0.474879	1
gene:b1051	msyB	0.652175	4.43365	0.475236	1
gene:b1377	ompN	0.903034	0.0296605	0.475459	1
gene:b2109	yehB	-0.836178	0.450078	0.475574	1
gene:b3642	pyrE	-0.667712	3.96978	0.476147	1
gene:b3657	yicJ	-0.726625	1.66902	0.477682	1
gene:b3548	yhjY	0.653128	4.92241	0.47988	1
gene:b1372	stfR	-0.667306	2.84677	0.480003	1
gene:b1783	yeaG	-0.634861	8.84605	0.481278	1
gene:b0736	ybgC	0.642795	4.74189	0.481532	1
gene:b2491	hyfR	-0.698541	2.05953	0.481709	1
gene:b0627	tatE	0.641151	4.7864	0.482216	1
gene:b0776	bioF	-0.634556	6.64182	0.482744	1
gene:b3452	ugpA	-0.667432	3.01328	0.483911	1
gene:b4254	argI	0.634449	9.63029	0.483949	1
gene:b4194	ulaB	-0.97896	0.52083	0.484326	1
gene:b4096	phnL	0.814031	-0.224308	0.484326	1
gene:b1289	ycjD	-0.659393	2.97199	0.484583	1
gene:b1276	acnA	-0.629655	10.1702	0.484684	1
gene:b3185	rpmA	0.62916	9.43863	0.48498	1
gene:b4553	ysaB	0.713721	1.59228	0.485019	1
gene:b3383	yhfZ	-0.649517	6.40637	0.485038	1
gene:b2749	ygbE	0.630901	6.11686	0.485952	1
gene:b1715	pheM	-0.645627	3.01561	0.486242	1
gene:b4034	malE	0.628476	8.01704	0.486735	1
gene:b2556	glrK	0.635786	4.80978	0.486932	1
gene:b2497	uraA	-0.626474	7.82293	0.4871	1
gene:b1644	ydhJ	0.644893	3.08392	0.48713	1
gene:b4187	aidB	-0.631467	5.24994	0.487162	1
gene:b1960	vsr	-0.64225	3.97917	0.487476	1
gene:b0817	mntR	0.642412	3.63317	0.48761	1
gene:b1931	yedK	0.672426	2.5163	0.487945	1
gene:b2943	galP	-0.624725	7.27168	0.489741	1
gene:b1160	iraM	0.834875	-0.25467	0.490049	1
gene:b1527	yneK	0.834875	-0.39457	0.490049	1
gene:b3928	zapB	0.620723	6.92113	0.492109	1
gene:b4316	fimC	-0.620521	5.56723	0.492567	1
gene:b1396	paaI	-0.702192	1.04385	0.493232	1
gene:b2045	wcaK	-0.658759	2.62831	0.493622	1
gene:b2242	glpB	0.784908	3.68536	0.494035	1
gene:b2976	glcB	0.616659	6.96582	0.494527	1
gene:b0880	cspD	0.620422	10.1193	0.495122	1
gene:b2959	yggL	0.622386	4.87199	0.496062	1
gene:b3334	gspM	-0.794059	0.41034	0.496965	1
gene:b4665	ibsC	-0.794059	-0.0947375	0.496965	1
gene:b0787	ybhM	0.679892	1.40975	0.497288	1
gene:b0685	ybfE	0.632017	3.10704	0.497543	1
gene:b2341	fadJ	-0.613316	9.01466	0.497623	1
gene:b4016	aceK	-0.610113	10.1906	0.49817	1
gene:b1905	ftnA	0.61338	4.82334	0.498747	1
gene:b0731	mngA	0.778991	1.04766	0.500975	1
gene:b3190	ibaG	0.612888	4.44529	0.50158	1
gene:b4378	yjjV	-0.608228	5.73019	0.501771	1
gene:b3947	frwA	-0.687787	3.33977	0.502405	1
gene:b1422	ydcI	-0.605138	7.89781	0.502841	1
gene:b2350	gtrA	0.61438	3.23539	0.503308	1
gene:b3962	sthA	-0.601923	8.86099	0.504178	1
gene:b1606	folM	-0.608066	4.52216	0.505837	1
gene:b2713	hydN	-0.635985	2.51706	0.507792	1
gene:b4015	aceA	-0.595871	12.4186	0.50804	1
gene:b1784	yeaH	-0.598425	6.43979	0.508258	1
gene:b0808	ybiO	-0.603269	4.51661	0.508667	1
gene:b3927	glpF	-0.612732	7.73473	0.50896	1
gene:b1039	csgE	-0.654986	1.33985	0.508988	1
gene:b3100	yqjK	-0.595319	7.82444	0.509287	1
gene:b2180	yejF	-0.597897	4.9784	0.510272	1
gene:b2523	pepB	-0.593475	8.14721	0.510405	1
gene:b1564	relB	0.613679	4.42373	0.510837	1
gene:b3144	yraJ	0.652336	2.57648	0.510906	1
gene:b0452	tesB	-0.595692	6.20383	0.511074	1
gene:b3547	yhjX	-0.631066	3.08191	0.512265	1
gene:b3522	yhjD	-0.592415	5.61635	0.512943	1
gene:b3623	waaU	0.594108	5.25331	0.513058	1
gene:b0343	lacY	-0.963677	1.10586	0.513461	1
gene:b0279	yagM	0.799034	-0.565895	0.513461	1
gene:b3535	yhjR	0.594402	4.10853	0.514764	1
gene:b1731	cedA	0.738847	0.117434	0.515158	1
gene:b0314	betT	-0.587628	7.60075	0.5152	1
gene:b0871	poxB	-0.585926	7.63348	0.515781	1
gene:b2631	rnlB	0.591834	4.60723	0.515932	1
gene:b2484	hyfD	-0.78687	0.240071	0.516041	1
gene:b0938	elfA	0.77246	0.479373	0.516041	1
gene:b1497	ydeM	0.77246	0.31004	0.516041	1
gene:b0404	acpH	-0.602122	3.14682	0.516416	1
gene:b1697	ydiQ	0.734308	0.73188	0.516526	1
gene:b1580	rspB	0.637452	2.40895	0.516874	1
gene:b3877	yihP	-0.664613	0.960069	0.516954	1
gene:b3269	yhdX	0.701981	1.37015	0.51709	1
gene:b4145	yjeJ	0.701981	2.03631	0.51709	1
gene:b3960	argH	0.583256	10.5076	0.517702	1
gene:b2762	cysH	0.582479	8.2892	0.517911	1
gene:b3929	rraA	0.583241	7.01738	0.518036	1
gene:b0032	carA	-0.581877	9.55819	0.518103	1
gene:b0283	paoD	-0.607005	3.40865	0.519106	1
gene:b2496	hda	-0.582834	6.15065	0.519777	1
gene:b0812	dps	-0.579572	9.60765	0.519805	1
gene:b1299	puuR	-0.581351	6.36957	0.520043	1
gene:b4227	ytfQ	-0.596443	5.57633	0.521534	1
gene:b1668	ydhS	-0.579396	5.73671	0.522568	1
gene:b1466	narW	-0.614797	2.24912	0.522747	1
gene:b1313	ycjQ	0.608606	1.81188	0.523537	1
gene:b3501	arsR	0.643448	7.28976	0.525807	1
gene:b2009	sbmC	0.594148	5.49831	0.526722	1
gene:b2782	mazF	0.576752	4.02899	0.526798	1
gene:b0347	mhpA	-0.650645	2.10697	0.527519	1
gene:b1973	zinT	0.641365	3.71681	0.527519	1
gene:b2929	yggD	-0.575043	5.48281	0.527831	1
gene:b2499	purM	-0.568251	8.12817	0.528144	1
gene:b2825	ppdB	-0.649417	2.60967	0.528226	1
gene:b2224	atoB	-0.648007	2.08067	0.529024	1
gene:b0969	tusE	0.592274	3.64813	0.529176	1
gene:b2989	yghU	-0.56762	7.26468	0.529519	1
gene:b2395	yfeA	0.569913	5.09288	0.531625	1
gene:b3909	kdgT	-0.579601	3.72486	0.531882	1
gene:b1537	ydeJ	0.610257	1.88273	0.53196	1
gene:b0597	entH	0.578187	3.43901	0.532933	1
gene:b0355	frmB	0.571419	5.58554	0.533242	1
gene:b4144	yjeI	0.563253	6.31233	0.533282	1
gene:b3688	yidQ	0.566831	4.60257	0.533372	1
gene:b2902	ygfF	-0.617889	2.43549	0.533481	1
gene:b3675	yidG	-0.584499	3.14443	0.533612	1
gene:b2331	smrB	0.565528	5.54037	0.534096	1
gene:b3153	yhbO	-0.580936	3.8981	0.534357	1
gene:b0357	frmR	0.570059	5.78479	0.534795	1
gene:b0833	yliE	0.583935	2.73837	0.534886	1
gene:b2205	napG	-0.593209	3.67202	0.535401	1
gene:b1750	ydjX	-0.637895	1.12951	0.536384	1
gene:b2382	ypdC	-0.570896	4.38107	0.536457	1
gene:b0117	yacH	-0.730273	1.10417	0.537221	1
gene:b1987	cbl	0.567267	5.36975	0.537454	1
gene:b1544	ydfK	0.622324	1.09139	0.537575	1
gene:b0514	glxK	-0.591664	3.24995	0.538658	1
gene:b2449	yffR	0.630543	2.32733	0.538912	1
gene:b4501	torI	0.630543	2.29393	0.538912	1
gene:b3362	yhfG	0.597429	1.92464	0.53918	1
gene:b3165	rpsO	0.552516	9.52325	0.539424	1
gene:b2958	yggN	0.555731	5.6369	0.53967	1
gene:b3076	ebgA	0.601935	3.06923	0.540224	1
gene:b0251	yafY	-0.631301	2.26952	0.540424	1
gene:b4354	yjiY	-0.572446	4.63915	0.541092	1
gene:b1608	rstA	0.550392	6.73879	0.542506	1
gene:b1948	fliP	-0.840814	0.0472877	0.542695	1
gene:b2704	srlB	-0.840814	1.58167	0.542695	1
gene:b0135	yadC	0.675551	0.190061	0.542695	1
gene:b0717	ybgP	0.675551	-0.212332	0.542695	1
gene:b2530	iscS	-0.547863	11.5629	0.542743	1
gene:b3481	nikR	0.575322	2.35795	0.542769	1
gene:b3823	rhtC	-0.550613	6.24946	0.543216	1
gene:b4226	ppa	0.547353	8.31076	0.543283	1
gene:b2488	hyfH	-0.625056	1.00581	0.544128	1
gene:b3523	yhjE	-0.545355	9.14925	0.544587	1
gene:b4336	yjiN	-0.551831	4.40078	0.545174	1
gene:b4381	deoC	-0.545402	6.3447	0.545704	1
gene:b0968	yccX	0.585074	2.70202	0.546194	1
gene:b1739	osmE	-0.543677	8.27988	0.546293	1
gene:b1477	yddM	0.556419	4.37268	0.546558	1
gene:b3862	yihG	0.586843	1.94785	0.546574	1
gene:b1018	efeO	-0.543653	6.39632	0.546763	1
gene:b4377	yjjU	-0.545605	5.73213	0.547792	1
gene:b3365	nirB	0.542758	5.79207	0.547874	1
gene:b1834	yebT	-0.541694	6.82484	0.548226	1
gene:b0992	yccM	0.611073	1.8637	0.549155	1
gene:b2750	cysC	0.539205	7.84738	0.549737	1
gene:b0789	clsB	-0.542521	5.03006	0.549866	1
gene:b4003	zraS	0.569457	5.84302	0.549935	1
gene:b3344	tusC	-0.54633	4.66858	0.550414	1
gene:b1559	quuQ	0.597796	1.64086	0.550612	1
gene:b3629	waaS	0.541597	5.20972	0.550697	1
gene:b3827	yigM	-0.544948	5.00564	0.550956	1
gene:b0186	ldcC	-0.538778	6.0805	0.551547	1
gene:b1718	infC	0.534543	9.9627	0.552564	1
gene:b0034	caiF	0.543052	3.8455	0.553083	1
gene:b0791	ybhQ	-0.548649	6.09736	0.553205	1
gene:b3542	dppC	-0.534314	7.39652	0.553372	1
gene:b2760	casA	0.576406	1.80442	0.554634	1
gene:b3160	yhbW	-0.5345	5.81168	0.554766	1
gene:b0958	sulA	0.536351	6.16937	0.554837	1
gene:b2202	napC	0.555558	3.52929	0.555115	1
gene:b0467	priC	-0.53766	4.65971	0.556247	1
gene:b2458	eutD	-0.695399	1.43849	0.55631	1
gene:b0099	mutT	0.579952	2.71384	0.556406	1
gene:b3154	yhbP	0.579952	2.88419	0.556406	1
gene:b3058	folB	0.587146	1.21454	0.556531	1
gene:b4307	yjhQ	-0.606973	4.08135	0.556614	1
gene:b0517	allD	-1.05952	-0.0108984	0.558045	1
gene:b2870	ygeW	-1.05952	-0.0275374	0.558045	1
gene:b1519	tam	-0.535234	4.32228	0.558531	1
gene:b0507	gcl	-0.555636	2.86	0.558571	1
gene:b0722	sdhD	-0.525752	9.76566	0.559214	1
gene:b2317	dedA	-0.526691	7.44737	0.559454	1
gene:b2761	ygcB	0.561776	3.70374	0.559607	1
gene:b3831	udp	-0.525402	8.31257	0.559687	1
gene:b1596	ynfM	0.527202	5.42603	0.559712	1
gene:b0280	yagN	0.538682	4.13873	0.560291	1
gene:b0167	glnD	-0.525017	7.60826	0.56045	1
gene:b3043	ygiL	0.670542	-0.0243364	0.561188	1
gene:b3998	nfi	-0.523971	6.47797	0.561893	1
gene:b2370	evgS	-0.522311	6.14959	0.562776	1
gene:b2527	hscB	-0.522368	7.54994	0.56294	1
gene:b2384	ypdE	0.665221	1.12638	0.563765	1
gene:b2597	raiA	-0.519367	12.4803	0.563934	1
gene:b1758	ynjF	-0.538885	4.08862	0.563938	1
gene:b1695	ydiO	-0.595784	1.17248	0.564874	1
gene:b1709	btuD	-0.519146	5.58947	0.565855	1
gene:b3663	yicN	-0.556005	3.57651	0.56663	1
gene:b3224	nanT	0.541807	3.98344	0.56663	1
gene:b2425	cysP	0.515539	9.7576	0.566835	1
gene:b4056	yjbQ	-0.518998	5.74935	0.566946	1
gene:b3468	yhhN	-0.520146	5.86742	0.566984	1
gene:b0907	serC	-0.514959	10.1914	0.567022	1
gene:b1627	rsxA	0.525426	4.29757	0.567059	1
gene:b2620	smpB	0.516919	6.7668	0.567277	1
gene:b2446	yffO	0.698945	0.581251	0.567405	1
gene:b3566	xylF	0.698945	3.58214	0.567405	1
gene:b0777	bioC	-0.515743	5.76623	0.567929	1
gene:b2424	cysU	0.514674	8.80148	0.567987	1
gene:b3537	bcsF	-0.523687	3.31454	0.568248	1
gene:b3646	yicG	0.683187	1.02697	0.568371	1
gene:b2770	ygcR	-0.590071	1.50013	0.568469	1
gene:b2690	yqaB	0.519548	5.65988	0.56881	1
gene:b2010	dacD	0.531574	3.62287	0.569623	1
gene:b1343	dbpA	-0.513531	5.39798	0.570229	1
gene:b1478	adhP	-0.511952	7.26589	0.570244	1
gene:b1290	sapF	-0.514971	4.92489	0.570901	1
gene:b2276	nuoN	-0.509029	9.26763	0.571654	1
gene:b1433	ydcO	0.530698	5.47208	0.573118	1
gene:b0843	ybjH	-0.529408	4.6247	0.573118	1
gene:b2178	yejB	-0.520564	3.99373	0.57327	1
gene:b0113	pdhR	-0.506641	9.30848	0.573676	1
gene:b2879	ssnA	-0.664141	0.958986	0.573959	1
gene:b1670	ydhU	-0.584236	2.2634	0.574075	1
gene:b1122	ymfA	0.582264	1.24792	0.574075	1
gene:b2128	yehW	-0.51875	3.81603	0.574302	1
gene:b0118	acnB	-0.504952	12.816	0.574489	1
gene:b3936	rpmE	0.505303	9.75541	0.574504	1
gene:b3366	nirD	0.585764	1.54404	0.575455	1
gene:b3882	yihU	-0.811573	0.640632	0.575598	1
gene:b0996	torC	0.646504	0.34208	0.575598	1
gene:b2229	yfaT	0.646504	0.0541557	0.575598	1
gene:b2408	yfeN	0.646504	0.500131	0.575598	1
gene:b3392	hofP	0.646504	0.055462	0.575598	1
gene:b0033	carB	-0.503433	11.1466	0.575657	1
gene:b1521	uxaB	0.528476	4.62666	0.575674	1
gene:b4685	yrbN	0.506832	5.40875	0.576047	1
gene:b4141	yjeH	-0.505306	6.09507	0.576124	1
gene:b0024	yaaY	-0.530046	3.33093	0.576144	1
gene:b2158	yeiH	-0.508514	5.20911	0.576862	1
gene:b0209	yafD	-0.504984	7.60093	0.576982	1
gene:b3540	dppF	-0.502431	7.46761	0.577162	1
gene:b1849	purT	-0.502262	7.17932	0.5775	1
gene:b1426	ydcH	-0.513599	5.76372	0.577536	1
gene:b0610	rnk	0.505469	5.11668	0.577892	1
gene:b1585	ynfC	0.513766	4.01575	0.5779	1
gene:b1451	yncD	-0.502127	5.11291	0.578353	1
gene:b4315	fimI	-0.500818	7.03303	0.578573	1
gene:b2261	menC	-0.50133	6.51343	0.578816	1
gene:b0901	ycaK	0.563547	1.61908	0.578956	1
gene:b3289	rsmB	-0.499252	7.03648	0.579766	1
gene:b3635	mutM	0.5152	5.45492	0.579873	1
gene:b4035	malK	0.504903	6.28009	0.579989	1
gene:b2142	yohK	0.50284	4.59829	0.580143	1
gene:b3519	treF	-0.499121	6.21829	0.580592	1
gene:b3132	kbaZ	0.628346	1.80462	0.58088	1
gene:b3447	ggt	-0.49661	6.74208	0.581802	1
gene:b3647	ligB	-0.533157	3.39582	0.582427	1
gene:b2526	hscA	-0.494404	8.84492	0.582819	1
gene:b2170	setB	0.547436	1.57673	0.583201	1
gene:b2918	argK	0.64999	1.23829	0.583313	1
gene:b0036	caiD	-0.565871	1.05448	0.583313	1
gene:b3478	nikC	-0.565871	0.732069	0.583313	1
gene:b1191	cvrA	-0.495458	6.66384	0.583515	1
gene:b2793	syd	0.504049	3.96059	0.584307	1
gene:b1655	mepH	0.506796	2.59683	0.584454	1
gene:b3618	yibB	0.501267	3.73407	0.584547	1
gene:b2365	dsdX	-0.56647	1.93212	0.584686	1
gene:b0727	sucB	-0.490982	11.0811	0.585111	1
gene:b3541	dppD	-0.491823	7.56393	0.585128	1
gene:b2529	iscU	-0.491354	10.3063	0.585188	1
gene:b1449	curA	-0.493524	5.95003	0.586131	1
gene:b0599	ybdH	0.498469	7.63233	0.586176	1
gene:b3095	yqjA	0.494232	7.04002	0.586357	1
gene:b1342	ydaN	-0.49834	5.11298	0.586388	1
gene:b1482	osmC	-0.491273	7.44364	0.586389	1
gene:b0765	modC	-0.497163	5.19287	0.58641	1
gene:b1796	yoaG	0.684734	-0.212043	0.586897	1
gene:b3328	gspG	0.684734	-0.255719	0.586897	1
gene:b0862	artQ	-0.491244	7.11228	0.587016	1
gene:b2172	yeiQ	0.493724	5.49378	0.58703	1
gene:b2924	mscS	-0.487073	7.95926	0.588442	1
gene:b0750	nadA	-0.487848	6.90796	0.588496	1
gene:b3212	gltB	-0.486419	12.7659	0.588534	1
gene:b0894	dmsA	0.490982	5.08387	0.589095	1
gene:b2225	yfaP	-0.662729	1.01574	0.58968	1
gene:b2460	eutQ	-0.662729	0.827279	0.58968	1
gene:b1259	yciG	0.648242	0.321865	0.58968	1
gene:b3184	yhbE	0.486173	6.70055	0.590078	1
gene:b0268	yagE	0.521116	3.23899	0.590224	1
gene:b1775	ydjK	0.545538	2.85442	0.590413	1
gene:b1736	chbA	0.608826	0.77425	0.590463	1
gene:b1218	chaC	-0.488369	6.18131	0.590992	1
gene:b1046	clsC	-0.486154	5.87056	0.591198	1
gene:b3847	pepQ	-0.48328	8.88052	0.59134	1
gene:b3360	pabA	-0.490983	4.46125	0.591463	1
gene:b3099	yqjE	-0.48265	8.05781	0.592191	1
gene:b2036	glf	0.481854	7.5635	0.592716	1
gene:b3602	yibL	0.485955	4.99285	0.592853	1
gene:b3564	xylB	-0.494152	4.69239	0.593179	1
gene:b2379	alaC	-0.481702	7.28524	0.593479	1
gene:b1439	ydcR	0.489963	4.80367	0.593562	1
gene:b2168	fruK	0.481665	6.54867	0.593763	1
gene:b4108	yjdM	0.493051	4.70297	0.593867	1
gene:b3211	yhcC	0.536643	2.03028	0.593976	1
gene:b4309	nanS	-0.531859	1.3657	0.593976	1
gene:b2540	hcaC	-0.555735	1.85286	0.594524	1
gene:b2917	scpA	-0.555735	1.89706	0.594524	1
gene:b4071	nrfB	-0.555735	1.80746	0.594524	1
gene:b0555	rrrD	0.555362	1.68029	0.594524	1
gene:b2250	yfaZ	0.511806	2.56367	0.594907	1
gene:b4300	sgcR	-0.553613	1.83625	0.595214	1
gene:b4176	yjeT	0.548513	1.863	0.595214	1
gene:b4618	tisB	0.482804	6.53813	0.595743	1
gene:b4264	idnR	-0.493278	3.72431	0.596085	1
gene:b3551	bisC	-0.477881	7.05765	0.596103	1
gene:b1812	pabB	-0.482285	4.47676	0.596134	1
gene:b2756	casE	-0.507582	3.15721	0.596402	1
gene:b3662	nepI	-0.480348	4.16792	0.596946	1
gene:b3087	ygjR	-0.479388	7.05872	0.597073	1
gene:b2525	fdx	-0.476724	6.88546	0.59719	1
gene:b3261	fis	0.475527	7.09674	0.597749	1
gene:b1626	ydgK	0.484347	3.73374	0.598413	1
gene:b3868	glnG	-0.474775	6.47751	0.598767	1
gene:b4596	yciZ	0.516092	2.66276	0.59951	1
gene:b0868	ybjS	-0.478952	4.75998	0.599743	1
gene:b1728	ydjM	-0.527653	2.65245	0.599936	1
gene:b2151	galS	-0.480262	6.79432	0.599946	1
gene:b4371	rsmC	-0.473647	5.68701	0.601148	1
gene:b2335	yfcR	-0.75399	0.109176	0.60125	1
gene:b4482	yigE	-0.75399	0.211294	0.60125	1
gene:b3920	yiiQ	-0.481968	2.40695	0.602105	1
gene:b1982	amn	-0.469402	8.29223	0.602276	1
gene:b3805	hemC	-0.468672	7.87654	0.602897	1
gene:b1754	ynjB	-0.476859	4.36615	0.603034	1
gene:b3078	ygjI	-0.914135	-0.0967786	0.603496	1
gene:b2213	ada	-0.471931	4.96817	0.603886	1
gene:b1282	yciH	-0.471942	4.87296	0.605063	1
gene:b0351	mhpF	-0.469663	5.23913	0.605322	1
gene:b1694	ydiF	-0.53295	0.712501	0.605513	1
gene:b0313	betI	-0.470361	6.23643	0.605546	1
gene:b1341	ydaM	-0.465794	5.9013	0.606128	1
gene:b1624	ydgJ	-0.465447	6.43321	0.60615	1
gene:b0468	ybaN	-0.472288	4.171	0.606251	1
gene:b3543	dppB	-0.464087	7.7762	0.606282	1
gene:b3448	yhhA	0.468105	4.97005	0.606771	1
gene:b0358	yaiO	-0.537482	2.47038	0.60762	1
gene:b1336	abgT	-0.537482	2.01038	0.60762	1
gene:b0379	yaiY	-0.518452	5.72472	0.608254	1
gene:b0261	mmuM	-0.467878	8.85967	0.608265	1
gene:b4006	purH	-0.461159	8.23961	0.608337	1
gene:b0720	gltA	-0.460358	12.5475	0.608617	1
gene:b0156	erpA	0.463307	6.80349	0.608655	1
gene:b2127	mlrA	-0.476336	3.91144	0.608986	1
gene:b3081	fadH	-0.467279	7.43695	0.609132	1
gene:b0238	gpt	0.464476	4.731	0.609426	1
gene:b2017	yefM	0.472308	4.21785	0.609613	1
gene:b1870	cmoA	-0.461847	5.01089	0.609897	1
gene:b1733	chbG	-0.471025	5.01206	0.610044	1
gene:b1791	yeaN	0.508758	2.4495	0.610059	1
gene:b1531	marA	0.468319	6.83285	0.610311	1
gene:b2450	yffS	0.465394	5.84234	0.610319	1
gene:b4116	adiY	0.526497	1.24298	0.610321	1
gene:b1581	rspA	0.533527	1.59642	0.610411	1
gene:b0451	amtB	-0.468603	4.34106	0.610557	1
gene:b3130	yhaV	0.462556	4.74113	0.61084	1
gene:b0019	nhaA	-0.459596	9.07935	0.610963	1
gene:b0457	ylaB	0.464712	4.66624	0.612074	1
gene:b1461	pptA	0.512448	1.84468	0.612651	1
gene:b0994	torT	-0.481958	4.0403	0.61292	1
gene:b0931	pncB	-0.45535	7.83879	0.612966	1
gene:b0225	yafQ	0.458898	6.11404	0.61297	1
gene:b0020	nhaR	-0.45952	6.48545	0.613152	1
gene:b2751	cysN	0.454428	10.3484	0.613325	1
gene:b0758	galT	-0.456269	6.46845	0.613338	1
gene:b2671	ygaC	0.492162	3.87336	0.613364	1
gene:b1326	mpaA	-0.459115	5.72686	0.61345	1
gene:b3222	nanK	-0.472328	3.88087	0.613631	1
gene:b1037	csgG	-0.468391	3.37425	0.613868	1
gene:b4296	yjhF	0.560463	1.50655	0.614205	1
gene:b3834	ubiJ	-0.453792	7.68661	0.614651	1
gene:b3883	yihV	0.50029	2.41285	0.61468	1
gene:b1293	sapB	-0.455893	4.98246	0.61549	1
gene:b0342	lacA	-0.603056	0.884869	0.615573	1
gene:b3858	yihD	0.459901	3.73535	0.615675	1
gene:b2215	ompC	-0.450888	13.9025	0.615956	1
gene:b0919	ycbJ	0.451746	6.49057	0.61683	1
gene:b0333	prpC	-0.77429	0.332592	0.617164	1
gene:b1365	ynaK	-0.77429	-0.35078	0.617164	1
gene:b4185	yjfM	-0.77429	0.125248	0.617164	1
gene:b0530	sfmA	0.609466	-0.485064	0.617164	1
gene:b1007	rutF	0.609466	0.323841	0.617164	1
gene:b4094	phnN	0.609466	0.287502	0.617164	1
gene:b0145	dksA	0.450148	8.71649	0.617404	1
gene:b3377	yhfT	-0.504589	2.84256	0.618043	1
gene:b0827	moeA	-0.44971	7.21492	0.618212	1
gene:b1843	yobB	0.456847	5.34551	0.618508	1
gene:b1557	cspB	0.446885	7.76103	0.619427	1
gene:b2673	nrdH	0.500229	2.30256	0.619575	1
gene:b0723	sdhA	-0.445703	12.0612	0.620047	1
gene:b1414	ydcF	-0.451607	6.06019	0.620129	1
gene:b1752	ydjZ	-0.480146	3.11071	0.62104	1
gene:b2728	hypC	0.489114	1.95296	0.621138	1
gene:b3807	cyaY	0.45935	3.5364	0.621546	1
gene:b0929	ompF	0.443608	12.8745	0.621632	1
gene:b0325	yahK	-0.445184	6.49923	0.621681	1
gene:b3652	recG	-0.445322	6.17462	0.621768	1
gene:b2277	nuoM	-0.443244	9.2191	0.622138	1
gene:b0128	yadH	-0.445331	6.318	0.622406	1
gene:b1522	yneF	-0.453144	4.98085	0.622434	1
gene:b0821	ybiU	-0.450839	4.47009	0.622454	1
gene:b3907	rhaT	-0.497362	3.02146	0.622513	1
gene:b3653	gltS	-0.443731	6.41657	0.622965	1
gene:b3260	dusB	0.441482	8.10453	0.623681	1
gene:b1140	intE	0.485108	2.98613	0.623838	1
gene:b1136	icd	-0.440174	12.7765	0.624329	1
gene:b3172	argG	0.440501	10.6962	0.624372	1
gene:b0822	ybiV	-0.447199	4.51623	0.624655	1
gene:b3451	ugpE	-0.458163	3.07356	0.62511	1
gene:b4133	cadC	0.453239	2.57795	0.625274	1
gene:b2086	yegS	-0.450953	3.88839	0.625934	1
gene:b3708	tnaA	0.488508	8.75042	0.626266	1
gene:b3359	argD	0.438719	9.40924	0.626346	1
gene:b3028	mdaB	-0.442006	4.66199	0.62645	1
gene:b0895	dmsB	-0.47379	2.62695	0.626688	1
gene:b0565	ompT	0.436825	10.2392	0.627029	1
gene:b0794	ybhF	-0.438825	6.68176	0.62719	1
gene:b0010	satP	0.447435	4.76715	0.627274	1
gene:b0792	ybhR	-0.452046	3.56863	0.627549	1
gene:b0715	abrB	-0.44582	3.85394	0.62795	1
gene:b0252	yafZ	-0.593561	0.610965	0.628181	1
gene:b4340	yjiR	-0.44078	5.52479	0.6282	1
gene:b1258	yciF	-0.490019	1.59166	0.628383	1
gene:b0689	ybfP	0.499803	0.680187	0.628576	1
gene:b1938	fliF	0.499803	0.943431	0.628576	1
gene:b1216	chaA	0.437214	9.02296	0.628719	1
gene:b0826	moeB	-0.438332	6.5757	0.62886	1
gene:b1232	purU	-0.435025	7.18417	0.629055	1
gene:b1117	lolD	-0.435449	6.032	0.629552	1
gene:b1019	efeB	-0.434915	5.83587	0.630103	1
gene:b0726	sucA	-0.432685	11.9333	0.630242	1
gene:b4059	ssb	0.434167	6.00039	0.630411	1
gene:b4092	phnP	-0.452338	3.41971	0.630657	1
gene:b0043	fixC	-0.577355	1.06517	0.630918	1
gene:b2886	ygfS	-0.495495	1.69472	0.630918	1
gene:b1595	ynfL	-0.467871	2.92717	0.631552	1
gene:b0151	fhuC	-0.432861	6.0574	0.631858	1
gene:b3107	yhaL	0.572496	3.13944	0.632862	1
gene:b4266	idnO	0.572496	1.09197	0.632862	1
gene:b0775	bioB	-0.431059	6.78412	0.633076	1
gene:b0854	potF	-0.430724	7.27374	0.633094	1
gene:b3752	rbsK	0.434104	5.44656	0.633142	1
gene:b3714	adeP	-0.429236	7.99443	0.633319	1
gene:b0632	dacA	-0.428896	7.28168	0.633997	1
gene:b0643	ybeL	-0.431012	7.64276	0.634261	1
gene:b2500	purN	-0.426715	7.36777	0.6355	1
gene:b2067	yegE	-0.428289	6.13265	0.635503	1
gene:b1281	pyrF	-0.427954	5.97947	0.635838	1
gene:b0796	ybiH	-0.433205	5.59868	0.636439	1
gene:b1189	dadA	-0.425839	9.99694	0.636565	1
gene:b2137	yohF	-0.43785	3.82797	0.636594	1
gene:b0048	folA	0.435853	4.00184	0.636594	1
gene:b0790	ybhP	-0.43057	4.30133	0.636987	1
gene:b1042	csgA	0.484305	1.91692	0.63706	1
gene:b1943	fliK	0.484305	1.30828	0.63706	1
gene:b2899	yqfA	-0.424413	9.62415	0.637219	1
gene:b4029	yjbH	-0.453877	2.85197	0.637307	1
gene:b2752	cysD	0.423937	10.2047	0.63731	1
gene:b3779	gpp	-0.42371	8.04002	0.637727	1
gene:b2708	srlQ	-0.428236	5.21791	0.6378	1
gene:b2063	yegH	-0.424886	5.74909	0.638271	1
gene:b2881	xdhD	-0.439892	3.68431	0.638349	1
gene:b2542	hcaD	-0.44087	3.18804	0.639122	1
gene:b1386	tynA	-0.474685	2.81578	0.63932	1
gene:b2169	fruB	0.421549	7.96959	0.639603	1
gene:b1583	ynfB	0.42465	5.8073	0.639642	1
gene:b2342	fadI	-0.424754	8.39424	0.639932	1
gene:b3376	yhfS	-0.453426	3.18605	0.640097	1
gene:b0051	rsmA	-0.420837	7.14205	0.640359	1
gene:b2273	yfbN	-0.807225	-0.0480836	0.640492	1
gene:b0267	yagA	0.643056	-0.0131633	0.640492	1
gene:b0317	yahC	0.643056	0.327341	0.640492	1
gene:b0559	ybcW	0.643056	-0.540016	0.640492	1
gene:b0560	nohD	0.643056	-0.416427	0.640492	1
gene:b1008	rutE	0.643056	-0.270782	0.640492	1
gene:b2454	eutJ	0.643056	-0.451281	0.640492	1
gene:b4366	bglJ	0.643056	1.01853	0.640492	1
gene:b1793	yoaF	0.456398	2.88424	0.640815	1
gene:b1327	ycjY	-0.445317	2.23934	0.640815	1
gene:b1682	sufC	-0.423873	5.14945	0.64119	1
gene:b1538	dcp	-0.41929	7.48632	0.641524	1
gene:b4151	frdD	-0.42637	5.22899	0.642122	1
gene:b0287	yagU	-0.418908	6.5004	0.642199	1
gene:b3450	ugpC	-0.420649	5.0551	0.642333	1
gene:b3833	ubiE	-0.418278	8.03911	0.642412	1
gene:b3884	yihW	0.427544	4.82828	0.642892	1
gene:b0654	gltJ	-0.419517	5.78864	0.643194	1
gene:b0882	clpA	-0.416342	11.8884	0.643227	1
gene:b0544	ybcK	0.547844	-0.361851	0.643367	1
gene:b0424	yajL	-0.419314	5.91437	0.64427	1
gene:b0494	tesA	-0.421416	5.02472	0.644335	1
gene:b2440	eutC	-0.425334	5.56885	0.644428	1
gene:b0466	ybaM	0.574727	1.27689	0.644451	1
gene:b1141	xisE	0.574727	0.877548	0.644451	1
gene:b2971	yghG	0.574727	-0.312538	0.644451	1
gene:b1242	ychE	0.425511	3.13917	0.644611	1
gene:b4383	deoB	-0.415029	8.65792	0.644804	1
gene:b4333	yjiK	0.529638	0.69474	0.644913	1
gene:b0442	ybaV	0.456254	3.96546	0.644925	1
gene:b3703	rpmH	0.415659	7.30843	0.64498	1
gene:b1621	malX	0.441694	3.66278	0.644981	1
gene:b2732	ygbA	0.580565	2.5607	0.645118	1
gene:b2324	mnmC	-0.415742	5.91467	0.645198	1
gene:b1514	lsrC	-0.481883	3.84133	0.64523	1
gene:b2255	arnA	-0.417876	5.42256	0.64545	1
gene:b1014	putA	0.414913	7.05047	0.645859	1
gene:b0112	aroP	-0.412727	9.54167	0.646156	1
gene:b3867	hemN	-0.413685	7.2687	0.646269	1
gene:b1653	lhr	-0.413199	6.17113	0.647276	1
gene:b3055	ygiM	0.417852	5.11623	0.647284	1
gene:b3674	yidF	-0.431893	5.02586	0.647361	1
gene:b4137	cutA	0.435107	4.17291	0.647452	1
gene:b3125	garR	-0.425564	3.86564	0.64765	1
gene:b4154	frdA	0.411248	8.4886	0.647677	1
gene:b3945	gldA	0.416186	5.31223	0.647757	1
gene:b3829	metE	0.410454	13.5358	0.647833	1
gene:b4331	kptA	-0.430348	4.65383	0.648471	1
gene:b1489	dosP	-0.414364	4.49934	0.648601	1
gene:b2173	yeiR	-0.417645	4.06086	0.648665	1
gene:b3640	dut	-0.4114	6.33724	0.648819	1
gene:b0192	nlpE	-0.413887	6.08678	0.648884	1
gene:b2587	kgtP	-0.409148	10.752	0.648955	1
gene:b2155	cirA	0.410434	6.79664	0.649314	1
gene:b1195	ymgE	-0.44253	2.5841	0.649629	1
gene:b1143	ymfI	0.414114	4.17763	0.649918	1
gene:b1972	yedZ	0.427818	8.81693	0.650027	1
gene:b1111	ycfQ	0.421894	5.65669	0.65014	1
gene:b1235	rssB	-0.409454	6.6822	0.650227	1
gene:b0917	ycaR	0.421703	3.52105	0.650282	1
gene:b3737	atpE	0.407079	9.40284	0.650734	1
gene:b1059	solA	-0.408381	6.64366	0.650738	1
gene:b2291	yfbR	-0.412696	4.14438	0.650927	1
gene:b1208	ispE	-0.408071	6.54013	0.650936	1
gene:b1678	ldtE	-0.407589	7.66802	0.65118	1
gene:b2503	yfgF	0.453844	2.49662	0.65132	1
gene:b2739	ygbM	-0.478003	2.26982	0.65233	1
gene:b2949	yqgF	-0.407408	5.88174	0.652442	1
gene:b1953	yodD	-0.411259	5.04258	0.65258	1
gene:b4345	mcrC	-0.429219	1.90831	0.652958	1
gene:b0993	torS	-0.418466	4.00511	0.652972	1
gene:b3161	mtr	0.404505	7.58035	0.653535	1
gene:b1945	fliM	0.440403	1.90046	0.654214	1
gene:b0389	yaiA	-0.404467	6.41957	0.654405	1
gene:b2313	cvpA	-0.403637	6.52203	0.654597	1
gene:b0893	serS	-0.402068	10.6623	0.654632	1
gene:b0649	djlC	-0.430504	2.46335	0.655272	1
gene:b2546	yphD	-0.468497	1.83109	0.655533	1
gene:b4110	yjcZ	-0.430752	2.41542	0.655905	1
gene:b2131	osmF	-0.401892	5.19451	0.656487	1
gene:b4256	yjgM	0.430626	2.71381	0.656615	1
gene:b2077	iceT	-0.413798	6.95994	0.656615	1
gene:b3660	yicL	-0.406225	4.33088	0.656683	1
gene:b0838	gstB	-0.400806	6.97795	0.656878	1
gene:b3042	yqiC	0.4012	5.71672	0.657165	1
gene:b0724	sdhB	-0.398729	10.9329	0.657337	1
gene:b3614	yibQ	-0.401047	5.10926	0.657366	1
gene:b3670	ilvN	0.400237	7.00796	0.657404	1
gene:b4148	sugE	0.4047	4.12657	0.657582	1
gene:b3213	gltD	-0.398204	11.1556	0.657671	1
gene:b3722	bglF	0.550894	1.44245	0.658294	1
gene:b4131	cadA	0.550894	1.36949	0.658294	1
gene:b3679	yidK	-0.459434	1.90908	0.658294	1
gene:b3804	hemD	-0.399044	6.3871	0.658779	1
gene:b2528	iscA	-0.396549	10.13	0.659433	1
gene:b2078	baeS	-0.422137	5.85673	0.659479	1
gene:b1463	nhoA	-0.412463	5.33193	0.65948	1
gene:b2182	bcr	-0.397042	6.62333	0.659875	1
gene:b2232	ubiG	-0.396284	6.4074	0.660195	1
gene:b4157	yjeN	-0.53927	0.685828	0.660239	1
gene:b2887	ygfT	-0.466691	2.7735	0.660398	1
gene:b0944	ycbF	0.442436	2.34554	0.660398	1
gene:b0116	lpd	-0.394442	11.7338	0.66068	1
gene:b1291	sapD	-0.397632	5.5792	0.660927	1
gene:b2748	ftsB	0.401795	4.0045	0.660987	1
gene:b3880	yihS	-0.448148	3.01806	0.661089	1
gene:b4360	yjjA	0.401802	4.44792	0.661474	1
gene:b2434	ypeA	-0.408824	4.26799	0.661602	1
gene:b1469	narU	-0.428387	2.41088	0.661619	1
gene:b0321	yahG	-0.463777	1.74102	0.661751	1
gene:b3956	ppc	-0.393058	11.1344	0.661804	1
gene:b3544	dppA	-0.39287	11.5462	0.661978	1
gene:b1350	recE	-0.445016	2.04162	0.662078	1
gene:b3935	priA	-0.394509	6.25839	0.662594	1
gene:b1656	sodB	-0.39208	9.40521	0.662908	1
gene:b2682	ygaZ	-0.393399	6.31799	0.663032	1
gene:b1494	pqqL	0.400579	3.78938	0.663224	1
gene:b1772	ydjH	-0.460274	1.64159	0.66335	1
gene:b3951	pflD	-0.42482	3.70775	0.664805	1
gene:b2267	elaA	0.406761	3.88561	0.664918	1
gene:b3661	nlpA	0.389757	7.56572	0.665242	1
gene:b2179	yejE	-0.402623	4.01733	0.665317	1
gene:b3912	cpxR	-0.389885	6.93182	0.665585	1
gene:b4268	idnK	-0.661604	0.0927575	0.666259	1
gene:b1827	kdgR	0.397605	5.50376	0.66634	1
gene:b1047	opgC	0.396265	3.1571	0.666507	1
gene:b1075	flgD	0.397877	2.52183	0.667039	1
gene:b2136	yohD	-0.394429	5.22328	0.667506	1
gene:b0942	ycbU	-0.457598	1.60969	0.667543	1
gene:b3031	yqiA	-0.388999	6.70894	0.667653	1
gene:b2287	nuoB	-0.386036	9.19589	0.667765	1
gene:b1180	ycgM	-0.389551	6.43019	0.667816	1
gene:b0523	purE	-0.387076	5.75276	0.668395	1
gene:b2829	ptsP	-0.385008	9.03501	0.668569	1
gene:b0928	aspC	-0.384689	9.8192	0.668619	1
gene:b1562	hokD	0.388496	6.53381	0.66909	1
gene:b3056	cca	-0.384872	7.60076	0.669184	1
gene:b1646	sodC	-0.3868	5.69952	0.669451	1
gene:b1072	flgA	0.438677	2.05971	0.669474	1
gene:b3497	rsmJ	-0.392928	4.8648	0.669477	1
gene:b3711	yidZ	-0.397472	3.79949	0.669678	1
gene:b4475	rtcA	-0.402199	3.66969	0.669692	1
gene:b1836	yebV	-0.387149	5.33359	0.669777	1
gene:b1534	ydeE	-0.391912	3.75034	0.670066	1
gene:b0270	yagG	-0.430287	2.43343	0.670448	1
gene:b2828	lgt	-0.383984	6.45165	0.670504	1
gene:b2013	yeeE	0.382672	9.18799	0.670997	1
gene:b0331	prpB	-0.725094	0.684228	0.671183	1
gene:b3127	garP	-0.725094	3.13131	0.671183	1
gene:b2485	hyfE	0.560593	-0.194746	0.671183	1
gene:b3104	yhaI	0.560593	-0.729267	0.671183	1
gene:b3378	yhfU	0.560593	0.443376	0.671183	1
gene:b0707	ybgA	-0.39338	3.69058	0.671266	1
gene:b2551	glyA	-0.381315	10.8626	0.671291	1
gene:b0595	entB	0.384655	5.19994	0.671393	1
gene:b0754	aroG	-0.380912	10.2284	0.671637	1
gene:b4518	ymdF	-0.449581	2.75476	0.671753	1
gene:b0354	yaiL	-0.388562	5.00988	0.67214	1
gene:b4703	pmrR	-0.383633	4.9195	0.672522	1
gene:b1119	nagK	-0.380548	7.41116	0.672926	1
gene:b1082	flgK	0.398789	2.58719	0.672974	1
gene:b0123	cueO	0.380054	11.7365	0.673082	1
gene:b4613	dinQ	0.381379	6.03998	0.673926	1
gene:b2280	nuoJ	-0.378302	8.05248	0.674219	1
gene:b3371	frlB	-0.43441	1.92401	0.674323	1
gene:b4027	yjbF	-0.43441	0.358685	0.674323	1
gene:b4095	phnM	-0.43441	0.251106	0.674323	1
gene:b0841	ybjG	0.382987	6.38981	0.674361	1
gene:b4005	purD	-0.377572	8.29508	0.674678	1
gene:b2996	hybA	0.397471	4.99042	0.67479	1
gene:b4033	malF	0.382396	5.72317	0.675283	1
gene:b4374	yjjG	-0.380419	5.44635	0.675755	1
gene:b4387	ytjB	-0.388071	4.50038	0.676209	1
gene:b0652	gltL	-0.37884	6.41342	0.676331	1
gene:b2955	yggW	-0.376481	6.48637	0.676578	1
gene:b0815	opgE	0.37997	4.54689	0.676614	1
gene:b0712	ybgK	-0.375608	7.4385	0.676842	1
gene:b2479	gcvR	-0.376889	6.04996	0.677267	1
gene:b0419	yajO	-0.374606	7.67102	0.677812	1
gene:b3871	typA	-0.37324	10.4675	0.677842	1
gene:b3214	gltF	0.376268	4.00702	0.67832	1
gene:b2260	menE	-0.375708	5.56529	0.678339	1
gene:b2920	scpC	-0.417943	2.16548	0.678452	1
gene:b4464	ghxQ	-0.382679	3.56311	0.678776	1
gene:b3353	yheT	-0.374557	5.61879	0.679038	1
gene:b2248	rhmR	0.497866	1.40341	0.67936	1
gene:b1619	hdhA	-0.374363	5.84477	0.679647	1
gene:b1672	ydhW	-0.439481	2.33235	0.679757	1
gene:b1429	tehA	-0.378957	4.45755	0.679824	1
gene:b2543	yphA	-0.378258	4.78374	0.679847	1
gene:b3238	yhcN	-0.380552	3.81132	0.680143	1
gene:b2329	aroC	-0.370236	8.04015	0.68068	1
gene:b1913	uvrC	-0.370207	7.65043	0.680844	1
gene:b0115	aceF	-0.369464	11.0132	0.680915	1
gene:b3849	trkH	-0.370924	6.67564	0.681095	1
gene:b0341	cynX	-0.40467	2.22596	0.681113	1
gene:b4077	gltP	-0.372737	6.75203	0.681446	1
gene:b3240	aaeB	-0.377738	3.99413	0.681715	1
gene:b1769	ydjE	0.498954	2.39103	0.681974	1
gene:b1890	motA	-0.429205	0.569396	0.681974	1
gene:b1763	topB	-0.368198	8.25155	0.68258	1
gene:b0087	mraY	-0.368244	7.38919	0.682592	1
gene:b1919	dcyD	0.368901	6.74556	0.682629	1
gene:b2927	epd	0.367651	8.74535	0.682666	1
gene:b0420	dxs	-0.367821	7.96353	0.682738	1
gene:b2174	lpxT	-0.37078	4.43056	0.683106	1
gene:b2046	wzxC	-0.433264	1.74933	0.683217	1
gene:b4073	nrfD	-0.433264	1.71412	0.683217	1
gene:b3607	cysE	-0.367325	7.65689	0.683467	1
gene:b3550	yiaC	-0.376413	4.40196	0.683525	1
gene:b3500	gor	-0.366952	7.6478	0.683578	1
gene:b0947	ycbX	-0.36838	5.95226	0.683601	1
gene:b1485	ddpC	-0.393201	2.97306	0.683616	1
gene:b4401	arcA	-0.366428	9.82765	0.683645	1
gene:b2923	argO	-0.376322	4.32082	0.683842	1
gene:b2284	nuoF	-0.365835	9.33858	0.684008	1
gene:b2869	ygeV	-0.373901	7.59908	0.684406	1
gene:b2286	nuoC	-0.365089	9.81186	0.684562	1
gene:b1330	ynaI	-0.376576	3.79868	0.684854	1
gene:b4117	adiA	-0.39463	3.97698	0.684954	1
gene:b3910	yiiM	-0.371218	5.65181	0.684994	1
gene:b0207	dkgB	0.3775	3.07045	0.68508	1
gene:b2423	cysW	0.365127	8.76762	0.685154	1
gene:b4068	yjcH	-0.378663	6.64559	0.68525	1
gene:b1483	ddpF	-0.388651	2.43339	0.685277	1
gene:b1479	maeA	-0.364006	8.76823	0.685559	1
gene:b3866	yihI	0.367259	5.55548	0.685951	1
gene:b2913	serA	-0.362745	11.0656	0.686364	1
gene:b3393	hofO	0.452835	0.620181	0.686423	1
gene:b0346	mhpR	-0.367547	7.02086	0.686609	1
gene:b4065	yjcE	-0.364242	6.63725	0.686616	1
gene:b1175	minD	-0.362778	8.44467	0.686735	1
gene:b2616	recN	0.365992	6.60925	0.686964	1
gene:b1398	paaK	-0.373803	6.52217	0.687177	1
gene:b0977	hyaF	-0.425583	1.36588	0.687424	1
gene:b1501	ydeP	0.374979	4.99595	0.687476	1
gene:b2214	apbE	-0.368186	4.52646	0.687856	1
gene:b3986	rplL	0.360779	10.9814	0.687981	1
gene:b2304	yfcH	-0.361475	8.60602	0.688266	1
gene:b4322	uxuA	0.367861	7.1121	0.688559	1
gene:b4220	tamA	-0.360757	6.76947	0.689336	1
gene:b1106	thiK	-0.363798	5.34083	0.68957	1
gene:b3292	zntR	0.36874	7.84866	0.689614	1
gene:b0189	rof	-0.361506	6.06921	0.689688	1
gene:b2065	dcd	-0.360729	7.50654	0.68975	1
gene:b0067	thiP	-0.359937	5.68333	0.6906	1
gene:b4045	yjbJ	0.375667	3.82481	0.690712	1
gene:b1474	fdnG	0.395081	2.70803	0.69077	1
gene:b2193	narP	0.365794	5.14776	0.690825	1
gene:b2288	nuoA	-0.357892	8.53603	0.690871	1
gene:b4453	ldrD	-0.367991	4.10861	0.690933	1
gene:b0394	mak	0.371714	4.34471	0.691241	1
gene:b2249	yfaY	-0.358019	6.68246	0.69142	1
gene:b0320	yahF	-0.422917	1.28217	0.691504	1
gene:b1671	ydhX	-0.422917	1.80346	0.691504	1
gene:b1049	opgH	-0.35656	8.71753	0.691702	1
gene:b3291	mscL	0.357783	7.14525	0.69194	1
gene:b3533	bcsA	-0.361264	3.92729	0.692248	1
gene:b3404	envZ	-0.357698	7.07979	0.692274	1
gene:b2112	yehE	0.386591	2.41766	0.692302	1
gene:b2390	ypeC	0.386591	6.05715	0.692302	1
gene:b2715	ascF	-0.380353	4.08079	0.692435	1
gene:b2716	ascB	-0.363826	4.20724	0.692484	1
gene:b3898	frvX	-0.404434	2.39914	0.69249	1
gene:b1399	paaX	-0.359381	6.06637	0.692511	1
gene:b1687	ydiJ	-0.355125	9.20188	0.692763	1
gene:b1159	mcrA	-0.391743	1.87082	0.692889	1
gene:b0729	sucD	-0.354656	10.3939	0.693043	1
gene:b2763	cysI	0.354016	10.1852	0.693579	1
gene:b0526	cysS	-0.355258	6.98272	0.693662	1
gene:b3424	glpG	-0.357176	5.41222	0.694266	1
gene:b0450	glnK	0.465872	0.21521	0.694403	1
gene:b2459	eutT	0.465872	0.805723	0.694403	1
gene:b3282	tsaC	-0.354237	6.26657	0.694602	1
gene:b2541	hcaB	-0.378098	3.38514	0.694604	1
gene:b2240	glpT	-0.420873	6.3619	0.694673	1
gene:b4155	epmA	0.359534	4.60404	0.694699	1
gene:b1271	yciK	-0.354494	7.27796	0.695111	1
gene:b1688	ydiK	-0.355112	5.90235	0.695154	1
gene:b4312	fimB	-0.354365	5.50423	0.69546	1
gene:b3811	xerC	-0.352632	6.69271	0.695644	1
gene:b2285	nuoE	-0.351796	8.05528	0.695769	1
gene:b2129	yehX	-0.357138	4.10505	0.696138	1
gene:b0071	leuD	-0.350803	9.88434	0.69628	1
gene:b0759	galE	-0.352509	7.13704	0.696435	1
gene:b2609	rpsP	0.350394	8.13135	0.696827	1
gene:b4279	yjhB	0.373698	2.00919	0.696898	1
gene:b4000	hupA	0.350164	8.92446	0.696946	1
gene:b0137	yadL	0.495166	0.147984	0.697051	1
gene:b1690	ydiM	0.495166	-0.0746661	0.697051	1
gene:b0783	moaC	-0.35197	6.38191	0.697116	1
gene:b3181	greA	0.351439	6.37624	0.697721	1
gene:b2068	alkA	-0.358728	5.22552	0.697753	1
gene:b4125	dcuS	0.354054	5.11284	0.69778	1
gene:b1607	ydgC	-0.35497	4.05574	0.697835	1
gene:b0970	yccA	-0.348237	9.9867	0.698521	1
gene:b1907	tyrP	-0.354903	4.20695	0.69865	1
gene:b1076	flgE	0.35761	3.43506	0.698673	1
gene:b1669	ydhT	-0.372176	2.79242	0.699179	1
gene:b2085	yegR	0.498671	2.82426	0.699315	1
gene:b2059	wcaA	-0.403119	1.07752	0.699315	1
gene:b2702	srlA	-0.403119	3.00158	0.699315	1
gene:b2566	era	-0.347563	8.03445	0.699342	1
gene:b2007	yeeX	0.347387	7.93813	0.699517	1
gene:b3466	yhhL	-0.354757	3.96545	0.699588	1
gene:b2263	menH	-0.357854	3.54164	0.699654	1
gene:b2381	ypdB	-0.354089	4.45759	0.699719	1
gene:b2795	ygdH	-0.346981	8.58678	0.699781	1
gene:b1530	marR	0.385403	5.19524	0.700278	1
gene:b1706	ydiU	-0.346586	7.29012	0.700462	1
gene:b3892	fdoI	0.349337	4.78299	0.700536	1
gene:b0528	ybcJ	-0.348741	5.1935	0.700763	1
gene:b4219	msrA	-0.348481	6.52318	0.700857	1
gene:b2845	yqeG	-0.39182	1.81722	0.701005	1
gene:b0195	tsaA	-0.350068	4.96954	0.701044	1
gene:b2312	purF	-0.344715	8.33019	0.701451	1
gene:b0027	lspA	-0.344319	8.10394	0.702098	1
gene:b4406	yaeP	0.370038	3.10564	0.702283	1
gene:b0577	ybdG	-0.344942	5.9982	0.702441	1
gene:b3195	mlaF	0.344738	7.8248	0.702441	1
gene:b3281	aroE	-0.344459	6.45003	0.702458	1
gene:b2904	gcvH	0.352339	5.73333	0.702626	1
gene:b2148	mglC	0.352796	4.66654	0.702626	1
gene:b0376	ampH	-0.347146	6.24781	0.702627	1
gene:b2726	hypA	-0.403494	1.06503	0.702643	1
gene:b1321	ycjX	-0.346964	8.71189	0.702736	1
gene:b3795	yifK	-0.34324	6.63147	0.703359	1
gene:b1081	flgJ	-0.411578	1.18697	0.703443	1
gene:b1520	yneE	-0.349925	2.82978	0.703518	1
gene:b4214	cysQ	-0.344812	6.69451	0.703546	1
gene:b2707	srlR	-0.351035	4.97635	0.704085	1
gene:b1044	ymdA	-0.580836	0.465061	0.704312	1
gene:b1587	ynfE	0.359191	3.39439	0.704484	1
gene:b1145	cohE	0.347035	4.67872	0.704802	1
gene:b1978	yeeJ	-0.343117	5.53293	0.704866	1
gene:b1270	btuR	-0.347734	6.51657	0.705007	1
gene:b3064	tsaD	-0.341965	6.13274	0.705021	1
gene:b0120	speD	-0.340167	9.09289	0.705292	1
gene:b2184	yejH	-0.345836	4.95661	0.705446	1
gene:b1345	intR	0.364779	2.31147	0.705471	1
gene:b2300	yfcE	-0.342191	5.9436	0.705658	1
gene:b1172	ymgG	0.37308	3.03812	0.705748	1
gene:b2592	clpB	-0.339824	12.5983	0.705761	1
gene:b0870	ltaE	-0.340201	6.80548	0.705983	1
gene:b1677	lpp	0.338702	12.0127	0.706102	1
gene:b1840	yebZ	-0.339949	7.1022	0.706105	1
gene:b3997	hemE	-0.339733	7.13921	0.706189	1
gene:b1859	znuB	-0.344298	5.38417	0.70686	1
gene:b4053	alr	-0.338767	6.97547	0.706913	1
gene:b0104	guaC	-0.338496	7.29323	0.70698	1
gene:b0352	mhpE	-0.343813	5.19997	0.707007	1
gene:b2502	ppx	-0.338602	6.54029	0.707354	1
gene:b2080	yegP	-0.347672	3.87537	0.707428	1
gene:b2033	wbbJ	0.338618	6.30843	0.707462	1
gene:b2518	ndk	-0.338479	6.49035	0.707556	1
gene:b4352	yjiA	-0.341034	6.10459	0.707671	1
gene:b2794	queF	-0.341009	4.97887	0.708168	1
gene:b4210	ytfF	-0.351274	3.80723	0.708476	1
gene:b3092	uxaC	0.343042	6.92546	0.708639	1
gene:b4359	opgB	0.337313	7.31812	0.708714	1
gene:b0774	bioA	-0.337375	6.48988	0.708895	1
gene:b2642	yfjW	0.349273	2.91618	0.708906	1
gene:b0506	allR	-0.336168	7.65214	0.709131	1
gene:b0653	gltK	-0.336733	5.76786	0.709268	1
gene:b0054	lptD	-0.334831	9.46381	0.709447	1
gene:b0897	ycaC	-0.338031	5.81103	0.709703	1
gene:b1118	lolE	-0.335621	6.85944	0.7098	1
gene:b2114	metG	-0.334496	8.79304	0.709847	1
gene:b0052	pdxA	-0.334714	7.4222	0.710031	1
gene:b2428	murQ	-0.340107	4.04661	0.710281	1
gene:b3524	yhjG	-0.339645	5.39599	0.710297	1
gene:b0975	hyaD	0.381245	2.21512	0.710373	1
gene:b2800	fucA	-0.389484	2.70564	0.710448	1
gene:b0793	ybhS	-0.341512	4.46111	0.710471	1
gene:b1134	nudJ	-0.336256	4.31633	0.710636	1
gene:b0412	yajI	0.367666	3.10609	0.710733	1
gene:b4023	yjbD	0.337609	6.93677	0.710801	1
gene:b3498	prlC	-0.333438	9.46438	0.710974	1
gene:b1981	shiA	-0.333928	6.82433	0.710981	1
gene:b1635	gstA	-0.33501	7.25225	0.710983	1
gene:b0039	caiA	0.35673	3.56408	0.711217	1
gene:b0522	purK	-0.333202	7.05823	0.711329	1
gene:b1814	sdaA	-0.334685	8.9861	0.711434	1
gene:b2309	hisJ	0.332877	9.64136	0.711435	1
gene:b1192	ldcA	-0.335139	4.97977	0.711509	1
gene:b4136	dsbD	-0.334347	6.77585	0.711515	1
gene:b0069	sgrR	-0.338708	5.32703	0.711629	1
gene:b0055	djlA	-0.336732	5.52128	0.711647	1
gene:b3182	dacB	-0.334307	4.95158	0.711912	1
gene:b3306	rpsH	0.331557	11.1442	0.712039	1
gene:b2997	hybO	0.334563	6.37704	0.712231	1
gene:b1131	purB	-0.331619	8.3276	0.712243	1
gene:b1640	anmK	-0.336193	5.91796	0.712416	1
gene:b1105	lpoB	-0.332464	7.01618	0.71246	1
gene:b1766	sppA	-0.331993	7.08051	0.712483	1
gene:b1632	rsxE	-0.334244	4.72218	0.712484	1
gene:b0159	mtn	-0.331796	7.58684	0.712556	1
gene:b4167	nnr	-0.332704	6.49216	0.712792	1
gene:b0072	leuC	-0.330637	10.5344	0.712827	1
gene:b3226	nanR	-0.333636	6.75868	0.712864	1
gene:b1096	pabC	0.335213	4.93785	0.712939	1
gene:b1648	ydhL	-0.393867	1.56165	0.713148	1
gene:b1755	ynjC	-0.344938	3.74506	0.713554	1
gene:b3126	garL	0.387288	2.71784	0.713997	1
gene:b4208	cycA	-0.329548	9.21952	0.714063	1
gene:b0591	entS	-0.332823	5.21984	0.714376	1
gene:b3825	pldB	-0.331509	6.87164	0.714412	1
gene:b0049	apaH	-0.329313	5.71988	0.714757	1
gene:b1186	nhaB	-0.329071	7.10708	0.714796	1
gene:b4512	ybdD	0.337382	7.02007	0.715126	1
gene:b2810	csdA	-0.330957	6.07271	0.715196	1
gene:b1761	gdhA	-0.327601	11.3111	0.715329	1
gene:b2992	hybE	-0.338144	4.66896	0.715505	1
gene:b1068	yceM	-0.329261	7.4983	0.715729	1
gene:b3358	yhfK	-0.328257	6.98122	0.71593	1
gene:b0091	murC	-0.327268	8.13633	0.715954	1
gene:b2721	hycE	0.361135	1.90842	0.715986	1
gene:b3066	dnaG	0.326758	7.8018	0.716613	1
gene:b2907	ubiH	-0.326785	8.16251	0.716743	1
gene:b1395	paaH	-0.357417	2.32653	0.716783	1
gene:b2764	cysJ	0.325191	10.2479	0.717378	1
gene:b0786	ybhL	-0.325933	8.03371	0.717379	1
gene:b1454	yncG	-0.354762	2.57857	0.71758	1
gene:b2421	cysM	0.325455	7.50647	0.717593	1
gene:b0047	kefC	-0.329201	4.94951	0.717643	1
gene:b3730	glmU	-0.324919	8.47339	0.717817	1
gene:b3316	rpsS	0.324427	9.68432	0.717999	1
gene:b1246	oppD	-0.324878	7.42919	0.718204	1
gene:b0600	ybdL	0.334454	8.3595	0.718322	1
gene:b2892	recJ	-0.32478	7.63986	0.718363	1
gene:b3790	wecD	-0.330491	4.80498	0.71851	1
gene:b3453	ugpB	-0.331259	5.70244	0.71859	1
gene:b3259	prmA	-0.325442	5.82613	0.718601	1
gene:b0677	nagA	-0.324864	6.95788	0.718907	1
gene:b0319	yahE	-0.606903	0.0101582	0.719149	1
gene:b4363	yjjB	0.441939	0.955936	0.719149	1
gene:b1992	cobS	0.328494	4.66105	0.719209	1
gene:b1657	ydhP	-0.327666	5.64751	0.719281	1
gene:b2601	aroF	-0.322941	8.69635	0.719352	1
gene:b1099	holB	-0.32455	6.07894	0.720027	1
gene:b0060	polB	-0.325399	6.26442	0.720039	1
gene:b2834	tas	-0.322082	7.62654	0.720443	1
gene:b0633	rlpA	-0.322256	7.0327	0.720561	1
gene:b2711	norW	0.363299	2.2183	0.720596	1
gene:b0356	frmA	0.323116	8.25801	0.72061	1
gene:b4081	mdtO	-0.452484	1.01249	0.720668	1
gene:b4115	adiC	-0.370624	1.33217	0.720668	1
gene:b4209	ytfE	-0.384567	1.69867	0.720822	1
gene:b0493	ybbO	-0.32347	6.03164	0.720922	1
gene:b3687	ibpA	-0.329676	9.64371	0.720973	1
gene:b0119	yacL	0.324853	5.59873	0.721217	1
gene:b0688	pgm	-0.320463	9.05783	0.721465	1
gene:b1693	aroD	-0.323475	5.24828	0.721681	1
gene:b3729	glmS	-0.319937	10.1892	0.721764	1
gene:b2524	iscX	-0.321754	6.09489	0.721795	1
gene:b2837	galR	-0.323228	6.31934	0.721995	1
gene:b0438	clpX	-0.319581	10.9891	0.722082	1
gene:b0879	macB	-0.322613	7.603	0.722202	1
gene:b3888	yiiD	-0.320343	6.86088	0.722299	1
gene:b3993	thiE	0.319685	7.42113	0.722356	1
gene:b3167	rbfA	0.320768	6.92845	0.7224	1
gene:b3592	yibF	-0.3241	5.09391	0.722462	1
gene:b0869	ybjT	-0.320641	6.41326	0.722501	1
gene:b1868	yecE	-0.322517	4.86825	0.722534	1
gene:b0730	mngR	0.342102	2.94936	0.72266	1
gene:b0153	fhuB	-0.320389	5.48544	0.722797	1
gene:b4393	trpR	-0.326767	4.95928	0.722841	1
gene:b2472	dapE	-0.3199	6.88996	0.722851	1
gene:b0126	can	-0.318932	7.65711	0.722882	1
gene:b1333	uspE	0.319068	8.94925	0.722988	1
gene:b2398	yfeC	-0.321547	6.58714	0.722996	1
gene:b2029	gnd	-0.318143	10.5433	0.723191	1
gene:b4280	yjhC	0.336027	3.42491	0.723211	1
gene:b1067	yceH	-0.321298	7.26246	0.723633	1
gene:b0154	hemL	-0.317857	8.3195	0.72393	1
gene:b2383	fryA	0.342236	2.53492	0.724016	1
gene:b3826	yigL	-0.318595	5.52374	0.724333	1
gene:b2474	tmcA	-0.318371	5.9591	0.724636	1
gene:b3819	rarD	-0.325836	4.4216	0.725106	1
gene:b3773	ilvY	-0.320198	6.51252	0.725275	1
gene:b1294	sapA	-0.317786	5.89377	0.725322	1
gene:b3639	dfp	-0.317525	6.36918	0.725362	1
gene:b0876	ybjD	-0.318012	6.03224	0.725446	1
gene:b0349	mhpC	-0.326009	4.27138	0.725745	1
gene:b3409	feoB	0.315119	9.09987	0.725798	1
gene:b1247	oppF	-0.315745	7.45837	0.725834	1
gene:b0425	panE	-0.316892	6.14282	0.726037	1
gene:b0086	murF	-0.315266	7.73638	0.726045	1
gene:b2740	ygbN	0.365397	2.19049	0.726057	1
gene:b3204	ptsN	-0.315475	7.48168	0.726247	1
gene:b1188	ycgB	-0.3155	7.69181	0.726259	1
gene:b1431	ydcL	0.318281	5.08401	0.726323	1
gene:b2961	mutY	-0.316444	5.88131	0.726561	1
gene:b3520	yhjB	-0.381905	2.37785	0.726614	1
gene:b1384	feaR	-0.339721	4.94037	0.726654	1
gene:b2988	gss	-0.314467	7.48727	0.726827	1
gene:b2688	gshA	-0.314107	8.50097	0.726875	1
gene:b1959	yedA	-0.336042	3.04739	0.72701	1
gene:b2805	fucR	-0.327345	5.24614	0.727027	1
gene:b2366	dsdA	-0.323392	4.17393	0.727217	1
gene:b2501	ppk	-0.314158	7.57615	0.727229	1
gene:b3159	yhbV	-0.379208	1.80459	0.727284	1
gene:b4298	yjhH	-0.379208	1.56246	0.727284	1
gene:b3830	ysgA	-0.314132	6.90093	0.727394	1
gene:b0781	moaA	0.314656	7.54046	0.727414	1
gene:b2797	sdaB	-0.318672	4.50756	0.727504	1
gene:b0228	rayT	-0.345877	3.68536	0.727849	1
gene:b0873	hcp	0.342757	2.09707	0.727849	1
gene:b0764	modB	-0.318809	5.19019	0.727968	1
gene:b2520	yfhM	-0.312819	9.01473	0.727987	1
gene:b3030	parE	-0.313029	7.69163	0.728027	1
gene:b0767	pgl	-0.3133	7.30068	0.728041	1
gene:b2262	menB	-0.313811	6.40507	0.728067	1
gene:b3410	feoC	0.321784	4.4535	0.728086	1
gene:b4394	yjjX	0.318944	3.88813	0.728135	1
gene:b3996	nudC	-0.31325	5.48761	0.728654	1
gene:b1524	glsB	-0.315916	4.60269	0.728721	1
gene:b2897	sdhE	0.316065	5.40527	0.728747	1
gene:b2753	iap	-0.322828	4.54394	0.728786	1
gene:b0847	ybjL	-0.312716	7.06516	0.728951	1
gene:b3205	yhbJ	-0.311925	7.40507	0.729034	1
gene:b3532	bcsB	-0.316359	4.40804	0.729304	1
gene:b4428	hokB	-0.315884	4.19717	0.729411	1
gene:b3772	ilvA	-0.311256	7.46782	0.729486	1
gene:b3474	yhhT	-0.315856	4.11794	0.7295	1
gene:b3697	yidA	-0.311719	6.60834	0.729702	1
gene:b2152	yeiB	-0.310947	6.40577	0.730159	1
gene:b2786	barA	-0.312396	5.912	0.730198	1
gene:b0335	prpE	-0.355625	2.37764	0.730313	1
gene:b1762	ynjI	-0.355625	1.39246	0.730313	1
gene:b0074	leuA	-0.309249	9.70306	0.730672	1
gene:b2470	acrD	0.315893	8.18648	0.730686	1
gene:b4480	hdfR	-0.312458	5.64806	0.730934	1
gene:b0367	tauC	-0.351029	2.72048	0.73119	1
gene:b1359	ydaU	-0.351029	1.73292	0.73119	1
gene:b4400	creD	0.336804	3.12205	0.731351	1
gene:b3570	bax	-0.311168	8.83181	0.731354	1
gene:b2900	yqfB	0.320683	3.45373	0.732105	1
gene:b4041	plsB	-0.307954	8.24231	0.732184	1
gene:b4592	cbdX	-0.356946	0.985089	0.732196	1
gene:b4162	orn	0.314987	5.09915	0.732201	1
gene:b3610	grxC	-0.307834	7.32876	0.732496	1
gene:b1267	yciO	-0.30876	6.63689	0.732741	1
gene:b2696	csrA	0.307115	8.42841	0.732766	1
gene:b3608	gpsA	-0.307024	8.19476	0.732801	1
gene:b4044	dinF	0.311545	5.09583	0.7329	1
gene:b3565	xylA	-0.310986	4.68331	0.732933	1
gene:b0795	ybhG	-0.308573	6.66936	0.733048	1
gene:b1209	lolB	-0.308445	5.73106	0.733081	1
gene:b0598	cstA	0.30678	11.6558	0.733193	1
gene:b2993	hybD	-0.315256	4.95126	0.733485	1
gene:b4207	fklB	-0.306475	7.32325	0.733543	1
gene:b1962	yedJ	-0.309455	5.21408	0.733772	1
gene:b2373	oxc	-0.327865	3.15516	0.733809	1
gene:b1114	mfd	-0.305517	8.44425	0.734107	1
gene:b4705	mntS	0.311012	6.31531	0.73419	1
gene:b2282	nuoH	-0.305245	8.39154	0.73422	1
gene:b2319	usg	-0.305952	6.65638	0.734409	1
gene:b1168	ycgG	0.427915	-0.129807	0.734638	1
gene:b2593	yfiH	-0.306695	6.14818	0.734774	1
gene:b4460	araH	-0.330903	3.58566	0.735406	1
gene:b3698	yidB	0.337069	2.34938	0.735688	1
gene:b1528	ydeA	-0.310464	4.3963	0.735827	1
gene:b2619	ratA	-0.306731	5.67727	0.735849	1
gene:b2283	nuoG	-0.302981	10.1664	0.735881	1
gene:b3041	ribB	-0.303362	7.94769	0.736098	1
gene:b3098	yqjD	-0.303619	7.67725	0.736099	1
gene:b1447	ydcZ	-0.308451	5.38233	0.736158	1
gene:b0714	nei	-0.307201	4.81462	0.736241	1
gene:b2582	trxC	0.311029	4.14599	0.736418	1
gene:b3539	yhjV	-0.307763	3.48768	0.736529	1
gene:b0941	elfG	0.343967	2.94148	0.736733	1
gene:b3716	cbrB	0.343967	2.22179	0.736733	1
gene:b0423	thiI	-0.302937	6.64383	0.736838	1
gene:b0224	yafK	0.302934	6.85753	0.736921	1
gene:b4469	ygiQ	-0.302366	7.2119	0.736936	1
gene:b0464	acrR	0.38446	4.10374	0.736952	1
gene:b2987	pitB	0.38446	1.25227	0.736952	1
gene:b2868	xdhC	-0.362089	1.6077	0.736952	1
gene:b3528	dctA	-0.304234	7.91005	0.737352	1
gene:b2330	prmB	-0.302041	7.02973	0.737675	1
gene:b4113	basR	-0.309921	6.14431	0.737759	1
gene:b3549	tag	-0.3041	5.04357	0.737949	1
gene:b3616	tdh	-0.302683	6.63742	0.738021	1
gene:b1320	ycjW	0.325388	2.14023	0.738096	1
gene:b4064	ghxP	-0.300583	7.97783	0.738148	1
gene:b3516	gadX	-0.302167	5.68564	0.738178	1
gene:b3329	gspH	-0.562896	0.0892492	0.738244	1
gene:b2336	yfcS	0.397762	0.151968	0.738244	1
gene:b2445	yffN	0.397762	-0.205367	0.738244	1
gene:b2011	sbcB	-0.302079	6.42683	0.738293	1
gene:b2672	ygaM	-0.301251	7.07435	0.738522	1
gene:b2584	pka	-0.301463	9.45069	0.738804	1
gene:b1419	ydcA	0.309046	3.7109	0.739235	1
gene:b3231	rplM	0.29877	9.82182	0.73941	1
gene:b1196	ycgY	0.409349	1.21884	0.739453	1
gene:b0520	ylbF	-0.354785	1.38918	0.739453	1
gene:b1040	csgD	-0.313649	2.53944	0.739581	1
gene:b2744	umpG	-0.299983	6.93712	0.739747	1
gene:b2433	yfeZ	-0.306557	4.92351	0.739804	1
gene:b0291	ecpC	-0.321867	2.80017	0.739809	1
gene:b1740	nadE	-0.298696	7.45949	0.740018	1
gene:b1533	eamA	-0.30184	5.62986	0.740204	1
gene:b3207	yrbL	-0.298239	9.47813	0.740337	1
gene:b1033	ghrA	-0.298807	6.90861	0.740543	1
gene:b3704	rnpA	0.297854	7.32865	0.740862	1
gene:b1133	mnmA	-0.297599	7.4984	0.740912	1
gene:b3346	yheO	-0.298363	6.366	0.741086	1
gene:b1782	mipA	-0.29711	7.99397	0.741192	1
gene:b2898	ygfZ	-0.297557	7.95751	0.741263	1
gene:b0050	apaG	-0.29838	5.97356	0.741485	1
gene:b0579	ybdF	-0.307087	3.83712	0.741744	1
gene:b3783	rho	-0.295856	9.91053	0.741899	1
gene:b4476	gntU	0.323603	2.99591	0.742048	1
gene:b1325	ycjG	-0.298321	6.06504	0.742097	1
gene:b2196	ccmF	-0.303596	4.48802	0.742251	1
gene:b0406	tgt	-0.295862	8.59432	0.742298	1
gene:b1269	rluB	-0.296084	7.28882	0.74233	1
gene:b3293	yhdN	0.305393	6.53431	0.74234	1
gene:b0612	citT	0.444486	1.25525	0.742821	1
gene:b1774	ydjJ	0.444486	2.13746	0.742821	1
gene:b1513	lsrA	-0.344516	5.22899	0.742821	1
gene:b2315	folC	-0.295946	6.24742	0.743285	1
gene:b0398	sbcD	-0.303845	3.9189	0.74331	1
gene:b1541	ydfZ	0.323489	2.32064	0.743581	1
gene:b2984	yghR	-0.657143	-0.362369	0.743929	1
gene:b1357	ydaS	0.493087	-0.181903	0.743929	1
gene:b3562	yiaA	0.493087	0.471854	0.743929	1
gene:b0967	rlmI	-0.294986	5.83626	0.744244	1
gene:b2910	zapA	0.294791	6.3838	0.744411	1
gene:b0811	glnH	0.292789	10.3594	0.744751	1
gene:b3706	mnmE	-0.294099	6.44522	0.744802	1
gene:b2737	ygbK	0.330591	1.81409	0.745082	1
gene:b1163	bluF	-0.293153	6.31451	0.745132	1
gene:b2259	pmrD	0.304487	4.93152	0.745249	1
gene:b1207	prs	-0.291755	9.13802	0.745397	1
gene:b4373	rimI	-0.300763	4.41855	0.745545	1
gene:b0655	gltI	-0.291128	8.65438	0.746223	1
gene:b1647	ydhF	-0.293428	6.56949	0.746262	1
gene:b3225	nanA	0.314709	3.46627	0.746342	1
gene:b3553	ghrB	-0.291312	7.23252	0.746365	1
gene:b3147	lpoA	-0.291226	7.27536	0.746412	1
gene:b3693	dgoK	-0.303499	4.60546	0.746414	1
gene:b0101	yacG	-0.296143	4.48501	0.746504	1
gene:b1681	sufD	-0.291887	6.1029	0.746618	1
gene:b1185	dsbB	0.296781	5.11878	0.746929	1
gene:b3802	hemY	-0.290349	7.83169	0.747033	1
gene:b0237	pepD	-0.289426	9.12475	0.747436	1
gene:b1420	mokB	-0.421358	1.18284	0.747597	1
gene:b2386	fryC	0.399157	0.848762	0.747597	1
gene:b2826	ppdA	0.399157	0.826686	0.747597	1
gene:b0388	aroL	-0.290123	6.83934	0.747681	1
gene:b3459	panM	-0.309052	2.44626	0.747723	1
gene:b4090	rpiB	0.34166	4.73861	0.747862	1
gene:b4310	nanM	-0.305607	3.18691	0.748121	1
gene:b4313	fimE	0.316001	2.22576	0.749019	1
gene:b3294	rplQ	0.286917	10.7908	0.74935	1
gene:b2908	pepP	-0.287212	9.23106	0.74936	1
gene:b1603	pntA	0.286883	10.3922	0.749404	1
gene:b2747	ispD	-0.289035	5.53707	0.749521	1
gene:b1410	ynbC	0.330922	2.59945	0.749559	1
gene:b3070	yqjH	-0.292088	7.38731	0.750141	1
gene:b1264	trpE	-0.286115	8.60841	0.750219	1
gene:b1932	yedL	-0.351609	1.45366	0.750517	1
gene:b2120	yehM	-0.351609	2.14244	0.750517	1
gene:b1213	ychQ	-0.296605	2.88804	0.750631	1
gene:b0756	galM	-0.286191	7.56292	0.750654	1
gene:b3040	zupT	-0.2873	6.42649	0.750742	1
gene:b0611	rna	-0.289122	5.82554	0.750783	1
gene:b2586	yfiM	-0.315047	2.30589	0.75111	1
gene:b2922	yggE	-0.286502	6.86796	0.751117	1
gene:b3035	tolC	-0.28478	10.1541	0.751323	1
gene:b4238	nrdD	-0.288885	6.2637	0.751328	1
gene:b2723	hycC	0.355756	1.89472	0.751335	1
gene:b4379	yjjW	0.355756	1.89992	0.751335	1
gene:b1961	dcm	-0.286257	6.15484	0.751668	1
gene:b0675	umpH	-0.285929	6.49315	0.751732	1
gene:b0785	moaE	0.29195	5.32608	0.751918	1
gene:b3355	prkB	-0.285364	6.28546	0.75232	1
gene:b0403	malZ	-0.285383	5.3085	0.752435	1
gene:b0693	speF	-0.333169	1.35565	0.752642	1
gene:b0194	proS	-0.282976	8.88885	0.752832	1
gene:b3784	wecA	-0.28362	6.80616	0.753091	1
gene:b4372	holD	-0.292927	4.05245	0.753167	1
gene:b2928	yggC	-0.288671	4.92838	0.753225	1
gene:b1591	dmsD	0.292394	4.70798	0.753351	1
gene:b0740	tolB	-0.282366	9.11753	0.753367	1
gene:b3755	yieP	0.283424	6.65112	0.753544	1
gene:b2327	yfcA	-0.283648	6.04907	0.753597	1
gene:b4089	alsR	-0.285782	5.88973	0.753767	1
gene:b0713	ybgL	-0.283714	6.25425	0.753829	1
gene:b4546	ypeB	0.31287	2.43659	0.754465	1
gene:b0157	yadS	-0.296863	3.88515	0.754484	1
gene:b2143	cdd	-0.282599	6.60938	0.754541	1
gene:b2400	gltX	-0.280886	8.49377	0.754663	1
gene:b3575	yiaK	-0.525767	1.26121	0.754908	1
gene:b0018	mokC	0.360492	1.68002	0.754908	1
gene:b1971	yedY	-0.287116	10.0754	0.754941	1
gene:b2268	rbn	-0.286068	4.2521	0.755184	1
gene:b2618	ratB	-0.283839	4.71785	0.755219	1
gene:b0484	copA	0.280147	14.1658	0.755295	1
gene:b0802	ybiJ	0.295651	2.83346	0.755319	1
gene:b1234	rssA	-0.281035	6.63566	0.755539	1
gene:b1323	tyrR	-0.280453	7.7141	0.755675	1
gene:b0462	acrB	-0.279407	10.6383	0.755771	1
gene:b0886	cydC	-0.280769	6.46447	0.755803	1
gene:b4218	ytfL	-0.28252	5.16842	0.755813	1
gene:b1874	cutC	-0.281874	5.94651	0.755852	1
gene:b3518	yhjA	0.291769	3.66581	0.75598	1
gene:b0220	ivy	-0.282643	7.87115	0.756176	1
gene:b0908	aroA	-0.278916	8.37301	0.756278	1
gene:b1411	ynbD	-0.29668	3.56211	0.75696	1
gene:b2316	accD	-0.27826	9.16641	0.756989	1
gene:b2796	sdaC	-0.281337	5.58961	0.757026	1
gene:b1589	ynfG	-0.318701	1.94181	0.757212	1
gene:b3869	glnL	-0.279054	6.12239	0.757225	1
gene:b3350	kefB	-0.280712	6.65689	0.757264	1
gene:b2422	cysA	0.277559	9.43598	0.757483	1
gene:b0417	thiL	-0.280278	5.54826	0.757704	1
gene:b2921	ygfI	0.307189	2.92595	0.757733	1
gene:b0926	ycbK	-0.277064	7.53674	0.758331	1
gene:b2278	nuoL	-0.276398	9.61444	0.758333	1
gene:b2669	stpA	-0.311206	2.12559	0.758564	1
gene:b2159	nfo	-0.279064	7.02428	0.758594	1
gene:b0073	leuB	-0.27602	10.0163	0.758608	1
gene:b2352	gtrS	0.277376	5.59192	0.758697	1
gene:b2755	ygbT	-0.291129	3.76474	0.758708	1
gene:b4255	rraB	0.27666	7.84779	0.758757	1
gene:b0410	yajD	0.287251	4.50625	0.758769	1
gene:b3822	recQ	-0.277782	5.83247	0.758831	1
gene:b3625	waaY	0.279371	5.25187	0.758897	1
gene:b1245	oppC	-0.276443	6.99038	0.759003	1
gene:b0305	rclR	-0.402558	1.38594	0.759358	1
gene:b3684	yidP	-0.402558	1.06455	0.759358	1
gene:b1876	argS	-0.275616	7.8299	0.759394	1
gene:b3382	yhfY	-0.338713	4.93558	0.759531	1
gene:b2558	mltF	0.285916	3.21154	0.759588	1
gene:b2947	gshB	-0.275662	7.55082	0.759595	1
gene:b2328	mepA	-0.275868	6.81448	0.759621	1
gene:b4042	dgkA	-0.280568	4.85655	0.759701	1
gene:b1287	yciW	0.276065	7.06427	0.759861	1
gene:b0711	ybgJ	-0.275457	6.867	0.760149	1
gene:b3228	sspB	-0.274603	8.50298	0.760306	1
gene:b2414	cysK	0.273883	12.217	0.760347	1
gene:b1823	cspC	-0.273621	10.9128	0.7606	1
gene:b0634	mrdB	-0.27526	6.05044	0.760677	1
gene:b0739	tolA	0.274598	6.87959	0.760791	1
gene:b2201	ccmA	0.283024	4.52254	0.760821	1
gene:b1751	ydjY	-0.305307	2.25945	0.760916	1
gene:b4248	yjgH	-0.305307	2.03195	0.760916	1
gene:b1830	prc	-0.273301	9.1182	0.760988	1
gene:b1790	yeaM	0.289766	3.72985	0.761012	1
gene:b1993	cobU	0.29127	4.01561	0.761019	1
gene:b0965	yccU	0.27574	5.14642	0.761033	1
gene:b4052	dnaB	-0.273525	7.18654	0.761344	1
gene:b3146	rsmI	-0.276011	4.92551	0.761374	1
gene:b2507	guaA	-0.272736	9.68486	0.761391	1
gene:b2557	purL	-0.27263	10.1117	0.761469	1
gene:b0147	ligT	0.309387	1.97355	0.761517	1
gene:b2714	ascG	-0.277885	4.64768	0.761634	1
gene:b3769	ilvM	0.27752	4.26914	0.761666	1
gene:b3345	tusD	-0.276707	5.0996	0.761836	1
gene:b2785	rlmD	-0.275474	6.58132	0.76199	1
gene:b3809	dapF	-0.27219	8.07362	0.762274	1
gene:b3955	eptC	-0.272015	6.58005	0.762765	1
gene:b3168	infB	0.270836	11.1523	0.762952	1
gene:b2954	rdgB	-0.272751	5.93994	0.763118	1
gene:b4470	yhaM	-0.289685	4.20793	0.763193	1
gene:b2930	yggF	0.358615	1.61859	0.763232	1
gene:b3739	atpI	0.272481	7.33039	0.763235	1
gene:b3964	yijD	-0.272036	7.51285	0.763535	1
gene:b0026	ileS	-0.269661	10.8179	0.763961	1
gene:b3995	rsd	-0.272982	7.04699	0.764102	1
gene:b1955	yedP	-0.272668	5.2474	0.764113	1
gene:b1738	chbB	0.291443	3.82902	0.764145	1
gene:b2919	scpB	0.330392	1.3775	0.764243	1
gene:b1322	ycjF	-0.275978	8.56968	0.764337	1
gene:b0580	ybdJ	-0.287024	3.26071	0.764386	1
gene:b0850	ybjC	-0.279309	5.24969	0.764533	1
gene:b1963	yedR	-0.280221	2.70201	0.764807	1
gene:b0578	nfsB	-0.269446	7.2777	0.764991	1
gene:b1223	narK	-0.282865	2.77934	0.764993	1
gene:b1723	pfkB	-0.269492	6.96889	0.765018	1
gene:b1958	yedI	-0.27322	5.64614	0.765236	1
gene:b4233	mpl	-0.26857	8.04099	0.765443	1
gene:b0114	aceE	-0.267814	12.0084	0.765483	1
gene:b0532	sfmD	0.294253	2.27408	0.765529	1
gene:b2717	hycI	0.272492	5.33294	0.765859	1
gene:b1729	ydjN	0.267356	8.91918	0.766024	1
gene:b4669	ilvX	0.268965	5.52938	0.766104	1
gene:b2533	suhB	0.268361	6.21499	0.766251	1
gene:b1875	yecM	-0.273847	4.50497	0.766417	1
gene:b2008	yeeA	-0.272325	5.15336	0.766602	1
gene:b4057	yjbR	-0.271487	5.22375	0.76675	1
gene:b2565	recO	-0.267901	6.12395	0.767024	1
gene:b3938	metJ	0.269184	7.07353	0.767329	1
gene:b0676	nagC	-0.266764	7.27416	0.767355	1
gene:b3110	yhaO	-0.289469	2.98086	0.767366	1
gene:b1221	narL	-0.267836	6.16299	0.767446	1
gene:b4099	phnI	-0.589164	-0.527244	0.767517	1
gene:b3813	uvrD	-0.266012	8.1951	0.76754	1
gene:b1025	ycdT	0.290198	2.34539	0.767898	1
gene:b1602	pntB	0.264791	10.7784	0.7681	1
gene:b2133	dld	-0.264351	9.02741	0.76871	1
gene:b2019	hisG	-0.264005	11.3356	0.768836	1
gene:b1035	ycdY	-0.265136	6.33414	0.769161	1
gene:b0588	fepC	-0.266382	4.81172	0.769211	1
gene:b1613	manA	-0.264946	6.58169	0.769252	1
gene:b3720	bglH	-0.494012	0.775253	0.769578	1
gene:b2455	eutE	0.328617	0.589	0.769578	1
gene:b1724	ydiZ	0.270927	4.52774	0.769638	1
gene:b0102	zapD	-0.265377	5.8283	0.769854	1
gene:b2889	idi	0.280494	3.89642	0.76987	1
gene:b4221	tamB	-0.263148	7.92353	0.769926	1
gene:b0482	ybaP	-0.265432	6.35937	0.769942	1
gene:b2098	yegT	-0.296355	2.82391	0.769987	1
gene:b2767	ygcO	-0.385747	0.839618	0.770077	1
gene:b4186	yjfC	-0.385747	0.970837	0.770077	1
gene:b1582	ynfA	0.380282	1.53821	0.770211	1
gene:b1288	fabI	-0.262304	9.17448	0.770302	1
gene:b4391	ettA	-0.262361	8.85367	0.770359	1
gene:b2683	ygaH	-0.266923	4.91325	0.770515	1
gene:b1250	kch	-0.270805	3.91998	0.770522	1
gene:b4018	iclR	-0.263503	7.22397	0.770761	1
gene:b2102	yegX	0.270545	4.37207	0.77113	1
gene:b0242	proB	-0.261789	7.34966	0.771246	1
gene:b2559	tadA	-0.262604	6.29259	0.771267	1
gene:b2561	yfhH	0.278826	3.67535	0.771682	1
gene:b0734	cydB	-0.260781	9.21606	0.771884	1
gene:b2844	yqeF	-0.262718	7.82625	0.771898	1
gene:b3812	yigB	-0.261922	5.68525	0.772125	1
gene:b4294	insA	0.288145	3.59608	0.772146	1
gene:b1249	clsA	-0.261165	7.54484	0.772199	1
gene:b0330	prpR	-0.28046	2.8237	0.772649	1
gene:b1605	ydgI	-0.272085	3.28998	0.772658	1
gene:b4676	yoaK	-0.281727	2.8913	0.773169	1
gene:b3942	katG	-0.258881	8.92398	0.773372	1
gene:b2210	mqo	-0.25987	6.20057	0.773541	1
gene:b0567	ybcH	0.30955	2.58231	0.773719	1
gene:b4483	tatD	-0.259688	5.75056	0.773748	1
gene:b3033	yqiB	-0.262459	5.1793	0.773754	1
gene:b1637	tyrS	-0.258353	8.62294	0.773815	1
gene:b4398	creB	-0.26275	5.66615	0.773863	1
gene:b2560	pgpC	-0.259338	7.44006	0.774215	1
gene:b0966	hspQ	-0.258935	9.70306	0.774239	1
gene:b1539	ydfG	-0.258069	8.03309	0.774347	1
gene:b2177	yejA	-0.259683	5.45824	0.774435	1
gene:b3911	cpxA	-0.258058	7.80026	0.77446	1
gene:b0085	murE	-0.257737	7.80199	0.774623	1
gene:b2308	hisQ	0.25884	7.51646	0.774914	1
gene:b3221	yhcH	-0.282353	2.44835	0.774927	1
gene:b0219	yafV	-0.258963	5.99323	0.774943	1
gene:b0637	rsfS	0.263371	5.10758	0.775028	1
gene:b4265	idnT	-0.277348	4.23552	0.775032	1
gene:b1711	btuC	0.259336	4.61	0.775148	1
gene:b2275	yfbP	0.291193	1.71329	0.775162	1
gene:b0805	fiu	0.25776	5.44466	0.775419	1
gene:b4346	mcrB	-0.26665	3.63415	0.775526	1
gene:b2069	yegD	0.261767	4.85025	0.775657	1
gene:b3091	uxaA	0.266718	6.76405	0.775665	1
gene:b1356	racR	-0.257293	5.79102	0.775694	1
gene:b1663	mdtK	-0.257326	7.05015	0.775999	1
gene:b0865	ybjP	-0.258897	5.84984	0.776198	1
gene:b3473	yhhS	-0.256426	5.8644	0.776361	1
gene:b2347	yfdC	-0.261431	4.31739	0.776522	1
gene:b0080	cra	-0.255691	8.14378	0.776647	1
gene:b0537	intD	0.257019	5.90381	0.77669	1
gene:b1107	nagZ	-0.256146	6.48142	0.776791	1
gene:b3080	ygjK	-0.31169	1.60951	0.776832	1
gene:b4054	tyrB	-0.254845	8.07328	0.776885	1
gene:b1708	nlpC	-0.25856	5.19161	0.776911	1
gene:b2777	queE	0.255656	7.42803	0.777243	1
gene:b3863	polA	-0.254272	8.59728	0.777428	1
gene:b2234	nrdA	-0.254081	7.84612	0.777554	1
gene:b1623	add	-0.256724	5.87153	0.777724	1
gene:b2574	nadB	-0.254137	6.66094	0.778004	1
gene:b1851	edd	0.256727	5.47858	0.778022	1
gene:b3538	bcsG	-0.254753	5.84501	0.778053	1
gene:b2599	pheA	-0.253173	9.04613	0.778071	1
gene:b3580	lyxK	-0.304374	1.28855	0.778099	1
gene:b1833	yebS	-0.258827	5.53012	0.778197	1
gene:b2804	fucU	0.263312	4.27207	0.778372	1
gene:b0498	ybbC	0.288052	2.02904	0.778403	1
gene:b2731	fhlA	-0.256928	4.36968	0.778559	1
gene:b2279	nuoK	-0.253444	7.00701	0.778565	1
gene:b1526	yneJ	-0.271107	3.13585	0.778757	1
gene:b2197	ccmE	0.271103	3.15341	0.779177	1
gene:b0479	fsr	-0.257487	4.66679	0.779418	1
gene:b4079	fdhF	-0.25501	5.63356	0.77955	1
gene:b4021	pepE	0.269408	3.8442	0.779589	1
gene:b1251	yciI	0.254833	4.77222	0.779724	1
gene:b1863	ruvC	-0.252158	6.83788	0.779836	1
gene:b2706	srlM	-0.29316	1.34921	0.779887	1
gene:b1852	zwf	-0.251222	8.65982	0.779946	1
gene:b3363	ppiA	-0.254806	5.63546	0.780125	1
gene:b2832	ygdQ	0.256347	4.22288	0.780162	1
gene:b1824	yobF	0.2516	7.01105	0.780309	1
gene:b4231	yjfF	-0.273372	4.34594	0.780346	1
gene:b1423	ydcJ	-0.26047	5.16062	0.780366	1
gene:b0366	tauB	0.296539	3.5721	0.780676	1
gene:b0771	ybhJ	0.296539	2.15836	0.780676	1
gene:b3619	hldD	-0.250326	7.86663	0.780924	1
gene:b3994	thiC	0.249677	9.31252	0.781027	1
gene:b2416	ptsI	-0.249372	11.5978	0.781197	1
gene:b0545	ybcL	0.297431	1.66071	0.781296	1
gene:b0797	rhlE	-0.249925	6.48617	0.781547	1
gene:b1381	ydbH	-0.25112	5.51334	0.781555	1
gene:b1654	grxD	-0.249587	7.54758	0.781724	1
gene:b0028	fkpB	-0.249755	6.84837	0.781885	1
gene:b2212	alkB	-0.280908	2.59024	0.781909	1
gene:b4019	metH	-0.248517	10.2276	0.782024	1
gene:b2150	mglB	0.255052	9.74988	0.782038	1
gene:b3412	bioH	-0.251667	4.94655	0.782296	1
gene:b1651	gloA	0.25037	5.9048	0.782355	1
gene:b2478	dapA	-0.248099	9.21752	0.782497	1
gene:b2073	yegL	0.382898	1.90868	0.782591	1
gene:b1616	uidB	0.301037	1.25378	0.782591	1
gene:b1124	potC	-0.249066	5.70013	0.782691	1
gene:b2295	yfbV	-0.249066	6.75988	0.782691	1
gene:b3148	yraN	-0.252012	4.93509	0.782872	1
gene:b2027	wzzB	0.247809	8.2638	0.783041	1
gene:b3485	yhhJ	0.251439	6.85739	0.783108	1
gene:b0753	ybgS	-0.258397	5.77162	0.783169	1
gene:b4032	malG	0.254802	4.68236	0.783303	1
gene:b3677	yidI	-0.261818	3.16902	0.783471	1
gene:b1440	ydcS	-0.250405	6.12489	0.783497	1
gene:b4055	aphA	-0.256489	5.11932	0.783588	1
gene:b3017	ftsP	-0.247563	6.89818	0.7836	1
gene:b3089	sstT	-0.246662	9.40804	0.783769	1
gene:b2994	hybC	-0.250362	5.96388	0.783826	1
gene:b4149	blc	-0.250749	5.40222	0.78388	1
gene:b2181	yejG	0.24731	7.38991	0.78395	1
gene:b1631	rsxG	-0.252282	4.6308	0.784035	1
gene:b3791	wecE	-0.247422	6.19188	0.784181	1
gene:b2301	yfcF	-0.251437	4.74095	0.784334	1
gene:b4558	yifL	0.248727	4.89455	0.784412	1
gene:b3689	yidR	-0.250937	5.23025	0.784446	1
gene:b2429	murP	0.261928	3.74288	0.784499	1
gene:b2776	ygcE	-0.309987	2.29672	0.784511	1
gene:b3632	waaQ	-0.246684	7.06981	0.784605	1
gene:b0315	yahA	0.248263	5.27403	0.784683	1
gene:b3176	glmM	-0.245638	8.71663	0.784769	1
gene:b0515	allE	0.255184	3.92192	0.784783	1
gene:b2536	hcaT	-0.250531	5.90937	0.784789	1
gene:b0175	cdsA	-0.245648	7.69781	0.785166	1
gene:b2508	guaB	-0.244683	9.01278	0.785329	1
gene:b3792	wzxE	-0.24641	5.51563	0.785424	1
gene:b0171	pyrH	-0.244957	7.67987	0.785514	1
gene:b4550	arfA	0.249787	7.17219	0.785515	1
gene:b1659	ydhB	-0.259996	3.71285	0.785577	1
gene:b0037	caiC	-0.259248	3.24195	0.785659	1
gene:b0959	sxy	0.259203	4.06656	0.785659	1
gene:b0038	caiB	-0.261518	3.1871	0.786113	1
gene:b2521	sseA	-0.245193	8.42682	0.78631	1
gene:b2457	eutM	0.287587	2.38556	0.78645	1
gene:b1599	mdtI	0.259086	2.58539	0.786504	1
gene:b2154	yeiG	-0.244128	7.01733	0.78666	1
gene:b3599	mtlA	-0.244141	6.93008	0.786715	1
gene:b1797	yeaR	-0.535706	0.34033	0.787076	1
gene:b2252	ais	0.371025	-0.296871	0.787076	1
gene:b2359	yfdP	0.371025	-0.138285	0.787076	1
gene:b1176	minC	-0.243359	7.00006	0.787297	1
gene:b2208	napF	-0.275635	2.34083	0.787411	1
gene:b2439	eutL	-0.252302	5.03248	0.787428	1
gene:b2194	ccmH	-0.254684	4.14271	0.787607	1
gene:b2890	lysS	-0.241766	9.37199	0.787808	1
gene:b3785	wzzE	-0.242839	6.76989	0.787916	1
gene:b1260	trpA	-0.241709	9.08506	0.787931	1
[truncated: 1,898 more rows]

## Sheet: C2vsC3
#Accession	Description	logFC	logCPM	PValue	FDR
gene:b1311	ycjO	-2.96868	0.842373	0.0416663	1
gene:b3949	frwC	-2.29536	1.34329	0.053227	1
gene:b1409	ynbB	-5.8559	-1.00552	0.0540077	1
gene:b2108	yehA	-2.58143	-0.652491	0.0567458	1
gene:b0544	ybcK	-2.67166	-0.361851	0.076845	1
gene:b4415	hokE	2.58191	-0.635425	0.076845	1
gene:b1705	ydiE	1.75054	1.73658	0.0982818	1
gene:b2162	rihB	-5.3804	0.211177	0.121042	1
gene:b0295	ykgL	2.80892	-0.195014	0.124125	1
gene:b1615	uidC	-1.94558	0.32417	0.125624	1
gene:b4599	yneM	1.74032	2.92592	0.137056	1
gene:b4128	ghoS	-2.1157	-0.713761	0.140243	1
gene:b2247	rhmD	-1.66623	2.16843	0.141525	1
gene:b2386	fryC	-1.86809	0.848762	0.144992	1
gene:b2271	yfbL	-2.2972	-0.769644	0.151936	1
gene:b3117	tdcB	-1.92004	-0.571915	0.155694	1
gene:b3048	yqiI	-1.78621	-0.398809	0.16787	1
gene:b1164	ycgZ	-2.70644	-0.784866	0.168839	1
gene:b3074	ygjH	-2.00135	0.718832	0.17088	1
gene:b0327	yahM	1.91076	0.937006	0.17088	1
gene:b3722	bglF	-1.61607	1.44245	0.17283	1
gene:b0573	cusF	1.23548	5.00028	0.184699	1
gene:b1926	fliT	-1.55499	0.32439	0.192607	1
gene:b3817	yigF	2.05758	-0.394923	0.194037	1
gene:b2229	yfaT	-1.61103	0.0541557	0.203098	1
gene:b3063	ttdT	-1.61103	0.370562	0.203098	1
gene:b0936	ssuA	-1.22271	2.47178	0.205972	1
gene:b4665	ibsC	-1.54394	-0.0947375	0.20963	1
gene:b0935	ssuD	-1.18671	3.15468	0.211243	1
gene:b0938	elfA	-1.40622	0.479373	0.211469	1
gene:b1537	ydeJ	1.24397	1.88273	0.211621	1
gene:b0511	ybbW	-1.49121	1.21676	0.214995	1
gene:b2333	yfcP	-1.3591	0.398716	0.229389	1
gene:b2984	yghR	-1.52914	-0.362369	0.232691	1
gene:b4257	yjgN	-1.52914	-0.109777	0.232691	1
gene:b0934	ssuC	-1.14877	2.2379	0.235022	1
gene:b4127	yjdJ	1.10281	3.25774	0.235702	1
gene:b1357	ydaS	1.3786	-0.181903	0.236968	1
gene:b2933	cmtA	-1.2493	0.804304	0.237775	1
gene:b0252	yafZ	-1.35726	0.610965	0.245447	1
gene:b4358	lgoD	-1.97964	-0.692917	0.250093	1
gene:b1556	essQ	1.65075	0.423981	0.258264	1
gene:b0996	torC	-1.60104	0.34208	0.262793	1
gene:b1374	pinR	1.51	1.00343	0.262793	1
gene:b0310	ykgH	-1.44233	-0.135682	0.267246	1
gene:b1457	ydcD	1.35071	-0.153045	0.267246	1
gene:b1555	ydfR	-1.39291	1.06446	0.268393	1
gene:b1821	mntP	-1.39291	-0.324199	0.268393	1
gene:b0718	ybgQ	-1.32379	1.19839	0.269724	1
gene:b3950	frwB	-1.29866	1.09008	0.270113	1
gene:b3129	prlF	1.0313	3.27098	0.275608	1
gene:b3291	mscL	0.978439	7.14525	0.28207	1
gene:b3509	hdeB	0.974816	6.58366	0.28267	1
gene:b0435	bolA	0.974135	6.9955	0.285413	1
gene:b1795	yeaQ	0.988982	3.60356	0.290728	1
gene:b1901	araF	1.09366	3.41988	0.291626	1
gene:b2082	ogrK	1.12923	3.19155	0.295818	1
gene:b1736	chbA	1.14548	0.77425	0.297583	1
gene:b4074	nrfE	-1.00557	2.1343	0.297619	1
gene:b2547	yphE	-1.07452	2.06824	0.299763	1
gene:b1396	paaI	1.05832	1.04385	0.303931	1
gene:b2847	yqeI	1.21926	0.365248	0.30456	1
gene:b2334	yfcQ	-1.34995	0.0995195	0.30766	1
gene:b4565	sgcB	1.25836	0.266282	0.30766	1
gene:b1480	sra	0.92018	7.40162	0.311099	1
gene:b2119	yehL	-1.40237	-0.337774	0.311285	1
gene:b4522	ymiA	-1.40237	-0.0570785	0.311285	1
gene:b4679	yohP	1.31102	-0.640918	0.311285	1
gene:b1882	cheY	1.04058	0.767029	0.311678	1
gene:b1408	ynbA	-4.66634	-1.15223	0.313378	1
gene:b4670	yjeV	4.62174	0.488252	0.313378	1
gene:b3562	yiaA	-1.47684	0.471854	0.315515	1
gene:b4131	cadA	-1.14567	1.36949	0.317026	1
gene:b3684	yidP	-1.1628	1.06455	0.323929	1
gene:b1570	dicA	0.928906	3.75301	0.324447	1
gene:b1690	ydiM	-1.79012	-0.0746661	0.325336	1
gene:b1147	ymfL	1.03068	1.1392	0.327622	1
gene:b4199	yjfY	0.981983	1.49645	0.331898	1
gene:b0880	cspD	0.878541	10.1193	0.334657	1
gene:b4554	yibT	0.95037	3.28858	0.334686	1
gene:b1886	tar	-1.00732	2.33407	0.334745	1
gene:b4060	yjcB	0.890108	3.91648	0.335298	1
gene:b3511	hdeD	0.872469	5.61541	0.335945	1
gene:b0912	ihfB	0.871544	7.18559	0.336454	1
gene:b0646	djlB	-1.20349	0.508212	0.339098	1
gene:b4182	yjfJ	-1.20349	0.319741	0.339098	1
gene:b1940	fliH	-0.922367	1.38314	0.341201	1
gene:b2546	yphD	-0.966759	1.83109	0.343718	1
gene:b4172	hfq	0.855964	9.5413	0.344268	1
gene:b0288	ykgJ	1.13246	0.744828	0.346228	1
gene:b0612	citT	-0.998021	1.25525	0.349306	1
gene:b4300	sgcR	0.949654	1.83625	0.349375	1
gene:b0953	rmf	0.848615	6.15073	0.352073	1
gene:b1673	ydhV	-0.943996	1.87196	0.354765	1
gene:b3083	higB	-1.25125	0.847912	0.354988	1
gene:b4193	ulaA	-0.96799	1.46885	0.357282	1
gene:b2080	yegP	0.85504	3.87537	0.35771	1
gene:b2145	yeiS	1.01499	0.163049	0.362314	1
gene:b2598	pheL	0.894853	3.41748	0.364064	1
gene:b2002	yeeS	0.896053	1.34215	0.36466	1
gene:b3335	gspO	-0.959065	1.96134	0.366919	1
gene:b3337	bfd	0.862674	2.55568	0.367764	1
gene:b4511	ybdZ	0.862674	2.2098	0.367764	1
gene:b3586	yiaV	-0.940599	1.0275	0.367866	1
gene:b1576	ydfD	1.02157	-0.252658	0.370972	1
gene:b3720	bglH	-1.03924	0.775253	0.372215	1
gene:b2365	dsdX	-0.922709	1.93212	0.372631	1
gene:b0572	cusC	0.804563	7.49342	0.37518	1
gene:b0704	ybfC	1.02973	0.294456	0.381416	1
gene:b0483	ybaQ	0.806704	4.12096	0.381898	1
gene:b2757	casD	0.883962	2.14152	0.382401	1
gene:b2047	wcaJ	-0.844537	1.92767	0.383694	1
gene:b4592	cbdX	0.910699	0.985089	0.383766	1
gene:b1750	ydjX	0.864734	1.12951	0.385321	1
gene:b3448	yhhA	0.800139	4.97005	0.386311	1
gene:b3076	ebgA	-0.834835	3.06923	0.388261	1
gene:b3480	nikE	0.861084	1.23261	0.390295	1
gene:b0226	dinJ	0.818765	3.6186	0.392505	1
gene:b2666	yqaE	0.843819	3.1489	0.3926	1
gene:b2111	yehD	-1.13184	0.178933	0.394262	1
gene:b2112	yehE	0.829251	2.41766	0.396199	1
gene:b0933	ssuB	-0.795308	2.62701	0.401623	1
gene:b4087	alsA	-0.982932	0.752955	0.403683	1
gene:b4366	bglJ	-1.1453	1.01853	0.410453	1
gene:b1161	ycgX	1.05377	0.639504	0.410453	1
gene:b1554	rrrQ	1.05377	0.598521	0.410453	1
gene:b0730	mngR	0.771277	2.94936	0.412248	1
gene:b0702	ybfB	0.944101	0.356373	0.4135	1
gene:b1407	ydbD	-0.837324	1.99593	0.415204	1
gene:b1513	lsrA	-0.837324	5.22899	0.415204	1
gene:b0382	iraP	0.824791	2.5326	0.415282	1
gene:b3478	nikC	-0.859686	0.732069	0.415285	1
gene:b3764	yifE	0.737736	5.37917	0.416652	1
gene:b4428	hokB	-0.755755	4.19717	0.417111	1
gene:b2001	yeeR	0.738421	3.75803	0.420741	1
gene:b0132	yadD	0.837163	1.9253	0.423214	1
gene:b2375	yfdX	0.86139	3.277	0.424331	1
gene:b4685	yrbN	0.726585	5.40875	0.424687	1
gene:b4618	tisB	0.733017	6.53813	0.425481	1
gene:b3369	yhfL	-1.57187	-0.0997937	0.427003	1
gene:b3394	hofN	-0.97121	1.12985	0.427457	1
gene:b2550	yphH	0.741108	3.57195	0.428214	1
gene:b1895	uspC	0.726884	4.87099	0.428557	1
gene:b2665	ygaU	0.718617	6.24396	0.429016	1
gene:b1012	rutA	-1.03478	0.424526	0.429563	1
gene:b2000	flu	0.712104	8.46418	0.430014	1
gene:b1879	flhA	-0.750911	3.28333	0.430195	1
gene:b3068	mug	0.722313	5.68291	0.431304	1
gene:b0344	lacZ	1.07255	0.00802441	0.431503	1
gene:b4198	ulaF	-0.75866	2.71024	0.432679	1
gene:b0035	caiE	-0.899141	0.612815	0.434627	1
gene:b0731	mngA	-0.899141	1.04766	0.434627	1
gene:b4081	mdtO	-0.899141	1.01249	0.434627	1
gene:b4073	nrfD	-0.757103	1.71412	0.43463	1
gene:b2007	yeeX	0.693935	7.93813	0.442126	1
gene:b0897	ycaC	0.695512	5.81103	0.442715	1
gene:b0834	yliF	0.759079	2.15291	0.444885	1
gene:b2709	norR	-0.701145	4.48818	0.446685	1
gene:b3361	fic	0.684409	5.59243	0.45163	1
gene:b4157	yjeN	0.821601	0.685828	0.452464	1
gene:b1586	ynfD	0.732222	5.16877	0.452841	1
gene:b0117	yacH	0.768661	1.10417	0.453073	1
gene:b1196	ycgY	0.768661	1.21884	0.453073	1
gene:b2447	yffP	0.750576	1.77007	0.453154	1
gene:b1885	tap	-0.792966	1.08885	0.453185	1
gene:b2606	rplS	0.673735	8.95637	0.454984	1
gene:b3049	glgS	0.717682	4.39507	0.457222	1
gene:b3555	yiaG	0.675543	6.08125	0.45756	1
gene:b1265	trpL	0.738358	3.01642	0.458384	1
gene:b0806	mcbA	0.789144	1.5993	0.458594	1
gene:b1077	flgF	-0.704494	2.39533	0.458689	1
gene:b0698	kdpA	-0.877014	0.553325	0.459875	1
gene:b2504	yfgG	0.705175	3.57446	0.461033	1
gene:b3392	hofP	-0.954182	0.055462	0.46135	1
gene:b3024	ygiW	0.668738	6.28945	0.462239	1
gene:b1889	motB	-0.779789	1.08653	0.463219	1
gene:b2703	srlE	-0.779789	3.46966	0.463219	1
gene:b1542	ydfI	0.706031	2.52458	0.463746	1
gene:b4501	torI	-0.848733	2.29393	0.465728	1
gene:b2044	wcaL	-0.671417	3.36996	0.467227	1
gene:b2620	smpB	0.658579	6.7668	0.467518	1
gene:b2669	stpA	0.67851	2.12559	0.468796	1
gene:b4482	yigE	-0.90124	0.211294	0.469532	1
gene:b2258	arnF	0.779504	1.15458	0.470469	1
gene:b1787	yeaK	0.654121	5.00936	0.47148	1
gene:b4662	sgrT	-0.765162	1.5156	0.474388	1
gene:b3907	rhaT	-0.686621	3.02146	0.478784	1
gene:b3517	gadA	0.644308	4.23186	0.480203	1
gene:b4028	yjbG	-0.834655	0.390424	0.480219	1
gene:b2867	xdhB	0.732691	1.7521	0.480381	1
gene:b4326	iraD	0.70988	3.01766	0.48291	1
gene:b1144	ymfJ	0.719961	2.02744	0.4839	1
gene:b0108	ppdD	-0.942408	-0.221347	0.484326	1
gene:b3324	gspC	-0.942408	1.09738	0.484326	1
gene:b3879	yihR	-0.942408	0.179945	0.484326	1
gene:b1141	xisE	0.850583	0.877548	0.484326	1
gene:b2207	napD	0.850583	0.0202455	0.484326	1
gene:b3512	gadE	0.636458	4.07861	0.486376	1
gene:b3510	hdeA	0.627625	7.60611	0.486478	1
gene:b4512	ybdD	0.640728	7.02007	0.486882	1
gene:b1696	ydiP	0.746238	1.82413	0.486891	1
gene:b3765	yifB	0.662843	3.2644	0.488486	1
gene:b2722	hycD	-0.886074	0.275586	0.490049	1
gene:b0301	rclC	0.794044	-0.00703452	0.490049	1
gene:b3503	arsC	0.670982	5.25657	0.491106	1
gene:b2776	ygcE	-0.664541	2.29672	0.493565	1
gene:b0601	ybdM	0.688013	1.90103	0.494769	1
gene:b1253	yciA	0.678226	1.88474	0.496109	1
gene:b3336	bfr	0.611877	6.11626	0.498771	1
gene:b0551	quuD	-1.23416	-0.0732219	0.500903	1
gene:b0559	ybcW	-1.23416	-0.540016	0.500903	1
gene:b1504	ydeS	-1.23416	1.27877	0.500903	1
gene:b1906	yecH	-1.23416	-0.0919608	0.500903	1
gene:b4353	yjiX	-0.779186	0.973745	0.500975	1
gene:b4334	yjiL	-0.652558	2.59991	0.50155	1
gene:b0023	rpsT	0.601852	7.25782	0.504973	1
gene:b2789	gudP	-0.700865	2.32177	0.505415	1
gene:b3583	sgbE	-0.691836	1.87863	0.506769	1
gene:b2725	hycA	0.633332	1.89168	0.507123	1
gene:b1897	otsB	0.597533	6.43907	0.508232	1
gene:b1811	yoaH	0.680331	2.65076	0.508246	1
gene:b3800	aslB	-0.641037	3.44939	0.509307	1
gene:b4105	phnD	-1.02791	-0.434307	0.509873	1
gene:b1785	yeaI	0.936689	0.355769	0.509873	1
gene:b4506	ykgO	0.936689	-0.252399	0.509873	1
gene:b0267	yagA	-0.927189	-0.0131633	0.513461	1
gene:b1011	rutB	-0.927189	0.658971	0.513461	1
gene:b1309	ycjM	-0.927189	3.12919	0.513461	1
gene:b3127	garP	-0.927189	3.13131	0.513461	1
gene:b3328	gspG	0.835522	-0.255719	0.513461	1
gene:b4124	dcuR	0.601738	4.931	0.514297	1
gene:b0615	citF	-0.867367	0.101061	0.515158	1
gene:b2956	yggM	-0.867367	0.965969	0.515158	1
gene:b0937	ssuE	-0.827704	0.962966	0.516041	1
gene:b2548	yphF	-0.827704	0.921127	0.516041	1
gene:b4215	ytfI	-0.827704	0.0862131	0.516041	1
gene:b2107	rcnB	0.613619	4.18283	0.516499	1
gene:b2058	wcaB	0.686034	0.449479	0.5168	1
gene:b2046	wzxC	-0.629402	1.74933	0.517022	1
gene:b1774	ydjJ	-0.695206	2.13746	0.517077	1
gene:b4085	alsE	-0.6898	1.42349	0.51709	1
gene:b3556	cspA	0.581495	11.8966	0.518257	1
gene:b4637	uof	0.594945	4.59369	0.520125	1
gene:b4676	yoaK	0.600139	2.8913	0.52039	1
gene:b1356	racR	0.581164	5.79102	0.521237	1
gene:b0289	ecpE	-0.621489	2.47291	0.522747	1
gene:b0335	prpE	-0.621114	2.37764	0.522992	1
gene:b4071	nrfB	0.63433	1.80746	0.524171	1
gene:b1338	abgA	-0.618712	2.53739	0.524528	1
gene:b3547	yhjX	-0.591615	3.08191	0.524544	1
gene:b2198	ccmD	-0.616647	1.37379	0.525807	1
gene:b0565	ompT	0.570098	10.2392	0.526512	1
gene:b2066	udk	0.580922	4.04452	0.526624	1
gene:b4310	nanM	0.586438	3.18691	0.526722	1
gene:b1773	ydjI	-0.660891	1.99578	0.527519	1
gene:b3657	yicJ	-0.665349	1.66902	0.529024	1
gene:b3535	yhjR	0.575509	4.10853	0.531229	1
gene:b3836	tatA	0.564753	7.43969	0.532042	1
gene:b4529	ydbJ	0.581083	4.0473	0.532839	1
gene:b3159	yhbV	-0.605608	1.80459	0.533481	1
gene:b3380	yhfW	-0.730479	1.31814	0.533567	1
gene:b0329	yahO	0.562888	6.15553	0.534107	1
gene:b1593	ynfK	0.563255	6.19597	0.534229	1
gene:b3085	ygjP	0.590141	2.89998	0.53488	1
gene:b0305	rclR	-0.742303	1.38594	0.535227	1
gene:b0968	yccX	0.651963	2.70202	0.536384	1
gene:b1143	ymfI	0.567432	4.17763	0.536904	1
gene:b1616	uidB	-0.757334	1.25378	0.537221	1
gene:b2121	yehP	-0.757334	0.778563	0.537221	1
gene:b4539	yoeB	0.563797	5.50709	0.537633	1
gene:b1333	uspE	0.555333	8.94925	0.538006	1
gene:b1087	yceF	0.560855	5.40066	0.538835	1
gene:b2633	yfjQ	0.684926	0.106184	0.539658	1
gene:b1178	pliG	0.584318	5.22879	0.539899	1
gene:b3257	yhdT	-0.646677	0.970213	0.540424	1
gene:b0805	fiu	0.552819	5.44466	0.540953	1
gene:b1583	ynfB	0.555281	5.8073	0.542122	1
gene:b1553	rzpQ	4.06578	-0.591134	0.542252	1
gene:b3938	metJ	0.554512	7.07353	0.542363	1
gene:b2676	nrdF	0.570791	3.19957	0.542423	1
gene:b1168	ycgG	0.712176	-0.129807	0.542695	1
gene:b2877	mocA	0.565838	4.58088	0.544119	1
gene:b4568	ytjA	0.547204	6.94444	0.544139	1
gene:b1678	ldtE	0.546163	7.66802	0.544882	1
gene:b4265	idnT	-0.562798	4.23552	0.54586	1
gene:b2843	kduI	-0.587657	2.80846	0.546194	1
gene:b2428	murQ	-0.550992	4.04661	0.546408	1
gene:b2335	yfcR	-0.84371	0.109176	0.54656	1
gene:b1802	yeaW	0.751912	1.08162	0.54656	1
gene:b2704	srlB	0.751912	1.58167	0.54656	1
gene:b0498	ybbC	-0.585919	2.02904	0.547677	1
gene:b0812	dps	0.540881	9.60765	0.547864	1
gene:b3185	rpmA	0.537612	9.43863	0.550359	1
gene:b0225	yafQ	0.540834	6.11404	0.550763	1
gene:b0624	flc	0.562488	3.56755	0.551109	1
gene:b1021	pgaD	-0.906751	0.0192274	0.551574	1
gene:b1377	ompN	-0.906751	0.0296605	0.551574	1
gene:b1796	yoaG	0.815297	-0.212043	0.551574	1
gene:b1970	hiuH	0.815297	8.90224	0.551574	1
gene:b1692	ydiB	0.617334	0.673856	0.552378	1
gene:b3266	acrF	-0.55064	3.8194	0.552382	1
gene:b1642	slyA	0.538408	6.53945	0.552496	1
gene:b2897	sdhE	0.543462	5.40527	0.554423	1
gene:b2350	gtrA	0.548988	3.23539	0.555988	1
gene:b3393	hofO	-0.719744	0.620181	0.55631	1
gene:b1683	sufB	0.531059	6.32357	0.556616	1
gene:b2303	folX	0.533509	5.74655	0.556681	1
gene:b3647	ligB	-0.562025	3.39582	0.556935	1
gene:b3483	yhhH	0.932573	-0.146837	0.558045	1
gene:b3470	tusA	0.563453	2.61036	0.559029	1
gene:b1051	msyB	0.535601	4.43365	0.55913	1
gene:b0146	sfsA	0.528565	6.71094	0.559397	1
gene:b1493	gadB	0.527287	6.08401	0.559578	1
gene:b0982	etp	0.620572	1.28497	0.559901	1
gene:b0377	sbmA	0.530363	5.12255	0.560867	1
gene:b2263	menH	-0.536409	3.54164	0.561021	1
gene:b0584	fepA	0.524	6.75073	0.561872	1
gene:b1089	rpmF	0.521372	10.1706	0.562384	1
gene:b0992	yccM	0.603882	1.8637	0.562845	1
gene:b4305	sgcX	0.603882	3.08778	0.562845	1
gene:b0804	ybiX	0.54213	3.0654	0.563305	1
gene:b2453	eutG	0.58286	0.946735	0.563765	1
gene:b1836	yebV	0.520293	5.33359	0.564575	1
gene:b0753	ybgS	0.530113	5.77162	0.564648	1
gene:b2539	hcaF	0.560314	2.66916	0.564812	1
gene:b4502	yeiW	-1.31462	-0.0949151	0.564864	1
gene:b1392	paaE	-0.611161	1.37251	0.564874	1
gene:b3102	yqjG	0.523455	4.86495	0.565043	1
gene:b3101	yqjF	0.545447	2.83541	0.566386	1
gene:b4237	nrdG	0.545447	2.47601	0.566386	1
gene:b1541	ydfZ	0.544155	2.32064	0.566565	1
gene:b3508	yhiD	0.525152	2.92678	0.566986	1
gene:b0466	ybaM	0.658135	1.27689	0.567405	1
gene:b4123	dcuB	-0.533428	4.34796	0.567816	1
gene:b3878	yihQ	-0.680071	0.8168	0.568371	1
gene:b2489	hyfI	0.612074	1.2406	0.568405	1
gene:b2726	hypA	0.592695	1.06503	0.568469	1
gene:b2675	nrdE	0.515296	5.36551	0.569529	1
gene:b1669	ydhT	-0.555145	2.79242	0.569856	1
gene:b0980	appA	0.529173	4.0238	0.570189	1
gene:b2429	murP	-0.528168	3.74288	0.570256	1
gene:b0507	gcl	-0.541684	2.86	0.57063	1
gene:b0944	ycbF	-0.55189	2.34554	0.571044	1
gene:b2225	yfaP	-0.685991	1.01574	0.573959	1
gene:b1365	ynaK	-0.774991	-0.35078	0.575598	1
gene:b1502	ydeQ	0.683087	0.975588	0.575598	1
gene:b3882	yihU	0.683087	0.640632	0.575598	1
gene:b1526	yneJ	0.529235	3.13585	0.576261	1
gene:b1079	flgH	-0.544017	1.68969	0.577301	1
gene:b0683	fur	0.501618	9.05584	0.577648	1
gene:b3923	uspD	0.50491	5.3983	0.578596	1
gene:b2597	raiA	0.499229	12.4803	0.579081	1
gene:b2872	ygeY	-0.591581	1.89729	0.579739	1
gene:b1563	relE	0.507509	6.65751	0.58093	1
gene:b0574	cusB	0.501726	6.38012	0.581377	1
gene:b0848	ybjM	0.530723	3.27	0.581452	1
gene:b0367	tauC	-0.538446	2.72048	0.581798	1
gene:b2009	sbmC	0.504349	5.49831	0.58233	1
gene:b3494	uspB	0.501117	5.38583	0.582528	1
gene:b1428	ydcK	0.506145	3.8204	0.582641	1
gene:b3514	mdtF	0.498118	4.60841	0.5831	1
gene:b1921	fliZ	0.560588	0.976431	0.583313	1
gene:b1931	yedK	0.537397	2.5163	0.584387	1
gene:b3651	trmH	0.498078	4.40918	0.584783	1
gene:b3391	hofQ	-0.534505	2.38359	0.584822	1
gene:b1592	clcB	0.528741	2.22647	0.584822	1
gene:b4132	cadB	-0.812838	-0.17661	0.586897	1
gene:b1572	ydfB	0.721208	0.0921396	0.586897	1
gene:b1370	insH1	0.517868	2.61544	0.587934	1
gene:b3022	mqsR	0.508601	4.39469	0.588103	1
gene:b2298	yfcC	0.548813	2.11225	0.590285	1
gene:b4076	nrfG	-0.655509	0.90272	0.590317	1
gene:b2367	emrY	0.563146	0.969969	0.590317	1
gene:b4217	ytfK	0.489751	7.97245	0.592017	1
gene:b3678	yidJ	-0.518857	2.36255	0.594524	1
gene:b0464	acrR	0.536664	4.10374	0.595214	1
gene:b2710	norV	-0.509782	3.05575	0.595219	1
gene:b1188	ycgB	0.478201	7.69181	0.595705	1
gene:b4206	ytfB	0.479803	6.152	0.596568	1
gene:b2742	nlpD	0.476139	9.98038	0.596776	1
gene:b0983	gfcE	0.537188	1.87191	0.597144	1
gene:b0347	mhpA	-0.514539	2.10697	0.598051	1
gene:b1384	feaR	-0.501373	4.94037	0.598808	1
gene:b1973	zinT	0.566374	3.71681	0.598947	1
gene:b0904	focA	0.473213	6.54782	0.600481	1
gene:b3598	yibI	-0.717373	0.812279	0.60125	1
gene:b3379	php	0.625382	1.1589	0.60125	1
gene:b4094	phnN	0.625382	0.287502	0.60125	1
gene:b2878	ygfK	-0.507965	2.94404	0.602573	1
gene:b3491	yhiM	0.502469	2.07568	0.603066	1
gene:b4409	blr	0.786695	-0.309195	0.603496	1
gene:b4360	yjjA	0.474759	4.44792	0.604377	1
gene:b1379	hslJ	0.487321	4.5876	0.604581	1
gene:b2383	fryA	-0.507342	2.53492	0.60463	1
gene:b0024	yaaY	-0.494502	3.33093	0.60464	1
gene:b1724	ydiZ	0.474174	4.52774	0.604836	1
gene:b0991	ymcE	0.496284	2.797	0.605249	1
gene:b1171	ymgD	-0.482179	4.63566	0.605999	1
gene:b1599	mdtI	-0.504928	2.58539	0.606622	1
gene:b2187	yejL	0.480157	4.10512	0.606639	1
gene:b1420	mokB	-0.662768	1.18284	0.609847	1
gene:b1742	ves	-0.662768	6.15701	0.609847	1
gene:b4039	ubiC	-0.46379	7.29107	0.609875	1
gene:b3080	ygjK	-0.54405	1.60951	0.610411	1
gene:b0901	ycaK	0.519971	1.61908	0.610411	1
gene:b1536	ydeI	0.473307	3.70728	0.611225	1
gene:b3130	yhaV	0.465113	4.74113	0.611927	1
gene:b3012	dkgA	0.459867	7.21614	0.612454	1
gene:b3506	slp	0.459261	5.5765	0.612717	1
gene:b3585	yiaU	-0.472081	3.59593	0.612801	1
gene:b0792	ybhR	0.469501	3.56863	0.613047	1
gene:b1040	csgD	0.488132	2.53944	0.614177	1
gene:b3690	cbrA	-0.546557	1.25048	0.614205	1
gene:b2127	mlrA	0.46867	3.91144	0.614253	1
gene:b0766	ybhA	0.461195	4.1978	0.614549	1
gene:b3082	higA	-0.492717	2.7326	0.61468	1
gene:b1492	gadC	0.452621	7.89849	0.615099	1
gene:b1195	ymgE	0.491438	2.5841	0.615496	1
gene:b0067	thiP	-0.452699	5.68333	0.615499	1
gene:b0045	yaaU	-0.627392	1.01949	0.615573	1
gene:b3408	feoA	0.452151	7.39339	0.61566	1
gene:b2473	ypfH	0.454452	5.69733	0.615852	1
gene:b0556	rzpD	-0.737761	0.0211085	0.617164	1
gene:b2625	yfjI	-0.737761	-0.621126	0.617164	1
gene:b2888	uacT	-0.737761	0.0471616	0.617164	1
gene:b3525	yhjH	-0.737761	0.137015	0.617164	1
gene:b1160	iraM	0.645994	-0.25467	0.617164	1
gene:b0963	mgsA	0.451721	7.51717	0.617229	1
gene:b4209	ytfE	0.518595	1.69867	0.617232	1
gene:b2575	trmN	-0.468641	3.21131	0.61744	1
gene:b3495	uspA	0.447431	10.5541	0.618912	1
gene:b0238	gpt	0.453231	4.731	0.619195	1
gene:b0139	htrE	-0.6026	1.37786	0.619662	1
gene:b0976	hyaE	-0.6026	0.818919	0.619662	1
gene:b0787	ybhM	-0.530012	1.40975	0.619702	1
gene:b1656	sodB	0.446177	9.40521	0.619973	1
gene:b1969	yedW	0.465343	5.51015	0.620224	1
gene:b0853	ybjN	0.451445	5.68257	0.620437	1
gene:b1990	ldtA	0.448598	6.17716	0.620653	1
gene:b2440	eutC	-0.453728	5.56885	0.620745	1
gene:b2491	hyfR	-0.484186	2.05953	0.621138	1
gene:b0889	lrp	0.444534	9.32496	0.621364	1
gene:b1431	ydcL	0.450237	5.08401	0.621417	1
gene:b3704	rnpA	0.445027	7.32865	0.621711	1
gene:b1754	ynjB	-0.454187	4.36615	0.622109	1
gene:b0453	ybaY	0.443161	7.27212	0.622728	1
gene:b0525	ppiB	0.442624	7.71086	0.622943	1
gene:b0990	cspG	0.443453	6.3641	0.623007	1
gene:b0241	phoE	-0.66833	-0.148863	0.624056	1
gene:b0603	ybdO	-0.66833	-0.147458	0.624056	1
gene:b3227	dcuD	-0.66833	0.865383	0.624056	1
gene:b4330	yjiH	-0.66833	0.0593	0.624056	1
gene:b2549	yphG	-0.480438	2.78404	0.624824	1
gene:b1393	paaF	-0.529639	0.991879	0.62511	1
gene:b4226	ppa	0.436207	8.31076	0.627852	1
gene:b0602	ybdN	-0.62682	0.413651	0.628181	1
gene:b2455	eutE	-0.62682	0.589	0.628181	1
gene:b1948	fliP	0.534581	0.0472877	0.628181	1
gene:b3476	nikA	0.460575	1.74393	0.628225	1
gene:b2929	yggD	-0.437992	5.48281	0.62873	1
gene:b1807	tsaB	-0.43721	4.94746	0.62932	1
gene:b0564	appY	0.47261	2.02451	0.630052	1
gene:b0558	ybcV	-1.01591	-0.740103	0.630337	1
gene:b0717	ybgP	0.925795	-0.212332	0.630337	1
gene:b1565	ydfV	0.925795	-0.278143	0.630337	1
gene:b4190	yjfP	0.436682	4.12906	0.632084	1
gene:b1610	tus	0.443159	4.52537	0.632459	1
gene:b3807	cyaY	0.443159	3.5364	0.632459	1
gene:b0845	ybjJ	-0.435771	5.59878	0.632468	1
gene:b1102	fhuE	0.436777	4.56281	0.633408	1
gene:b1004	wrbA	0.429226	7.39738	0.633538	1
gene:b2449	yffR	0.515124	2.32733	0.634313	1
gene:b3215	yhcA	0.515124	0.683244	0.634313	1
gene:b3716	cbrB	-0.467333	2.22179	0.63464	1
gene:b1442	ydcU	-0.45683	3.45515	0.63524	1
gene:b1450	mcbR	0.443062	2.73915	0.635529	1
gene:b2155	cirA	0.429594	6.79664	0.635998	1
gene:b2910	zapA	0.427487	6.3838	0.636136	1
gene:b2642	yfjW	0.440172	2.91618	0.636237	1
gene:b2168	fruK	0.427332	6.54867	0.636792	1
gene:b4484	cpxP	-0.445449	10.7044	0.637303	1
gene:b0802	ybiJ	0.440795	2.83346	0.63845	1
gene:b1589	ynfG	0.480301	1.94181	0.63899	1
gene:b3145	yraK	0.46711	3.07466	0.63961	1
gene:b2536	hcaT	-0.430566	5.90937	0.639781	1
gene:b1777	yeaC	0.420655	8.48537	0.640785	1
gene:b3410	feoC	0.422406	4.4535	0.643058	1
gene:b2085	yegR	-0.676293	2.82426	0.643367	1
gene:b2971	yghG	-0.676293	-0.312538	0.643367	1
gene:b1646	sodC	0.419324	5.69952	0.644289	1
gene:b2869	ygeV	-0.429563	7.59908	0.644431	1
gene:b2242	glpB	0.533934	3.68536	0.644451	1
gene:b0040	caiT	-0.594881	1.07735	0.644913	1
gene:b3709	tnaB	-0.594881	4.46438	0.644913	1
gene:b2540	hcaC	-0.451225	1.85286	0.64511	1
gene:b3115	tdcD	-0.451225	1.39292	0.64511	1
gene:b0509	glxR	-0.573641	0.885088	0.645118	1
gene:b2979	glcD	-0.422889	6.23061	0.645175	1
gene:b2945	endA	0.506486	1.70396	0.645176	1
gene:b1296	puuP	-0.415646	5.63497	0.645184	1
gene:b3877	yihP	0.465782	0.960069	0.645204	1
gene:b4553	ysaB	0.482187	1.59228	0.645226	1
gene:b1475	fdnH	-0.503646	1.92059	0.64523	1
gene:b1938	fliF	-0.503646	0.943431	0.64523	1
gene:b0891	lolA	0.414958	7.50722	0.645915	1
gene:b0488	ybbJ	-0.420469	6.85662	0.646082	1
gene:b1383	ydbL	0.43673	3.33957	0.647042	1
gene:b1003	yccJ	0.411714	6.65753	0.647973	1
gene:b2792	yqcC	-0.437265	2.22189	0.648421	1
gene:b1485	ddpC	-0.436276	2.97306	0.648584	1
gene:b3154	yhbP	0.434957	2.88419	0.649157	1
gene:b2609	rpsP	0.409384	8.13135	0.649188	1
gene:b2617	bamE	0.417774	6.28227	0.649204	1
gene:b0156	erpA	0.411342	6.80349	0.650128	1
gene:b3985	rplJ	-0.40739	11.2782	0.650305	1
gene:b3775	ppiC	0.416681	4.40252	0.650347	1
gene:b1532	marB	0.455039	5.28902	0.650532	1
gene:b0126	can	0.405272	7.65711	0.652414	1
gene:b0906	ycaP	0.438301	2.84578	0.652606	1
gene:b3023	ygiV	0.418366	3.72335	0.654398	1
gene:b3719	yieL	-0.485167	1.43464	0.654518	1
gene:b1301	puuB	-0.403081	6.01805	0.654882	1
gene:b0348	mhpB	-0.487967	1.20445	0.655533	1
gene:b0489	qmcA	0.403214	6.98269	0.657293	1
gene:b2793	syd	0.414645	3.96059	0.657425	1
gene:b2215	ompC	0.39837	13.9025	0.657506	1
gene:b0227	yafL	-0.550367	1.13451	0.658294	1
gene:b2800	fucA	-0.550367	2.70564	0.658294	1
gene:b1619	hdhA	0.399425	5.84477	0.658797	1
gene:b0487	cueR	0.404987	4.69924	0.659319	1
gene:b1520	yneE	0.413664	2.82978	0.660193	1
gene:b0228	rayT	0.434201	3.68536	0.660204	1
gene:b2246	rhmT	0.434201	2.51095	0.660204	1
gene:b1130	phoP	0.396094	8.04119	0.660307	1
gene:b0919	ycbJ	0.396673	6.49057	0.660769	1
gene:b2605	yfiB	0.402834	3.78083	0.660987	1
gene:b2962	yggX	0.40169	5.43608	0.661126	1
gene:b2720	hycF	-0.589231	0.221849	0.662789	1
gene:b4212	ytfH	-0.589231	1.30067	0.662789	1
gene:b2950	yggR	-0.428767	2.27987	0.66319	1
gene:b1967	hchA	0.392734	6.31538	0.663618	1
gene:b1283	osmB	0.409406	5.78829	0.664111	1
gene:b3318	rplW	-0.389564	11.0692	0.664606	1
gene:b2671	ygaC	0.426628	3.87336	0.665	1
gene:b1792	yeaO	0.398253	5.00386	0.665144	1
gene:b1559	quuQ	-0.473336	1.64086	0.665269	1
gene:b1928	yedD	-0.39133	5.55665	0.665589	1
gene:b3238	yhcN	0.399204	3.81132	0.665813	1
gene:b0213	yafS	0.404151	4.55345	0.666128	1
gene:b0518	fdrA	-0.624997	-0.146902	0.666259	1
gene:b1058	yceO	0.53303	-0.181508	0.666259	1
gene:b1156	tfaE	0.53303	-0.0463487	0.666259	1
gene:b0594	entE	0.388795	5.8621	0.667271	1
gene:b3118	tdcA	0.466711	2.27504	0.667543	1
gene:b2944	yggI	0.472218	0.917791	0.667615	1
gene:b3513	mdtE	0.39858	2.97199	0.668396	1
gene:b1769	ydjE	-0.529079	2.39103	0.670549	1
gene:b3042	yqiC	0.387502	5.71672	0.670559	1
gene:b4468	glcE	-0.399791	4.82254	0.670752	1
gene:b0508	hyi	-0.688637	0.0364537	0.671183	1
gene:b4096	phnL	-0.688637	-0.224308	0.671183	1
gene:b4268	idnK	-0.688637	0.0927575	0.671183	1
gene:b3043	ygiL	0.59705	-0.0243364	0.671183	1
gene:b0707	ybgA	0.388951	3.69058	0.671203	1
gene:b0595	entB	0.386525	5.19994	0.671729	1
gene:b4230	ytfT	-0.406257	4.2453	0.671736	1
gene:b2719	hycG	-0.459834	1.47029	0.671753	1
gene:b3679	yidK	-0.412724	1.90908	0.671753	1
gene:b3663	yicN	0.403422	3.57651	0.67226	1
gene:b1826	mgrB	0.425366	4.7919	0.672579	1
gene:b1320	ycjW	-0.419626	2.14023	0.672885	1
gene:b1596	ynfM	0.381282	5.42603	0.673183	1
gene:b2826	ppdA	-0.540597	0.826686	0.674323	1
gene:b1358	ydaT	0.448253	0.543612	0.674323	1
gene:b2471	yffB	0.390544	4.10924	0.674341	1
gene:b1135	rluE	0.390957	3.36759	0.674904	1
gene:b2098	yegT	-0.402012	2.82391	0.675257	1
gene:b3516	gadX	0.377893	5.68564	0.675557	1
gene:b4148	sugE	0.388028	4.12657	0.675686	1
gene:b0818	ybiR	-0.377863	6.03151	0.676623	1
gene:b2057	wcaC	0.462259	1.65456	0.676861	1
gene:b3842	rfaH	0.383234	4.30865	0.676926	1
gene:b1205	ychH	0.37468	9.38956	0.677094	1
gene:b3319	rplD	-0.374037	11.503	0.677157	1
gene:b3203	hpf	0.374884	7.73471	0.677388	1
gene:b2420	yfeS	0.400438	3.18559	0.677401	1
gene:b1837	yebW	0.386071	3.87229	0.677644	1
gene:b2700	pncC	-0.382858	3.95005	0.677964	1
gene:b1503	ydeR	-0.833847	0.802634	0.678227	1
gene:b2778	ygcG	-0.833847	-0.878068	0.678227	1
gene:b3077	ebgC	-0.833847	0.272016	0.678227	1
gene:b3866	yihI	0.375472	5.55548	0.678256	1
gene:b0532	sfmD	-0.407958	2.27408	0.678452	1
gene:b3921	yiiR	-0.386233	3.23811	0.678742	1
gene:b1252	tonB	0.374161	6.10934	0.678955	1
gene:b2865	ygeR	0.375587	6.21939	0.679036	1
gene:b3742	mioC	0.376406	6.14825	0.679094	1
gene:b1177	ycgJ	0.387068	3.58392	0.679217	1
gene:b1639	mliC	0.397579	3.9868	0.679274	1
gene:b1111	ycfQ	0.384462	5.65669	0.679664	1
gene:b4421	ldrB	-1.51689	-0.0507176	0.681506	1
gene:b2630	rnlA	0.370597	6.70189	0.681566	1
gene:b0857	potI	-0.37048	5.24715	0.681854	1
gene:b0461	tomB	0.375137	8.09891	0.68191	1
gene:b1988	nac	0.394463	2.69904	0.68302	1
gene:b2805	fucR	0.383107	5.24614	0.683043	1
gene:b3262	yhdJ	-0.446819	1.53168	0.683217	1
gene:b3689	yidR	0.371787	5.23025	0.683476	1
gene:b3981	secE	-0.366852	8.14053	0.683523	1
gene:b0598	cstA	-0.366726	11.6558	0.683708	1
gene:b3412	bioH	-0.37376	4.94655	0.684119	1
gene:b1192	ldcA	0.366868	4.97977	0.685147	1
gene:b2758	casC	0.383572	2.68799	0.685277	1
gene:b2749	ygbE	0.36567	6.11686	0.685336	1
gene:b4376	osmY	0.364544	7.93888	0.685346	1
gene:b3354	yheU	0.380091	2.89533	0.685567	1
gene:b1531	marA	0.3761	6.83285	0.685894	1
gene:b0790	ybhP	0.369453	4.30133	0.686255	1
gene:b3581	sgbH	-0.581515	-0.0366837	0.686423	1
gene:b2102	yegX	0.371434	4.37207	0.686674	1
gene:b1820	yobD	0.391206	3.37377	0.68694	1
gene:b1438	hicB	0.380486	3.76138	0.68697	1
gene:b1434	ydcN	0.385977	2.90553	0.687004	1
gene:b1339	abgR	0.384249	4.37889	0.687085	1
gene:b1888	cheA	-0.400399	2.20115	0.687134	1
gene:b0293	ecpA	0.37147	4.56565	0.687218	1
gene:b0340	cynS	0.424956	0.885649	0.687308	1
gene:b2055	wcaE	0.437111	1.12232	0.687424	1
gene:b0638	cobC	0.371546	3.8513	0.688347	1
gene:b4140	fxsA	-0.385993	9.10743	0.688635	1
gene:b2705	srlD	-0.398454	3.60371	0.689059	1
gene:b0865	ybjP	0.362142	5.84984	0.68927	1
gene:b2284	nuoF	-0.358166	9.33858	0.690226	1
gene:b0207	dkgB	0.374639	3.07045	0.690235	1
gene:b1112	bhsA	0.387376	3.54306	0.690396	1
gene:b2467	nudK	0.370005	4.0972	0.690663	1
gene:b1363	trkG	0.370564	3.33272	0.690691	1
gene:b1798	leuE	-0.377625	4.08488	0.691199	1
gene:b2968	yghD	-0.434766	1.44285	0.691504	1
gene:b3081	fadH	-0.360814	7.43695	0.69155	1
gene:b0699	ybfA	0.360953	6.17861	0.691681	1
gene:b1679	sufE	0.365812	3.51839	0.692046	1
gene:b1591	dmsD	0.361303	4.70798	0.692199	1
gene:b4470	yhaM	-0.368188	4.20793	0.69251	1
gene:b1394	paaG	-0.491518	0.742097	0.692649	1
gene:b4145	yjeJ	0.399049	2.03631	0.692649	1
gene:b2728	hypC	0.379162	1.95296	0.692889	1
gene:b0314	betT	-0.355911	7.60075	0.692912	1
gene:b3005	exbD	0.355356	7.38857	0.693191	1
gene:b3618	yibB	0.361229	3.73407	0.693434	1
gene:b3377	yhfT	-0.391899	2.84256	0.693606	1
gene:b0622	pagP	0.38238	2.82322	0.693681	1
gene:b0365	tauA	0.373275	4.84381	0.694372	1
gene:b1390	paaC	-0.528149	0.905094	0.694403	1
gene:b3323	gspA	-0.528149	0.7139	0.694403	1
gene:b4555	yicS	0.435883	1.53209	0.694403	1
gene:b3367	nirC	-0.389583	1.95678	0.694505	1
gene:b3846	fadB	-0.353787	10.3734	0.694569	1
gene:b4307	yjhQ	-0.384005	4.08135	0.694673	1
gene:b2369	evgA	0.354274	5.42094	0.694805	1
gene:b3206	npr	0.354675	4.95321	0.695244	1
gene:b1784	yeaH	0.352918	6.43979	0.69594	1
gene:b1078	flgG	0.379722	2.63019	0.696343	1
gene:b1734	chbF	-0.375232	2.94289	0.696898	1
gene:b3640	dut	-0.351591	6.33724	0.697047	1
gene:b1001	yccE	-0.62341	-0.518216	0.697051	1
gene:b1797	yeaR	-0.62341	0.34033	0.697051	1
gene:b2985	yghS	-0.62341	-0.470082	0.697051	1
gene:b2448	yffQ	0.53168	0.189464	0.697051	1
gene:b4687	shoB	0.53168	0.876075	0.697051	1
gene:b3095	yqjA	0.354643	7.04002	0.697521	1
gene:b2788	gudX	-0.386781	2.77319	0.697761	1
gene:b2349	intS	0.364171	2.74366	0.69805	1
gene:b1071	flgM	0.373728	2.80301	0.699095	1
gene:b0557	borD	0.355439	4.0733	0.69913	1
gene:b3858	yihD	0.358105	3.73535	0.699369	1
gene:b2056	wcaD	-0.376312	1.45227	0.699377	1
gene:b2919	scpB	-0.376312	1.3775	0.699377	1
gene:b1304	pspA	-0.350778	9.64909	0.699506	1
gene:b3830	ysgA	0.346145	6.90093	0.700901	1
gene:b0256	insI1	0.400021	2.09063	0.701005	1
gene:b3520	yhjB	0.400021	2.37785	0.701005	1
gene:b4189	bsmA	-0.345598	8.40122	0.701605	1
gene:b3928	zapB	0.347689	6.92113	0.701631	1
gene:b4298	yjhH	-0.375412	1.56246	0.701633	1
gene:b2608	rimM	0.344016	10.2978	0.701789	1
gene:b2668	ygaP	0.358071	4.38131	0.702	1
gene:b3688	yidQ	0.347551	4.60257	0.702457	1
gene:b3094	exuR	0.344319	8.50523	0.702542	1
gene:b0684	fldA	0.344611	7.23559	0.702568	1
gene:b1883	cheB	-0.474864	1.25109	0.702643	1
gene:b2417	crr	0.342419	10.0449	0.703165	1
gene:b1955	yedP	0.349361	5.2474	0.703429	1
gene:b0863	artI	0.342992	7.99716	0.703834	1
gene:b1182	hlyE	-0.544172	-0.113949	0.704312	1
gene:b1946	fliN	-0.544172	-0.086612	0.704312	1
gene:b3141	agaI	-0.544172	-0.0344189	0.704312	1
gene:b4204	yjfZ	-0.544172	0.306352	0.704312	1
gene:b4299	yjhI	-0.544172	1.01549	0.704312	1
gene:b3165	rpsO	0.341071	9.52325	0.704471	1
gene:b1473	yddG	0.364568	2.62679	0.704567	1
gene:b2143	cdd	0.340435	6.60938	0.706394	1
gene:b2736	ygbJ	-0.367104	1.43814	0.706866	1
gene:b2874	yqeA	-0.364685	3.56725	0.707376	1
gene:b0220	ivy	0.339543	7.87115	0.707444	1
gene:b2332	yfcO	-0.354687	5.21165	0.70775	1
gene:b2135	yohC	0.339188	5.44034	0.707809	1
gene:b0043	fixC	-0.502529	1.06517	0.708117	1
gene:b2419	yfeK	0.410227	1.09241	0.708117	1
gene:b3180	yhbY	-0.339367	5.16165	0.708458	1
gene:b0064	araC	-0.344331	7.74574	0.708517	1
gene:b3003	yghA	0.344273	5.07489	0.70864	1
gene:b2390	ypeC	0.359042	6.05715	0.709134	1
gene:b3677	yidI	0.355175	3.16902	0.709626	1
gene:b1968	yedV	0.341219	5.20383	0.709836	1
gene:b0485	glsA	0.335872	5.67992	0.709888	1
gene:b2052	wcaG	0.351651	2.45855	0.710076	1
gene:b3106	yhaK	0.356837	2.69727	0.710194	1
gene:b1625	cnu	0.384423	1.30101	0.710448	1
gene:b0767	pgl	0.33433	7.30068	0.710521	1
gene:b1397	paaJ	-0.344926	5.75143	0.710666	1
gene:b2479	gcvR	0.334913	6.04996	0.710982	1
gene:b2718	hycH	0.383273	2.1974	0.711159	1
gene:b0941	elfG	-0.356268	2.94148	0.711215	1
gene:b3755	yieP	0.333997	6.65112	0.711477	1
gene:b1872	torZ	-0.349723	4.19423	0.711842	1
gene:b3350	kefB	-0.334431	6.65689	0.71204	1
gene:b4133	cadC	0.354677	2.57795	0.712043	1
gene:b0778	bioD	0.336627	4.58291	0.712231	1
gene:b4151	frdD	-0.334333	5.22899	0.712408	1
gene:b0631	ybeD	0.337026	8.30673	0.712555	1
gene:b2678	proW	-0.330849	8.19646	0.712933	1
gene:b2735	ygbI	0.339925	5.30703	0.712967	1
gene:b3884	yihW	0.339925	4.82828	0.712967	1
gene:b0315	yahA	0.332694	5.27403	0.713007	1
gene:b2458	eutD	-0.407423	1.43849	0.713148	1
gene:b4000	hupA	0.330102	8.92446	0.713547	1
gene:b2936	loiP	0.33571	6.42672	0.713616	1
gene:b2302	yfcG	0.340818	3.60406	0.713956	1
gene:b0320	yahF	-0.358399	1.28217	0.713997	1
gene:b1759	nudG	-0.358399	1.68969	0.713997	1
gene:b1887	cheW	-0.358399	1.53749	0.713997	1
gene:b4537	yecJ	0.33694	3.13368	0.714133	1
gene:b0896	dmsC	-0.348014	3.97188	0.714218	1
gene:b1068	yceM	-0.330568	7.4983	0.714254	1
gene:b2273	yfbN	-0.710354	-0.0480836	0.714896	1
gene:b2408	yfeN	-0.710354	0.500131	0.714896	1
gene:b4528	rzoR	0.619278	-0.545218	0.714896	1
gene:b2060	wzc	-0.355355	2.38631	0.715333	1
gene:b2169	fruB	0.328549	7.96959	0.715371	1
gene:b1923	fliC	0.330628	5.63276	0.715955	1
gene:b2887	ygfT	-0.362169	2.7735	0.716293	1
gene:b0515	allE	0.334036	3.92192	0.717151	1
gene:b2923	argO	-0.332876	4.32082	0.717587	1
gene:b3951	pflD	-0.350851	3.70775	0.717694	1
gene:b0020	nhaR	0.3309	6.48545	0.717839	1
gene:b2475	ypfJ	0.325771	6.52857	0.718311	1
gene:b1951	rcsA	0.33949	5.0434	0.718322	1
gene:b3754	hsrA	0.327201	5.43571	0.718484	1
gene:b0842	mdfA	-0.327193	4.90176	0.718718	1
gene:b3890	yiiF	-0.570344	0.470515	0.719149	1
gene:b1994	insH1	0.478498	0.4166	0.719149	1
gene:b4680	ypdK	0.478498	1.15723	0.719149	1
gene:b2631	rnlB	0.330257	4.60723	0.719265	1
gene:b0926	ycbK	0.323744	7.53674	0.719277	1
gene:b3750	rbsC	-0.330941	5.76996	0.719362	1
gene:b0710	ybgI	0.324567	6.37298	0.719443	1
gene:b0200	gmhB	0.326335	6.62954	0.719648	1
gene:b2525	fdx	-0.32291	6.88546	0.72004	1
gene:b3231	rplM	0.321828	9.82182	0.720174	1
gene:b1388	paaA	-0.511744	0.619857	0.720287	1
gene:b1499	ydeO	-0.511744	0.99511	0.720287	1
gene:b4158	yjeO	-0.511744	0.763222	0.720287	1
gene:b3173	yhbX	0.419583	1.05805	0.720287	1
gene:b1891	flhC	0.336465	2.43607	0.720406	1
gene:b3224	nanT	-0.334189	3.98344	0.720406	1
gene:b0001	thrL	0.339174	3.01557	0.720422	1
gene:b1345	intR	0.345265	2.31147	0.720543	1
gene:b4120	melB	0.345265	3.1034	0.720543	1
gene:b0278	yagL	0.387182	0.403513	0.720668	1
gene:b3582	sgbU	0.387182	0.841438	0.720668	1
gene:b0803	ybiI	0.375825	2.47235	0.720692	1
gene:b1410	ynbC	-0.35208	2.59945	0.720762	1
gene:b1481	bdm	0.411594	2.08241	0.720796	1
gene:b4572	ylbE	-0.459123	1.49893	0.720798	1
gene:b2602	yfiL	0.36668	0.991934	0.720798	1
gene:b2360	yfdQ	0.379544	1.44598	0.720822	1
gene:b0376	ampH	0.327812	6.24781	0.720907	1
gene:b3548	yhjY	0.332506	4.92241	0.721655	1
gene:b0010	satP	-0.330964	4.76715	0.721695	1
gene:b1778	msrB	0.321037	7.88851	0.7218	1
gene:b0033	carB	-0.319466	11.1466	0.722048	1
gene:b4557	yidD	-0.321387	5.85404	0.722118	1
gene:b3065	rpsU	-0.319924	7.41568	0.7229	1
gene:b1474	fdnG	-0.342105	2.70803	0.723435	1
gene:b2197	ccmE	-0.329566	3.15341	0.724003	1
gene:b2159	nfo	0.320221	7.02428	0.724004	1
gene:b3594	yibA	-0.353952	3.02364	0.724256	1
gene:b2193	narP	0.323537	5.14776	0.724538	1
gene:b2366	dsdA	0.323002	4.17393	0.724828	1
gene:b0318	yahD	0.360396	1.60939	0.725181	1
gene:b0443	fadM	0.360396	2.72514	0.725181	1
gene:b1534	ydeE	-0.325493	3.75034	0.725217	1
gene:b2043	wcaM	-0.342658	2.94918	0.72553	1
gene:b4046	zur	0.318486	6.6569	0.725554	1
gene:b2804	fucU	0.335382	4.27207	0.725996	1
gene:b0570	cusS	0.318531	5.5823	0.726866	1
gene:b0946	zapC	0.319142	5.62062	0.727045	1
gene:b2062	wza	-0.342338	0.927892	0.727284	1
gene:b3152	yraR	0.341066	3.37637	0.727692	1
gene:b1238	tdk	0.332654	3.3461	0.727839	1
gene:b4359	opgB	0.314677	7.31812	0.72784	1
gene:b3887	dtd	0.314771	5.43973	0.727987	1
gene:b1582	ynfA	-0.386066	1.53821	0.728103	1
gene:b1892	flhD	0.367247	1.48212	0.728103	1
gene:b3292	zntR	0.322819	7.84866	0.728196	1
gene:b1349	recT	0.380799	1.88069	0.729127	1
gene:b3718	yieK	0.380799	1.48249	0.729127	1
gene:b3622	waaL	0.315441	4.86422	0.729354	1
gene:b1552	cspI	0.324934	5.20014	0.729443	1
gene:b0469	apt	-0.31188	6.12699	0.729582	1
gene:b3267	yhdV	0.350349	3.75982	0.730444	1
gene:b1739	osmE	0.309423	8.27988	0.730906	1
gene:b3892	fdoI	-0.320042	4.78299	0.731009	1
gene:b2423	cysW	-0.30884	8.76762	0.731541	1
gene:b2839	lysR	-0.322949	3.45915	0.731874	1
gene:b0943	ycbV	0.376962	1.76888	0.73223	1
gene:b4364	yjjP	0.376962	2.41008	0.73223	1
gene:b1387	paaZ	-0.338287	1.75646	0.73223	1
gene:b4125	dcuS	0.314204	5.11284	0.73231	1
gene:b1297	puuA	-0.307125	8.03087	0.732617	1
gene:b1740	nadE	0.307258	7.45949	0.732849	1
gene:b0909	ycaL	0.322278	2.32396	0.733211	1
gene:b1580	rspB	-0.334915	2.40895	0.733482	1
gene:b2296	ackA	0.305806	7.91484	0.733953	1
gene:b2766	ygcN	0.312713	4.11088	0.734123	1
gene:b2237	inaA	0.314298	4.98549	0.734171	1
gene:b0163	yaeH	0.306987	7.63072	0.734266	1
gene:b2012	yeeD	0.306861	7.61282	0.734389	1
gene:b3566	xylF	-0.483314	3.58214	0.734638	1
gene:b0339	cynT	0.391104	0.553496	0.734638	1
gene:b2345	yfdF	0.391104	-0.10522	0.734638	1
gene:b2603	yfiR	0.309092	5.11567	0.734683	1
gene:b2125	yehT	-0.315062	3.74989	0.734821	1
gene:b2452	eutH	-0.337862	1.9356	0.734883	1
gene:b1661	cfa	0.30432	8.12058	0.734981	1
gene:b1445	ydcX	-0.330692	1.86914	0.73502	1
gene:b2488	hyfH	-0.330692	1.00581	0.73502	1
gene:b3397	nudE	-0.305449	5.49105	0.735368	1
gene:b0049	apaH	-0.304941	5.71988	0.735766	1
gene:b2331	smrB	0.308211	5.54037	0.73588	1
gene:b3308	rplE	-0.302264	12.163	0.736416	1
gene:b1943	fliK	-0.377476	1.30828	0.736952	1
gene:b4072	nrfC	-0.377476	1.14916	0.736952	1
gene:b1508	hipB	0.3671	1.51157	0.736952	1
gene:b2406	xapB	-0.339118	3.495	0.737101	1
gene:b1626	ydgK	0.320984	3.73374	0.737219	1
gene:b0881	clpS	0.306552	5.93189	0.737328	1
gene:b1469	narU	-0.31403	2.41088	0.737532	1
gene:b1053	mdtG	0.31684	5.53898	0.738041	1
gene:b2674	nrdI	0.312431	4.72242	0.738084	1
gene:b1009	rutD	-0.526299	0.670881	0.738244	1
gene:b4702	mgtL	-0.526299	2.13028	0.738244	1
gene:b0333	prpC	0.434359	0.332592	0.738244	1
gene:b2252	ais	0.434359	-0.296871	0.738244	1
gene:b1446	ydcY	0.304881	5.13063	0.738252	1
gene:b1507	hipA	0.302863	4.60885	0.738538	1
gene:b1896	otsA	0.299971	7.64233	0.738745	1
gene:b2100	yegV	-0.311084	3.55217	0.738972	1
gene:b2158	yeiH	-0.302949	5.20911	0.739265	1
gene:b4465	yggP	-0.327856	1.45103	0.739409	1
gene:b0323	yahI	0.335268	0.87341	0.739453	1
gene:b4044	dinF	-0.301058	5.09583	0.739881	1
gene:b0097	secM	0.299638	6.98876	0.740206	1
gene:b0209	yafD	0.299351	7.60093	0.740518	1
gene:b1587	ynfE	0.310875	3.39439	0.740733	1
gene:b3052	hldE	-0.29764	7.45521	0.740876	1
gene:b3739	atpI	0.300842	7.33039	0.740877	1
gene:b3952	pflC	-0.329442	2.4412	0.74091	1
gene:b0727	sucB	-0.295873	11.0811	0.741797	1
gene:b0860	artJ	0.29602	9.5226	0.7425	1
gene:b2980	glcC	-0.297173	9.37422	0.742505	1
gene:b4294	insA	0.320699	3.59608	0.742648	1
gene:b3896	yiiG	-0.439859	0.564117	0.742821	1
gene:b3471	yhhQ	0.306214	4.25501	0.742867	1
gene:b2065	dcd	-0.29602	7.50654	0.742921	1
gene:b3873	yihM	-0.331855	3.90086	0.743196	1
gene:b2277	nuoM	-0.293884	9.2191	0.743599	1
gene:b2743	pcm	0.296381	6.08455	0.743649	1
gene:b0137	yadL	-0.620785	0.147984	0.743929	1
gene:b0530	sfmA	-0.620785	-0.485064	0.743929	1
gene:b2636	yfjS	0.529445	0.10218	0.743929	1
gene:b3364	tsgA	0.297609	4.4577	0.744179	1
gene:b1515	lsrD	-0.366921	3.67848	0.744343	1
gene:b3034	nudF	0.302808	4.80865	0.744583	1
gene:b1668	ydhS	0.294298	5.73671	0.744848	1
gene:b4518	ymdF	-0.321135	2.75476	0.745082	1
gene:b3515	gadW	0.293055	5.73316	0.745488	1
gene:b2537	hcaR	-0.298784	6.79001	0.74551	1
gene:b1443	ydcV	0.308561	3.09047	0.745548	1
gene:b3426	glpD	-0.297489	8.57645	0.745565	1
gene:b1600	mdtJ	-0.316923	2.95157	0.746342	1
gene:b1786	yeaJ	0.309408	4.17545	0.746567	1
gene:b1426	ydcH	0.296265	5.76372	0.746782	1
gene:b1529	marC	0.293599	4.66951	0.746858	1
gene:b3098	yqjD	0.290375	7.67725	0.747102	1
gene:b3103	yhaH	0.305752	3.38067	0.747446	1
gene:b2140	dusC	-0.304669	2.87334	0.74747	1
gene:b3333	gspL	0.365928	0.94017	0.747597	1
gene:b0723	sdhA	-0.288739	12.0612	0.747802	1
gene:b2105	rcnR	0.378524	2.56141	0.747862	1
gene:b1695	ydiO	-0.315493	1.17248	0.747862	1
gene:b2243	glpC	0.321296	2.31652	0.747887	1
gene:b2562	yfhL	0.321296	1.4938	0.747887	1
gene:b1162	bluR	0.29118	6.47786	0.748318	1
gene:b3937	yiiX	0.297547	6.51804	0.748426	1
gene:b2291	yfbR	0.291346	4.14438	0.748461	1
gene:b3609	secB	0.288167	8.92897	0.748547	1
gene:b0588	fepC	0.291585	4.81172	0.748664	1
gene:b2276	nuoN	-0.287878	9.26763	0.748673	1
gene:b0199	metN	-0.289221	8.99311	0.749213	1
gene:b0076	leuO	0.310553	2.79911	0.749256	1
gene:b4051	qorA	0.288439	6.68441	0.749429	1
gene:b2827	thyA	0.288187	6.7448	0.74943	1
gene:b2236	yfaE	0.290852	4.4406	0.749634	1
gene:b4056	yjbQ	0.290058	5.74935	0.750015	1
gene:b3726	pstA	-0.290111	5.15397	0.750041	1
gene:b4152	frdC	0.297728	4.69324	0.750084	1
gene:b3740	rsmG	0.292454	4.43769	0.750098	1
gene:b0467	priC	0.295266	4.65971	0.750446	1
gene:b0144	gluQ	0.298207	3.82656	0.751288	1
gene:b0989	cspH	-1.00132	0.0965476	0.751351	1
gene:b4354	yjiY	-0.288745	4.63915	0.751544	1
gene:b0396	araJ	0.293508	3.85343	0.751666	1
gene:b0884	infA	0.285081	7.23006	0.751721	1
gene:b1498	ydeN	-0.317858	4.47373	0.751735	1
gene:b4202	rpsR	0.28414	10.0526	0.751807	1
gene:b1424	opgD	0.285793	6.98671	0.751857	1
gene:b3163	nlpI	0.283796	10.4868	0.75206	1
gene:b1256	ompW	0.288509	6.26089	0.752362	1
gene:b1672	ydhW	0.341689	2.33235	0.752591	1
gene:b0987	gfcA	-0.314136	2.43846	0.752591	1
gene:b3437	gntK	-0.314136	2.4151	0.752591	1
gene:b3567	xylG	-0.422649	2.19071	0.752642	1
gene:b3874	yihN	-0.422649	1.09075	0.752642	1
gene:b0693	speF	0.330235	1.35565	0.752642	1
gene:b1824	yobF	0.283629	7.01105	0.753542	1
gene:b1430	tehB	0.285493	5.36247	0.753699	1
gene:b3362	yhfG	0.367367	1.92464	0.753833	1
gene:b0260	mmuP	-0.298156	8.14927	0.753893	1
gene:b3713	chrR	0.285036	6.14597	0.754004	1
gene:b1427	rimL	0.29094	5.5791	0.754039	1
gene:b4394	yjjX	-0.290709	3.88813	0.754143	1
gene:b3698	yidB	-0.313665	2.34938	0.754256	1
gene:b1605	ydgI	-0.295744	3.28998	0.754317	1
gene:b1550	gnsB	0.288397	3.89899	0.754383	1
gene:b2825	ppdB	-0.316537	2.60967	0.754465	1
gene:b3151	yraQ	-0.282608	5.65849	0.754691	1
gene:b1044	ymdA	0.397121	0.465061	0.754908	1
gene:b2459	eutT	0.397121	0.805723	0.754908	1
gene:b3332	gspK	0.397121	0.532121	0.754908	1
gene:b0592	fepB	0.290671	4.75039	0.754931	1
gene:b1743	spy	0.303614	14.8247	0.755472	1
gene:b3686	ibpB	0.348465	9.93598	0.755727	1
gene:b0385	yaiC	0.352538	1.45216	0.755798	1
gene:b0281	intF	0.285866	4.95716	0.755867	1
gene:b2957	ansB	0.297923	4.40624	0.755883	1
gene:b3295	rpoA	-0.27898	12.5066	0.756009	1
gene:b2875	yqeB	-0.303559	4.64493	0.756258	1
gene:b4378	yjjV	0.282645	5.73019	0.75628	1
gene:b1726	yniB	0.28369	4.86474	0.756291	1
gene:b1398	paaK	0.288546	6.52217	0.756411	1
gene:b0872	hcr	-0.312961	2.41455	0.756765	1
gene:b4596	yciZ	-0.312961	2.66276	0.756765	1
gene:b2510	yfgJ	0.283063	4.35037	0.756797	1
gene:b3999	yjaG	0.280084	5.80821	0.756844	1
gene:b4043	lexA	0.278694	9.18043	0.756921	1
gene:b3660	yicL	0.282744	4.33088	0.75696	1
gene:b1987	cbl	0.280664	5.36975	0.757251	1
gene:b1216	chaA	0.281805	9.02296	0.757453	1
gene:b2316	accD	-0.277272	9.16641	0.757751	1
gene:b0569	nfrB	0.292942	3.91879	0.757797	1
gene:b0106	hofC	0.330838	1.57428	0.757959	1
gene:b2196	ccmF	-0.280639	4.48802	0.758345	1
gene:b4222	ytfP	0.279064	6.24566	0.758554	1
gene:b3714	adeP	-0.276115	7.99443	0.75872	1
gene:b0997	torA	-0.301348	3.42805	0.75921	1
gene:b2270	yfbK	-0.435797	1.73596	0.759358	1
gene:b2384	ypdE	-0.435797	1.12638	0.759358	1
gene:b2446	yffO	-0.435797	0.581251	0.759358	1
gene:b3721	bglB	-0.435797	0.576959	0.759358	1
gene:b2824	ygdB	-0.308855	2.4533	0.759392	1
gene:b1488	ddpX	0.356785	2.63583	0.759531	1
gene:b3241	aaeA	0.356785	1.87151	0.759531	1
gene:b3636	rpmG	0.275	9.23494	0.759595	1
gene:b3403	pck	-0.275067	12.1646	0.759775	1
gene:b2683	ygaH	-0.279354	4.91325	0.759818	1
gene:b0697	kdpB	-0.296839	2.66849	0.759918	1
gene:b0771	ybhJ	-0.308908	2.15836	0.760216	1
gene:b0823	ybiW	0.304428	2.86844	0.760216	1
gene:b1868	yecE	0.278844	4.86825	0.76066	1
gene:b1251	yciI	0.282472	4.77222	0.760691	1
gene:b0476	aes	-0.302774	3.20779	0.760727	1
gene:b0325	yahK	0.27457	6.49923	0.760727	1
gene:b3623	waaU	0.27775	5.25331	0.76092	1
gene:b0039	caiA	0.291581	3.56408	0.760974	1
gene:b2023	hisH	-0.273844	9.40765	0.761131	1
gene:b4064	ghxP	-0.273096	7.97783	0.761263	1
gene:b0006	yaaA	0.278617	4.86242	0.761263	1
gene:b4686	yshB	0.285579	3.55017	0.761306	1
gene:b3199	lptC	0.274494	6.49234	0.761579	1
gene:b0676	nagC	0.273455	7.27416	0.761702	1
gene:b3974	coaA	0.278243	4.69869	0.761745	1
gene:b2371	yfdE	-0.40689	0.949839	0.761747	1
gene:b4195	ulaC	-0.40689	1.49468	0.761747	1
gene:b2161	nupX	0.314454	1.19997	0.761747	1
gene:b1302	puuE	-0.273385	5.56927	0.762174	1
gene:b0917	ycaR	-0.283909	3.52105	0.762258	1
gene:b4208	cycA	-0.271963	9.21952	0.762267	1
gene:b1172	ymgG	-0.304092	3.03812	0.762425	1
gene:b2195	dsbE	-0.2857	3.34902	0.762758	1
gene:b3552	yiaD	0.288116	3.32071	0.762816	1
gene:b4139	aspA	0.271442	10.2708	0.763135	1
gene:b2921	ygfI	0.29915	2.92595	0.763572	1
gene:b3220	yhcG	0.292879	3.24497	0.764017	1
gene:b3310	rplN	-0.269324	10.5968	0.76426	1
gene:b3258	panF	-0.273588	4.7737	0.764319	1
gene:b1992	cobS	-0.278661	4.66105	0.764337	1
gene:b0162	cdaR	-0.305613	5.52105	0.7644	1
gene:b0956	matP	0.284539	5.56522	0.764688	1
gene:b0894	dmsA	0.27345	5.08387	0.764829	1
gene:b3668	uhpB	-0.270249	5.75592	0.765492	1
gene:b1738	chbB	0.296667	3.82902	0.76572	1
gene:b3096	mzrA	0.278475	6.11102	0.766072	1
gene:b1039	csgE	-0.299558	1.33985	0.766311	1
gene:b1827	kdgR	0.272002	5.50376	0.766591	1
gene:b4040	ubiA	-0.269309	8.18107	0.766601	1
gene:b0312	betB	-0.267154	8.1921	0.76664	1
gene:b4351	mrr	-0.276295	4.72851	0.766645	1
gene:b2780	pyrG	0.266482	9.31466	0.766745	1
gene:b2672	ygaM	0.267275	7.07435	0.767133	1
gene:b3301	rplO	-0.265551	12.638	0.767394	1
gene:b0130	yadE	0.275287	4.85414	0.767434	1
gene:b0118	acnB	-0.265491	12.816	0.767442	1
gene:b0516	allC	-0.288418	2.85045	0.767498	1
gene:b2454	eutJ	-0.552728	-0.451281	0.767517	1
gene:b1904	yecR	0.461192	0.0231389	0.767517	1
gene:b1950	fliR	0.461192	-0.192656	0.767517	1
gene:b2485	hyfE	0.461192	-0.194746	0.767517	1
gene:b1815	yoaD	0.281514	2.85398	0.76772	1
gene:b2342	fadI	-0.267138	8.39424	0.767871	1
gene:b4348	hsdS	0.268541	4.49982	0.768184	1
gene:b3926	glpK	0.26814	7.7623	0.768386	1
gene:b0122	yacC	-0.280716	4.85768	0.768432	1
gene:b0154	hemL	-0.264756	8.3195	0.768499	1
gene:b2137	yohF	0.272726	3.82797	0.76879	1
gene:b2615	nadK	0.266877	5.56444	0.768918	1
gene:b4065	yjcE	-0.265049	6.63725	0.768992	1
gene:b4388	serB	-0.264967	6.07698	0.769245	1
gene:b1046	clsC	0.265155	5.87056	0.769281	1
gene:b3359	argD	-0.26413	9.40924	0.769336	1
gene:b3411	yhgA	0.365272	0.585145	0.769578	1
gene:b2928	yggC	0.27114	4.92838	0.769624	1
gene:b3360	pabA	0.269633	4.46125	0.769662	1
gene:b2756	casE	0.286642	3.15721	0.769856	1
gene:b0913	ycaI	0.290232	4.50256	0.76987	1
gene:b1496	yddA	0.355644	1.03758	0.770212	1
gene:b4050	pspG	-0.334565	3.92528	0.770231	1
gene:b0082	rsmH	0.262667	7.31247	0.771095	1
gene:b0354	yaiL	0.265184	5.00988	0.771239	1
gene:b1752	ydjZ	-0.280092	3.11071	0.771428	1
gene:b0586	entF	0.261474	6.736	0.772056	1
gene:b3409	feoB	0.260171	9.09987	0.772136	1
gene:b0357	frmR	-0.267344	5.78479	0.772359	1
gene:b3857	mobA	0.268787	4.57883	0.772375	1
gene:b1628	rsxB	-0.263045	5.24533	0.772464	1
gene:b0843	ybjH	-0.274273	4.6247	0.772552	1
gene:b2823	ppdC	0.275038	2.77173	0.772649	1
gene:b1490	dosC	0.264993	4.76475	0.772887	1
gene:b3645	dinD	0.270479	5.10058	0.773026	1
gene:b2049	cpsB	-0.293862	2.4435	0.773106	1
gene:b4279	yjhB	0.284232	2.00919	0.773106	1
gene:b4400	creD	-0.292532	3.12205	0.773388	1
gene:b2343	yfcZ	-0.260504	6.00655	0.773406	1
gene:b4703	pmrR	0.260255	4.9195	0.773424	1
gene:b2202	napC	0.284035	3.52929	0.773878	1
gene:b0927	ycbL	0.257641	7.79284	0.774653	1
gene:b1245	oppC	-0.257686	6.99038	0.774751	1
gene:b3116	tdcC	0.271092	2.68003	0.775273	1
gene:b2411	ligA	-0.257124	7.03121	0.775505	1
gene:b4219	msrA	0.257265	6.52318	0.775508	1
gene:b1491	yddW	0.266727	3.69211	0.775588	1
gene:b3363	ppiA	0.25949	5.63546	0.775938	1
gene:b2730	hypE	-0.262345	4.41906	0.776046	1
gene:b1193	emtA	-0.2618	4.67193	0.77606	1
gene:b2130	yehY	-0.255994	4.78939	0.777018	1
gene:b4154	frdA	0.254301	8.4886	0.777404	1
gene:b4323	uxuB	-0.256313	7.34053	0.777603	1
gene:b0957	ompA	0.253395	14.5964	0.777728	1
gene:b1710	btuE	0.255912	5.10431	0.777753	1
gene:b1660	ydhC	0.258192	5.11214	0.777807	1
gene:b1226	narJ	-0.289949	3.36871	0.777838	1
gene:b3439	yhhW	0.25814	5.31868	0.77791	1
gene:b3883	yihV	0.298622	2.41285	0.777978	1
gene:b2886	ygfS	-0.379042	1.69472	0.778099	1
gene:b0115	aceF	-0.252873	11.0132	0.778211	1
gene:b2327	yfcA	-0.254356	6.04907	0.778252	1
gene:b2529	iscU	0.25311	10.3063	0.778278	1
gene:b3779	gpp	-0.253088	8.04002	0.778332	1
gene:b2433	yfeZ	-0.260646	4.92351	0.778374	1
gene:b2464	talA	0.253155	7.11251	0.778534	1
gene:b1681	sufD	0.25386	6.1029	0.778753	1
gene:b1232	purU	0.252593	7.18417	0.779002	1
gene:b2280	nuoJ	-0.251496	8.05248	0.779737	1
gene:b4012	yjaB	-0.278319	3.47574	0.779934	1
gene:b1920	fliY	0.251022	10.5695	0.779946	1
gene:b1219	ychN	0.278172	4.00819	0.780143	1
gene:b3287	def	0.251529	7.98643	0.780221	1
gene:b2175	mepS	0.252203	7.46429	0.780311	1
gene:b2299	yfcD	0.253187	6.00752	0.780334	1
gene:b1703	ppsR	0.256125	4.68399	0.78046	1
gene:b1056	yceI	0.25269	6.23849	0.780603	1
gene:b3661	nlpA	0.251045	7.56572	0.780604	1
gene:b4335	yjiM	0.257904	4.45582	0.780682	1
gene:b3041	ribB	-0.250436	7.94769	0.780783	1
gene:b3438	gntR	0.251759	6.38744	0.780938	1
gene:b0171	pyrH	-0.250009	7.67987	0.781077	1
gene:b2024	hisA	-0.250074	9.22438	0.78122	1
gene:b1074	flgC	-0.273826	1.15023	0.781296	1
gene:b3390	aroK	-0.249262	8.15812	0.7818	1
gene:b1974	yodB	-0.429858	0.558212	0.782591	1
gene:b2582	trxC	0.260651	4.14599	0.782638	1
gene:b1614	ydgA	0.247788	8.8627	0.782777	1
gene:b2164	psuT	-0.284202	3.45182	0.782799	1
gene:b1242	ychE	0.275061	3.13917	0.782799	1
gene:b0324	yahJ	-0.250538	4.16337	0.782958	1
gene:b4301	sgcE	0.300703	2.50405	0.78297	1
gene:b0578	nfsB	-0.248111	7.2777	0.782976	1
gene:b3811	xerC	-0.247843	6.69271	0.783261	1
gene:b1655	mepH	0.265139	2.59683	0.783471	1
gene:b0085	murE	-0.247133	7.80199	0.783587	1
gene:b0183	rnhB	-0.248049	5.37225	0.784039	1
gene:b2392	mntH	0.247203	7.37305	0.784048	1
gene:b2148	mglC	-0.256648	4.66654	0.78411	1
gene:b0484	copA	-0.24618	14.1658	0.784157	1
gene:b3792	wzxE	-0.248864	5.51563	0.784234	1
gene:b0005	yaaX	0.254102	5.556	0.784285	1
gene:b3496	dtpB	0.249604	5.28566	0.78439	1
gene:b3128	garD	0.264464	4.9773	0.78442	1
gene:b3071	yqjI	-0.256887	8.969	0.78442	1
gene:b1518	lsrG	0.31111	2.43475	0.784511	1
gene:b1850	eda	-0.246276	7.17221	0.784578	1
gene:b2838	lysA	0.246175	5.99512	0.785039	1
gene:b3662	nepI	-0.246755	4.16792	0.785127	1
gene:b0726	sucA	-0.24467	11.9333	0.785208	1
gene:b1237	hns	-0.244709	10.4852	0.785302	1
gene:b3897	frvR	-0.276146	3.32467	0.785332	1
gene:b2578	eamB	0.274187	2.45068	0.785466	1
gene:b2702	srlA	0.274187	3.00158	0.785466	1
gene:b1732	katE	0.244512	8.14497	0.785572	1
gene:b3059	plsY	0.249894	4.78214	0.786242	1
gene:b1090	plsX	0.243703	9.12649	0.786274	1
gene:b1462	yddH	0.324456	2.76131	0.78645	1
gene:b2144	sanA	-0.267992	1.78901	0.78645	1
gene:b2389	yfeO	-0.250291	3.58913	0.786732	1
gene:b2809	ygdI	0.255685	5.79134	0.786835	1
gene:b1336	abgT	-0.272562	2.01038	0.786936	1
gene:b3696	yidX	-0.499209	0.552991	0.787076	1
gene:b1121	ycfZ	0.407522	-0.521052	0.787076	1
gene:b1561	rem	0.407522	1.73524	0.787076	1
gene:b2248	rhmR	0.407522	1.40341	0.787076	1
gene:b2431	yfeX	-0.2435	7.26837	0.78715	1
gene:b0765	modC	-0.249144	5.19287	0.787181	1
gene:b3283	yrdD	0.243882	7.14788	0.787182	1
gene:b2601	aroF	-0.242479	8.69635	0.787225	1
gene:b0796	ybiH	0.250633	5.59868	0.787329	1
gene:b2153	folE	0.24228	8.7118	0.787437	1
gene:b3676	yidH	-0.266249	2.63203	0.787644	1
gene:b2150	mglB	-0.246024	9.74988	0.788175	1
gene:b1197	treA	0.244981	5.08342	0.788377	1
gene:b2201	ccmA	0.251071	4.52254	0.788491	1
gene:b4387	ytjB	-0.249848	4.50038	0.788491	1
gene:b1620	malI	-0.246637	6.98121	0.788605	1
gene:b1540	rspR	0.242632	5.86054	0.78889	1
gene:b4086	alsC	-0.381259	0.458304	0.788898	1
gene:b1544	ydfK	0.288879	1.09139	0.788898	1
gene:b2738	ygbL	0.288879	1.22314	0.788898	1
gene:b2760	casA	0.303195	1.80442	0.788902	1
gene:b3638	yicR	-0.268115	2.74137	0.788902	1
gene:b3712	yieE	0.243371	6.12822	0.789006	1
gene:b4238	nrdD	0.24226	6.2637	0.789154	1
gene:b0269	yagF	-0.254661	4.59573	0.789183	1
gene:b3642	pyrE	-0.254661	3.96978	0.789183	1
gene:b0871	poxB	0.240502	7.63348	0.789223	1
gene:b1595	ynfL	-0.25263	2.92717	0.789534	1
gene:b0715	abrB	0.248878	3.85394	0.789601	1
gene:b0825	fsaA	0.264091	2.55432	0.789841	1
gene:b3819	rarD	-0.246673	4.4216	0.789875	1
gene:b0605	ahpC	0.239201	10.9493	0.789965	1
gene:b0973	hyaB	0.252854	2.59491	0.790149	1
gene:b1451	yncD	0.240952	5.11291	0.79035	1
gene:b0292	ecpB	-0.268207	1.4652	0.790761	1
gene:b2900	yqfB	0.249199	3.45373	0.790807	1
gene:b3184	yhbE	-0.239401	6.70055	0.791159	1
gene:b0150	fhuA	0.237915	8.54855	0.791301	1
gene:b3909	kdgT	-0.250801	3.72486	0.791318	1
gene:b0251	yafY	-0.26245	2.26952	0.791369	1
gene:b2960	trmI	-0.240202	5.34872	0.791409	1
gene:b3376	yhfS	-0.271538	3.18605	0.791602	1
gene:b0388	aroL	-0.238	6.83934	0.791893	1
gene:b2786	barA	0.23988	5.912	0.791985	1
gene:b3769	ilvM	0.240494	4.26914	0.79225	1
gene:b1064	grxB	0.236907	8.26303	0.792442	1
gene:b0687	seqA	0.237541	7.19361	0.792487	1
gene:b3060	ttdR	-0.259114	2.39151	0.792901	1
gene:b3960	argH	-0.23639	10.5076	0.792906	1
gene:b3691	dgoT	-0.263343	2.55382	0.79312	1
gene:b2188	yejM	0.236515	7.10947	0.793126	1
gene:b0029	ispH	-0.236439	6.97993	0.793166	1
gene:b1279	yciS	0.238769	6.71885	0.793368	1
gene:b2748	ftsB	0.247953	4.0045	0.794106	1
gene:b4314	fimA	-0.234272	11.6114	0.794119	1
gene:b0784	moaD	-0.251034	3.84032	0.7942	1
gene:b4026	yjbE	-0.268383	2.78543	0.79436	1
gene:b2572	rseA	0.234125	8.68933	0.79448	1
gene:b4373	rimI	0.241086	4.41855	0.794538	1
gene:b2224	atoB	-0.254988	2.08067	0.794556	1
gene:b4411	ecnB	-0.254988	1.6138	0.794556	1
gene:b0326	yahL	-0.758662	-0.794351	0.794632	1
gene:b0716	ybgO	-0.758662	0.330113	0.794632	1
gene:b1165	ymgA	-0.758662	-1.08308	0.794632	1
gene:b4663	azuC	0.66873	-0.546293	0.794632	1
gene:b0596	entA	0.237674	5.06378	0.794663	1
gene:b3320	rplC	-0.233355	11.689	0.794895	1
gene:b4397	creA	-0.235987	4.76987	0.794897	1
gene:b0148	hrpB	-0.235265	6.50527	0.794905	1
gene:b3710	mdtL	-0.268423	2.10062	0.795168	1
gene:b0142	folK	0.244292	3.38442	0.795376	1
gene:b1963	yedR	-0.244192	2.70201	0.795522	1
gene:b1594	mlc	0.235718	9.02265	0.795714	1
gene:b4020	yjbB	-0.23569	6.31007	0.795731	1
gene:b0304	rclA	0.245691	2.86642	0.795889	1
gene:b0459	maa	0.242486	6.37694	0.79595	1
gene:b1376	uspF	0.233893	8.62272	0.795975	1
gene:b0047	kefC	-0.234154	4.94951	0.796248	1
gene:b3089	sstT	-0.231892	9.40804	0.796387	1
gene:b3374	frlD	0.253848	3.40961	0.796446	1
gene:b4216	ytfJ	0.253848	6.63053	0.796446	1
gene:b1174	minE	0.232593	7.06041	0.79662	1
gene:b4705	mntS	0.236334	6.31531	0.796717	1
gene:b1733	chbG	0.239732	5.01206	0.796754	1
gene:b0028	fkpB	-0.232274	6.84837	0.796809	1
gene:b0471	ybaB	0.232716	5.49363	0.797143	1
gene:b1763	topB	-0.231251	8.25155	0.797187	1
gene:b1573	ydfC	-0.366337	0.662458	0.797203	1
gene:b1073	flgB	0.273932	0.626733	0.797203	1
gene:b1560	ydfU	0.273932	1.67734	0.797203	1
gene:b3558	insK	0.273932	2.73516	0.797203	1
gene:b4078	yjcO	0.240654	5.12641	0.797203	1
gene:b3871	typA	-0.230156	10.4675	0.797671	1
gene:b0652	gltL	-0.233738	6.41342	0.797913	1
gene:b3573	ysaA	0.242187	3.70712	0.797997	1
gene:b2267	elaA	0.238359	3.88561	0.798592	1
gene:b2072	yegK	-0.298901	2.27807	0.798834	1
gene:b4393	trpR	0.23505	4.95928	0.798946	1
gene:b3434	yhgN	0.238145	4.40863	0.798994	1
gene:b1843	yobB	0.243704	5.34551	0.799078	1
gene:b4153	frdB	0.230845	5.46663	0.799593	1
gene:b3453	ugpB	0.231098	5.70244	0.799803	1
gene:b1671	ydhX	-0.249115	1.80346	0.799859	1
gene:b0112	aroP	-0.22765	9.54167	0.799887	1
gene:b1189	dadA	-0.228214	9.99694	0.800014	1
gene:b0127	yadG	0.229091	6.58476	0.800015	1
gene:b1423	ydcJ	-0.237211	5.16062	0.800147	1
gene:b3290	trkA	0.228691	5.8339	0.800545	1
gene:b1524	glsB	0.232397	4.60269	0.800563	1
gene:b2544	yphB	-0.249216	3.23105	0.800625	1
gene:b2499	purM	-0.226855	8.12817	0.800699	1
gene:b2571	rseB	0.227208	7.17654	0.800868	1
gene:b0826	moeB	-0.22812	6.5757	0.801039	1
gene:b1601	tqsA	-0.237004	5.39964	0.801072	1
gene:b4355	tsr	-0.240478	3.84392	0.801421	1
gene:b1258	yciF	0.26895	1.59166	0.801461	1
gene:b0456	ybaA	0.251154	2.2554	0.802012	1
gene:b1257	yciE	0.244588	2.09744	0.802214	1
gene:b3735	atpH	-0.224254	10.6905	0.802776	1
gene:b0091	murC	-0.224499	8.13633	0.802837	1
gene:b3402	yhgE	-0.232008	4.56819	0.802917	1
gene:b3019	parC	-0.224287	8.03466	0.803109	1
gene:b2405	xapR	-0.234921	4.25857	0.803242	1
gene:b0101	yacG	-0.230091	4.48501	0.803304	1
gene:b1153	ymfQ	0.364184	-0.475452	0.803567	1
gene:b2123	yehR	0.364184	0.400884	0.803567	1
gene:b3061	ttdA	0.364184	-0.0229595	0.803567	1
gene:b4277	yjgZ	0.364184	0.185525	0.803567	1
gene:b3148	yraN	0.227162	4.93509	0.803602	1
gene:b0630	lipB	0.229048	5.16849	0.803631	1
gene:b0191	arfB	0.230202	4.60869	0.8038	1
gene:b4109	crfC	-0.230978	4.38527	0.803871	1
gene:b0460	hha	0.226753	7.22379	0.803925	1
gene:b1269	rluB	-0.223246	7.28882	0.804184	1
gene:b4367	fhuF	0.222848	8.50728	0.80424	1
gene:b0153	fhuB	-0.224602	5.48544	0.804341	1
gene:b0764	modB	-0.227538	5.19019	0.80442	1
gene:b3226	nanR	0.223977	6.75868	0.804488	1
gene:b0291	ecpC	0.240386	2.80017	0.804577	1
gene:b1800	dmlA	-0.237265	3.36614	0.804577	1
gene:b2746	ispF	0.223258	5.11422	0.804622	1
gene:b0644	ybeQ	-0.384643	0.835036	0.804656	1
gene:b4185	yjfM	-0.384643	0.125248	0.804656	1
gene:b2667	ygaV	0.292406	2.16745	0.804656	1
gene:b3356	yhfA	0.223101	6.29353	0.804952	1
gene:b0434	yajG	0.224073	5.70165	0.805057	1
gene:b0242	proB	-0.221903	7.34966	0.8053	1
gene:b0791	ybhQ	-0.234131	6.09736	0.805426	1
gene:b1285	gmr	0.223833	5.6688	0.806229	1
gene:b0814	ompX	0.219995	11.3916	0.806433	1
gene:b3670	ilvN	0.221829	7.00796	0.806464	1
gene:b3614	yibQ	0.221857	5.10926	0.806559	1
gene:b1466	narW	0.242705	2.24912	0.806741	1
gene:b1761	gdhA	-0.219584	11.3111	0.806775	1
gene:b2907	ubiH	-0.220074	8.16251	0.806898	1
gene:b1744	astE	-0.231107	3.36301	0.807068	1
gene:b2686	emrB	-0.220212	5.54489	0.807095	1
gene:b2701	mltB	0.223653	4.41286	0.80721	1
gene:b0410	yajD	0.23211	4.50625	0.807295	1
gene:b4389	radA	-0.219434	6.89881	0.807653	1
gene:b1859	znuB	-0.221198	5.38417	0.808163	1
gene:b3885	yihX	0.22176	7.49809	0.808164	1
gene:b2961	mutY	-0.219687	5.88131	0.808256	1
gene:b1606	folM	0.224351	4.52216	0.808385	1
gene:b0423	thiI	-0.218282	6.64383	0.808656	1
gene:b1273	yciN	0.227951	4.59017	0.808682	1
gene:b0888	trxB	0.217775	7.54964	0.808724	1
gene:b0286	paoA	0.239511	2.56658	0.808782	1
gene:b0027	lspA	-0.217826	8.10394	0.808783	1
gene:b3201	lptB	0.217739	7.24604	0.80902	1
gene:b2840	ygeA	0.224084	4.48218	0.809238	1
gene:b4207	fklB	-0.21713	7.32325	0.809346	1
gene:b3221	yhcH	0.233267	2.44835	0.809496	1
gene:b3305	rplF	-0.216378	12.3216	0.809511	1
gene:b0911	rpsA	-0.216351	12.5387	0.80952	1
gene:b3473	yhhS	-0.219719	5.8644	0.809649	1
gene:b1522	yneF	-0.224403	4.98085	0.809743	1
gene:b3588	aldB	-0.221944	6.69204	0.809888	1
gene:b0437	clpP	0.216272	10.0376	0.809964	1
gene:b4322	uxuA	0.225417	7.1121	0.810177	1
gene:b0736	ybgC	0.221004	4.74189	0.810195	1
gene:b4350	hsdR	0.21719	7.33445	0.8102	1
gene:b4391	ettA	-0.215512	8.85367	0.810451	1
gene:b2492	focB	-0.282339	1.68798	0.810642	1
gene:b4296	yjhF	-0.282339	1.50655	0.810642	1
gene:b1793	yoaF	0.25255	2.88424	0.811128	1
gene:b4063	soxR	-0.245241	2.78299	0.811128	1
gene:b1316	ycjT	0.225577	2.75351	0.811255	1
gene:b3724	phoU	0.216239	6.14508	0.811362	1
gene:b2180	yejF	0.215703	4.9784	0.811556	1
gene:b1588	ynfF	0.224155	3.89948	0.811573	1
gene:b3605	lldD	-0.215947	6.63826	0.811691	1
gene:b3219	yhcF	0.262225	2.2924	0.811926	1
gene:b4309	nanS	0.262225	1.3657	0.811926	1
gene:b4186	yjfC	-0.34017	0.970837	0.812002	1
gene:b1314	ycjR	0.247722	1.10534	0.812002	1
gene:b2754	ygbF	0.247722	1.31639	0.812002	1
gene:b4143	groL	0.213479	13.0132	0.812117	1
gene:b1324	tpx	0.21332	9.23922	0.812331	1
gene:b1300	puuC	-0.213226	6.66683	0.812846	1
gene:b1635	gstA	0.214022	7.25225	0.812912	1
gene:b2740	ygbN	-0.238443	2.19049	0.812935	1
gene:b0212	gloB	0.218522	4.77934	0.813162	1
gene:b4372	holD	-0.219901	4.05245	0.813173	1
gene:b1857	znuA	0.214838	6.53996	0.81326	1
gene:b4118	melR	0.215984	7.48896	0.813271	1
gene:b3972	murB	0.215808	5.77721	0.81332	1
gene:b2183	rsuA	0.213099	6.61824	0.813516	1
gene:b3574	yiaJ	0.218876	4.40473	0.813614	1
gene:b2412	zipA	0.21196	8.83569	0.813917	1
gene:b2493	yfgO	-0.21308	6.16137	0.814026	1
gene:b3717	cbrC	-0.246012	3.16904	0.814062	1
gene:b2385	ypdF	-0.365827	1.02421	0.81409	1
gene:b0689	ybfP	0.273552	0.680187	0.81409	1
gene:b3680	yidL	0.273552	1.50427	0.81409	1
gene:b4613	dinQ	-0.212617	6.03998	0.814243	1
gene:b1664	ydhQ	0.211914	6.74042	0.814432	1
gene:b0737	tolQ	0.211906	6.02781	0.814666	1
gene:b3383	yhfZ	-0.226812	6.40637	0.81488	1
gene:b3834	ubiJ	-0.210752	7.68661	0.815047	1
gene:b1000	cbpA	0.210986	6.63375	0.815107	1
gene:b1099	holB	-0.211761	6.07894	0.815109	1
gene:b3303	rpsE	-0.209715	12.0726	0.81527	1
gene:b2727	hypB	0.214544	4.44313	0.815282	1
gene:b1698	ydiR	-0.238537	2.08421	0.815287	1
gene:b0180	fabZ	0.21044	7.32283	0.815344	1
gene:b4067	actP	-0.212705	8.40891	0.81538	1
gene:b1723	pfkB	0.210498	6.96889	0.815393	1
gene:b3816	corA	0.211159	6.81257	0.815461	1
gene:b2682	ygaZ	-0.211374	6.31799	0.815496	1
gene:b1222	narX	0.212507	5.71409	0.815706	1
gene:b2882	xanQ	-0.274848	1.31941	0.816044	1
gene:b4114	eptA	-0.274848	1.72313	0.816044	1
gene:b0555	rrrD	0.264457	1.68029	0.816044	1
gene:b2768	ygcP	0.264457	1.741	0.816044	1
gene:b2881	xdhD	-0.217193	3.68431	0.816257	1
gene:b2487	hyfG	-0.230579	2.64514	0.816533	1
gene:b3025	qseB	0.227412	2.99005	0.816533	1
gene:b3507	dctR	0.267678	1.12796	0.816727	1
gene:b0650	hscC	-0.234269	2.08033	0.816727	1
gene:b3421	rtcB	-0.222449	3.67571	0.817187	1
gene:b3097	yqjC	0.208672	7.05147	0.81722	1
gene:b1414	ydcF	0.209899	6.06019	0.817574	1
gene:b0475	hemH	0.214109	4.7445	0.817628	1
gene:b0279	yagM	-0.42035	-0.565895	0.817665	1
gene:b1873	torY	-0.42035	1.66847	0.817665	1
gene:b2223	atoE	0.328441	-0.0805255	0.817665	1
gene:b1702	ppsA	-0.206879	10.2078	0.817878	1
gene:b0958	sulA	0.212359	6.16937	0.817952	1
gene:b2474	tmcA	-0.208047	5.9591	0.818041	1
gene:b3456	livM	-0.206525	8.63594	0.818279	1
gene:b2322	yfcJ	-0.224855	3.17585	0.818292	1
gene:b0964	yccT	-0.217694	2.72985	0.818342	1
gene:b2027	wzzB	0.206654	8.2638	0.818421	1
gene:b1272	sohB	0.207384	6.84878	0.818483	1
gene:b2673	nrdH	0.282784	2.30256	0.818603	1
gene:b2739	ygbM	0.282784	2.26982	0.818603	1
gene:b4211	qorB	0.216427	3.83618	0.818709	1
gene:b3300	secY	-0.205448	13.2888	0.81894	1
gene:b2622	intA	0.207685	6.00795	0.819354	1
gene:b0195	tsaA	0.208064	4.96954	0.819392	1
gene:b1927	amyA	0.20621	6.44277	0.819439	1
gene:b0198	metI	-0.206269	9.21422	0.819795	1
gene:b1305	pspB	0.214756	7.07657	0.819916	1
gene:b1108	ycfP	0.205446	6.95342	0.819986	1
gene:b2707	srlR	0.21398	4.97635	0.820137	1
gene:b2889	idi	0.221739	3.89642	0.82018	1
gene:b3211	yhcC	0.260961	2.03028	0.82037	1
gene:b0742	ybgF	0.203966	8.16468	0.820588	1
gene:b3338	chiA	-0.208829	5.35131	0.820753	1
gene:b2937	speB	-0.204427	6.47443	0.820919	1
gene:b3730	glmU	-0.203345	8.47339	0.820998	1
gene:b2261	menC	-0.20405	6.51343	0.821141	1
gene:b1360	ydaV	0.255142	1.15938	0.821147	1
gene:b2904	gcvH	0.210714	5.73333	0.822334	1
gene:b1853	yebK	0.204899	6.81349	0.822413	1
gene:b1972	yedZ	0.216357	8.81693	0.822474	1
gene:b0482	ybaP	0.203597	6.35937	0.822492	1
gene:b2912	fau	0.203844	6.15863	0.822533	1
gene:b1947	fliO	-0.349003	0.228397	0.822655	1
gene:b3064	tsaD	-0.20279	6.13274	0.822671	1
gene:b3648	gmk	0.201908	8.0974	0.822717	1
gene:b1924	fliD	-0.224106	1.74588	0.822757	1
gene:b0404	acpH	-0.214017	3.14682	0.822803	1
gene:b1718	infC	0.200965	9.9627	0.823006	1
gene:b0940	elfC	-0.233127	2.56139	0.823429	1
gene:b0724	sdhB	-0.199988	10.9329	0.823758	1
gene:b2381	ypdB	0.209501	4.45759	0.823883	1
gene:b4547	ypfN	0.203993	5.63995	0.82399	1
gene:b1217	chaB	0.216219	2.77958	0.824059	1
gene:b1585	ynfC	0.208376	4.01575	0.824177	1
gene:b0424	yajL	-0.201095	5.91437	0.824232	1
gene:b2812	tcdA	0.20372	5.60971	0.824302	1
gene:b4558	yifL	-0.205454	4.89455	0.82434	1
gene:b1010	rutC	-0.6156	-0.229675	0.824488	1
gene:b1310	ycjN	-0.6156	1.55157	0.824488	1
gene:b2354	yfdK	-0.6156	-0.0646298	0.824488	1
gene:b3104	yhaI	0.525032	-0.729267	0.824488	1
gene:b4620	yjbT	0.525032	-0.181435	0.824488	1
gene:b1756	ynjD	-0.211652	2.86349	0.824509	1
gene:b3153	yhbO	0.211991	3.8981	0.824661	1
gene:b1306	pspC	0.206827	7.63484	0.824678	1
gene:b3422	rtcR	-0.22815	2.32407	0.82469	1
gene:b0036	caiD	-0.317971	1.05448	0.824795	1
gene:b1648	ydhL	-0.317971	1.56165	0.824795	1
gene:b3181	greA	0.200769	6.37624	0.824878	1
gene:b2200	ccmB	0.228716	2.01614	0.825316	1
gene:b0383	phoA	-0.199328	6.08526	0.825429	1
gene:b1284	yciT	0.201224	6.07086	0.82543	1
gene:b3624	waaZ	0.200481	5.20157	0.825523	1
gene:b2178	yejB	0.208367	3.99373	0.825687	1
gene:b3208	mtgA	-0.207136	5.08477	0.825687	1
gene:b3790	wecD	-0.199747	4.80498	0.825727	1
gene:b4291	fecA	0.201767	4.83903	0.825797	1
gene:b3169	nusA	-0.197648	10.0856	0.8258	1
gene:b2989	yghU	-0.198381	7.26468	0.825866	1
gene:b2679	proX	0.197758	8.0998	0.82605	1
gene:b0428	cyoE	-0.197286	10.7255	0.826084	1
gene:b1120	cobB	0.198297	5.94864	0.826145	1
gene:b0866	ybjQ	-0.199312	5.49107	0.826167	1
gene:b4337	mdtM	0.205538	3.87575	0.826362	1
gene:b1082	flgK	0.20699	2.58719	0.826542	1
gene:b3813	uvrD	-0.197103	8.1951	0.826631	1
gene:b0694	kdpE	-0.214947	3.63121	0.826642	1
gene:b3463	ftsE	-0.197513	7.27547	0.826852	1
gene:b4135	yjdC	0.198305	6.05044	0.827172	1
gene:b1825	yebO	0.197567	8.91064	0.827298	1
gene:b3204	ptsN	0.196668	7.48168	0.827352	1
gene:b1753	ynjA	-0.210634	3.33972	0.827596	1
gene:b2211	yojI	0.198833	5.20273	0.827832	1
gene:b0415	ribE	-0.195932	7.31234	0.827957	1
gene:b0593	entC	0.198002	5.55049	0.827969	1
gene:b3634	coaD	0.198597	4.87434	0.827971	1
gene:b2015	yeeY	0.19789	6.42424	0.828105	1
gene:b2347	yfdC	0.199715	4.31739	0.828194	1
gene:b1066	rimJ	0.19713	6.11947	0.828406	1
gene:b3345	tusD	0.19869	5.0996	0.828426	1
gene:b1647	ydhF	0.19719	6.56949	0.828506	1
gene:b4385	yjjJ	-0.199739	4.45188	0.828649	1
gene:b0355	frmB	0.200265	5.58554	0.828709	1
gene:b0478	ybaL	-0.195065	9.14006	0.828714	1
gene:b0967	rlmI	-0.195543	5.83626	0.828863	1
gene:b0427	yajR	-0.20005	4.31318	0.828925	1
gene:b1181	ycgN	0.200489	4.13493	0.828954	1
gene:b0780	ybhK	0.200643	4.44443	0.829122	1
gene:b0431	cyoB	-0.193633	11.2618	0.829216	1
gene:b2946	rsmE	-0.19537	6.0579	0.829225	1
gene:b1704	aroH	0.19461	6.08643	0.829449	1
gene:b3316	rpsS	0.193183	9.68432	0.82968	1
gene:b3615	waaH	-0.390441	1.28915	0.82986	1
gene:b0785	moaE	0.198055	5.32608	0.830111	1
gene:b4467	glcF	-0.199815	5.11451	0.830125	1
gene:b2388	glk	0.193924	7.82277	0.830137	1
gene:b3654	xanP	-0.193181	6.87716	0.830213	1
gene:b2561	yfhH	-0.205199	3.67535	0.830221	1
gene:b1716	rplT	0.192481	11.753	0.830223	1
gene:b2721	hycE	-0.223818	1.90842	0.830416	1
gene:b4156	yjeM	-0.219244	2.18682	0.830483	1
gene:b0193	yaeF	0.259431	1.56003	0.83052	1
gene:b2770	ygcR	-0.210767	1.50013	0.830553	1
gene:b1978	yeeJ	0.195155	5.53293	0.830985	1
gene:b0523	purE	-0.192652	5.75276	0.831238	1
gene:b1094	acpP	0.191267	10.3479	0.831349	1
gene:b2205	napG	-0.210162	3.67202	0.831406	1
gene:b2555	yfhG	0.199632	4.71826	0.831442	1
gene:b0019	nhaA	-0.192317	9.07935	0.83151	1
gene:b4201	priB	-0.191042	10.2866	0.83153	1
gene:b3993	thiE	0.191209	7.42113	0.831804	1
gene:b4033	malF	-0.200107	5.72317	0.832041	1
gene:b2696	csrA	0.190832	8.42841	0.832045	1
gene:b3502	arsB	-0.22296	7.79421	0.832587	1
gene:b0451	amtB	-0.197318	4.34106	0.833028	1
gene:b3183	obgE	-0.189172	8.0956	0.833501	1
gene:b2585	pssA	0.189413	7.98794	0.833532	1
gene:b0378	yaiW	-0.193706	5.47254	0.833731	1
gene:b0008	talB	0.188383	9.59493	0.833884	1
gene:b4379	yjjW	0.252368	1.89992	0.834153	1
gene:b1220	ychO	0.193268	4.81189	0.8343	1
gene:b1452	yncE	0.188612	7.70035	0.834369	1
gene:b1604	ydgH	0.188487	7.17369	0.834402	1
gene:b0885	aat	0.192545	4.93104	0.834555	1
gene:b0712	ybgK	-0.188002	7.4385	0.834702	1
gene:b2689	yqaA	-0.189387	6.11451	0.834797	1
gene:b2895	fldB	-0.189349	6.5915	0.834824	1
gene:b3947	frwA	0.274505	3.33977	0.834896	1
gene:b3322	gspB	-0.206209	1.71153	0.834896	1
gene:b0915	lpxK	-0.188206	6.32005	0.835187	1
gene:b4292	fecR	0.188565	5.66657	0.835256	1
gene:b3736	atpF	-0.186523	10.8258	0.835418	1
gene:b4480	hdfR	0.190991	5.64806	0.835579	1
gene:b0750	nadA	0.187041	6.90796	0.835604	1
gene:b2256	arnD	0.199131	3.51389	0.835633	1
gene:b4069	acs	-0.186827	10.9548	0.835637	1
gene:b3214	gltF	0.18923	4.00702	0.835677	1
gene:b4249	bdcA	0.220552	1.98913	0.835841	1
gene:b4176	yjeT	0.252005	1.863	0.835962	1
gene:b1564	relB	0.207066	4.42373	0.836036	1
gene:b0795	ybhG	0.189614	6.66936	0.836094	1
gene:b0290	ecpD	0.195248	3.40595	0.836231	1
gene:b4049	dusA	-0.187088	6.34902	0.836335	1
gene:b2552	hmp	0.195456	5.33554	0.836409	1
gene:b4606	ypfM	-0.187032	5.909	0.836516	1
gene:b2830	rppH	0.186585	7.07767	0.836666	1
gene:b1432	insQ	0.188553	5.77657	0.836817	1
gene:b4088	alsB	-0.218281	3.61247	0.836821	1
gene:b4117	adiA	0.202229	3.97698	0.836821	1
gene:b3110	yhaO	-0.207479	2.98086	0.836917	1
gene:b3627	waaO	0.1885	5.7733	0.836948	1
gene:b3628	waaB	0.186501	6.03163	0.83706	1
gene:b4377	yjjU	-0.18776	5.73213	0.837139	1
gene:b0403	malZ	-0.186907	5.3085	0.8373	1
gene:b3250	mreC	-0.184867	7.30717	0.837312	1
gene:b0993	torS	-0.191777	4.00511	0.837313	1
gene:b0007	yaaJ	0.195067	3.96433	0.83733	1
gene:b2329	aroC	-0.184512	8.04015	0.837447	1
gene:b2321	flk	0.192013	4.0748	0.837505	1
gene:b4532	hicA	-0.320178	1.29863	0.837617	1
gene:b0224	yafK	0.185259	6.85753	0.837646	1
gene:b1330	ynaI	0.195949	3.79868	0.837699	1
gene:b0092	ddlB	-0.184339	7.61948	0.837825	1
gene:b2430	yfeW	-0.19399	3.57421	0.837913	1
gene:b3922	yiiS	0.193766	3.57453	0.838179	1
gene:b3845	fadA	-0.18471	9.65477	0.838253	1
gene:b3826	yigL	0.186038	5.52374	0.838319	1
gene:b4149	blc	0.186628	5.40222	0.838378	1
gene:b1618	uidR	0.187104	6.94535	0.838476	1
gene:b2283	nuoG	-0.182955	10.1664	0.838522	1
gene:b0496	ybbP	-0.1855	7.54845	0.838778	1
gene:b2325	yfcL	0.18547	4.75291	0.838822	1
gene:b2765	queD	-0.19943	2.90849	0.838979	1
gene:b3271	yhdZ	0.265791	2.02107	0.839022	1
gene:b0454	ybaZ	0.190721	3.97902	0.839279	1
gene:b1822	rlmA	0.183073	4.99356	0.839329	1
gene:b3234	degQ	0.183786	6.51194	0.83943	1
gene:b0048	folA	0.19285	4.00184	0.839715	1
gene:b2576	srmB	-0.182569	6.63664	0.839907	1
gene:b1829	htpX	-0.181756	11.0702	0.839924	1
gene:b3519	treF	0.182503	6.21829	0.839925	1
gene:b4231	yjfF	-0.216069	4.34594	0.839927	1
gene:b0093	ftsQ	0.182051	7.47398	0.840182	1
gene:b3744	asnA	-0.18173	7.80158	0.84021	1
gene:b0682	chiQ	0.27292	1.82809	0.840515	1
gene:b3998	nfi	-0.181784	6.47797	0.840567	1
gene:b3592	yibF	-0.184214	5.09391	0.840588	1
gene:b4251	bdcR	0.189949	3.38934	0.840676	1
gene:b1186	nhaB	-0.180957	7.10708	0.840816	1
gene:b2427	murR	0.211839	2.53622	0.840903	1
gene:b0870	ltaE	0.181091	6.80548	0.840959	1
gene:b2059	wcaA	0.24203	1.07752	0.841029	1
gene:b2278	nuoL	-0.180096	9.61444	0.841065	1
gene:b2876	yqeC	-0.193099	5.44986	0.841409	1
gene:b1981	shiA	0.180405	6.82433	0.841584	1
gene:b3943	yijE	-0.186659	4.02032	0.84159	1
gene:b3891	fdhE	-0.18105	6.71708	0.841638	1
gene:b1255	yciC	-0.182535	6.37994	0.841703	1
gene:b2801	fucP	0.20405	5.51774	0.841712	1
gene:b1707	ydiV	0.185914	3.66783	0.841842	1
gene:b2398	yfeC	-0.180652	6.58714	0.841977	1
gene:b1781	yeaE	0.182572	6.03885	0.842096	1
gene:b3908	sodA	0.178805	11.0638	0.842201	1
gene:b0393	rdgC	-0.180425	5.59486	0.842287	1
gene:b3917	sbp	0.179443	8.79756	0.842632	1
gene:b0250	ykfB	0.188346	4.95838	0.842647	1
gene:b3988	rpoC	-0.17806	12.4265	0.842731	1
gene:b2208	napF	-0.21171	2.34083	0.842787	1
gene:b3236	mdh	0.177744	12.0157	0.843065	1
gene:b0210	yafE	-0.179597	6.08153	0.843196	1
gene:b3523	yhjE	-0.177341	9.14925	0.843462	1
gene:b0740	tolB	-0.17734	9.11753	0.843528	1
gene:b3037	ygiB	0.178031	9.40877	0.843672	1
gene:b0014	dnaK	0.177011	13.2663	0.843783	1
gene:b0686	ybfF	0.181181	5.39375	0.843805	1
gene:b0490	fetA	-0.196188	3.55009	0.843933	1
gene:b0221	fadE	-0.177002	10.5581	0.844169	1
gene:b1050	yceK	0.215343	0.914223	0.84419	1
gene:b0700	rhsC	-0.181307	4.82933	0.844421	1
gene:b3732	atpD	-0.176001	11.4382	0.84454	1
gene:b1287	yciW	0.177262	7.06427	0.844674	1
gene:b2219	atoS	0.189679	4.57417	0.84468	1
gene:b4382	deoA	-0.177619	6.23076	0.844761	1
gene:b2438	eutK	0.191065	4.65151	0.844975	1
gene:b2993	hybD	0.183249	4.95126	0.845022	1
gene:b0916	ycaQ	-0.180193	4.48154	0.84505	1
gene:b4108	yjdM	0.18536	4.70297	0.845252	1
gene:b4669	ilvX	0.177858	5.52938	0.845386	1
gene:b1433	ydcO	-0.191226	5.47208	0.845511	1
gene:b2069	yegD	-0.177479	4.85025	0.845674	1
gene:b0358	yaiO	0.232702	2.47038	0.845794	1
gene:b1643	ydhI	0.232702	1.96086	0.845794	1
gene:b3822	recQ	-0.175727	5.83247	0.846125	1
gene:b1419	ydcA	0.185598	3.7109	0.846362	1
gene:b0841	ybjG	-0.17678	6.38981	0.846455	1
gene:b0168	map	0.174024	8.82536	0.846559	1
gene:b3449	ugpQ	0.178078	4.60157	0.846595	1
gene:b2170	setB	0.249714	1.57673	0.846688	1
gene:b1464	yddE	0.176426	5.72655	0.846719	1
gene:b3260	dusB	-0.173742	8.10453	0.84686	1
gene:b0160	dgt	-0.177002	6.03018	0.846891	1
gene:b2954	rdgB	-0.174855	5.93994	0.84703	1
gene:b0152	fhuD	0.175258	4.42847	0.84705	1
gene:b0528	ybcJ	-0.177884	5.1935	0.847207	1
gene:b0261	mmuM	-0.176033	8.85967	0.84732	1
gene:b1198	dhaM	0.173494	7.60688	0.847389	1
gene:b1908	yecA	-0.174004	7.44944	0.847523	1
gene:b1649	nemR	0.211376	3.37718	0.847651	1
gene:b3261	fis	0.173482	7.09674	0.847661	1
gene:b1871	cmoB	0.173477	5.44735	0.84769	1
gene:b4252	tabA	0.172551	9.15084	0.847772	1
gene:b2553	glnB	0.17464	5.18872	0.848201	1
gene:b1134	nudJ	0.176465	4.31633	0.848311	1
gene:b1034	ycdX	0.172445	6.41578	0.848902	1
gene:b2799	fucO	-0.187946	5.85666	0.848905	1
gene:b1789	yeaL	0.182499	3.33135	0.848905	1
gene:b0336	codB	-0.171075	8.5318	0.848949	1
gene:b2892	recJ	-0.171282	7.63986	0.8492	1
gene:b2287	nuoB	-0.170884	9.19589	0.849218	1
gene:b4244	pyrI	0.170693	9.34617	0.849229	1
gene:b2469	narQ	0.176577	5.58008	0.849422	1
gene:b0319	yahE	-0.343043	0.0101582	0.849906	1
gene:b1259	yciG	-0.343043	0.321865	0.849906	1
gene:b1878	flhE	-0.343043	0.0398973	0.849906	1
gene:b2407	xapA	-0.343043	0.800147	0.849906	1
gene:b0505	allA	0.250921	0.785249	0.849906	1
gene:b4333	yjiK	0.250921	0.69474	0.849906	1
gene:b4536	yobH	0.250921	1.73588	0.849906	1
gene:b0969	tusE	0.184632	3.64813	0.850058	1
gene:b1106	thiK	0.173127	5.34083	0.850079	1
gene:b1809	yoaB	0.172266	6.13049	0.850183	1
gene:b2460	eutQ	-0.296381	0.827279	0.850251	1
gene:b2120	yehM	-0.190256	2.14244	0.850254	1
gene:b3865	yihA	-0.172486	6.21476	0.850255	1
gene:b0328	yahN	-0.231937	3.45272	0.850282	1
gene:b2868	xdhC	-0.231937	1.6077	0.850282	1
gene:b4059	ssb	0.170947	6.00039	0.85079	1
gene:b0657	lnt	-0.169833	6.76381	0.850797	1
gene:b1849	purT	-0.169226	7.17932	0.850991	1
gene:b3386	rpe	0.169504	6.68784	0.851041	1
gene:b2798	ygdG	0.179084	4.40891	0.851086	1
gene:b3821	pldA	-0.170658	5.35406	0.851381	1
gene:b2230	yfaA	-0.175527	3.97748	0.851497	1
gene:b3728	pstS	0.171454	5.36245	0.851532	1
gene:b1623	add	0.170314	5.87153	0.851581	1
gene:b3033	yqiB	0.173679	5.1793	0.851619	1
gene:b4262	lptG	-0.168621	7.64749	0.851747	1
gene:b4319	fimG	-0.170287	4.30998	0.852142	1
gene:b3886	yihY	0.171633	6.65336	0.852167	1
gene:b1841	yobA	0.168554	6.42957	0.852366	1
gene:b2442	intZ	0.171969	5.20307	0.852459	1
gene:b4045	yjbJ	0.185157	3.82481	0.852479	1
gene:b3342	rpsL	-0.16687	10.1629	0.852566	1
gene:b4544	arnE	0.202459	2.23655	0.85263	1
gene:b1516	lsrB	-0.195418	3.60719	0.85263	1
gene:b3314	rpsC	-0.166598	11.7655	0.852736	1
gene:b3325	gspD	-0.174255	2.83213	0.852909	1
gene:b4453	ldrD	-0.172426	4.10861	0.852979	1
gene:b0099	mutT	0.216024	2.71384	0.853065	1
gene:b3597	yibH	0.216024	2.12179	0.853065	1
gene:b3898	frvX	-0.191828	2.39914	0.853065	1
gene:b3344	tusC	-0.169401	4.66858	0.853163	1
gene:b3751	rbsB	-0.167649	8.49407	0.853177	1
gene:b0113	pdhR	-0.166443	9.30848	0.853182	1
gene:b4021	pepE	-0.183797	3.8442	0.853205	1
gene:b3868	glnG	-0.167034	6.47751	0.853206	1
gene:b2103	thiD	-0.166774	6.64654	0.853306	1
gene:b3942	katG	-0.166086	8.92398	0.853399	1
gene:b2209	eco	0.179244	3.8786	0.853425	1
gene:b2560	pgpC	-0.166783	7.44006	0.853647	1
gene:b2457	eutM	-0.186754	2.38556	0.853659	1
gene:b2422	cysA	-0.165643	9.43598	0.853789	1
gene:b2586	yfiM	0.181507	2.30589	0.853897	1
gene:b0948	rlmL	-0.165248	7.3252	0.85445	1
gene:b3881	yihT	-0.226149	1.5688	0.854516	1
gene:b1514	lsrC	0.215751	3.84133	0.854516	1
gene:b2677	proV	-0.164813	7.80811	0.854654	1
gene:b3010	yqhC	-0.185191	7.45072	0.854686	1
gene:b2281	nuoI	-0.164633	7.7088	0.854877	1
gene:b2048	cpsG	-0.192894	2.33903	0.854999	1
gene:b1638	pdxH	0.165887	5.73356	0.855021	1
gene:b3191	mlaB	0.165512	7.33852	0.855087	1
gene:b2557	purL	-0.163938	10.1117	0.855114	1
gene:b2894	xerD	0.167339	6.33794	0.85513	1
gene:b4029	yjbH	0.185692	2.85197	0.855223	1
gene:b2310	argT	0.165078	8.58603	0.855237	1
gene:b0782	moaB	-0.167327	6.65272	0.855305	1
gene:b4178	nsrR	0.168142	5.50831	0.855369	1
gene:b3941	metF	-0.166019	9.69891	0.855451	1
gene:b0604	dsbG	0.169103	4.42275	0.855488	1
gene:b1670	ydhU	0.210811	2.2634	0.855807	1
gene:b0121	speE	0.163472	8.71224	0.855856	1
gene:b1922	fliA	0.193534	0.597314	0.855859	1
gene:b1341	ydaM	0.164458	5.9013	0.855906	1
gene:b4471	tdcG	0.18037	2.90364	0.85616	1
gene:b1449	curA	0.165548	5.95003	0.85617	1
gene:b3464	ftsY	-0.163256	7.87461	0.856236	1
gene:b0950	pqiA	-0.164686	5.58433	0.85633	1
gene:b4328	iadA	-0.164223	5.70098	0.856343	1
gene:b3542	dppC	-0.163027	7.39652	0.856347	1
gene:b4196	ulaD	-0.193665	2.81291	0.856411	1
gene:b3743	asnC	0.183632	3.77011	0.856464	1
gene:b2741	rpoS	0.162098	12.2717	0.856719	1
gene:b2451	eutA	0.228488	1.80943	0.856913	1
gene:b2253	arnB	0.167104	3.48867	0.856975	1
gene:b2063	yegH	-0.16356	5.74909	0.857028	1
gene:b2708	srlQ	-0.165148	5.21791	0.857223	1
gene:b3927	glpF	-0.172528	7.73473	0.857492	1
gene:b0851	nfsA	0.163926	6.9216	0.857576	1
gene:b1746	astD	-0.165352	4.82706	0.857616	1
gene:b1006	rutG	-0.172906	3.49173	0.857683	1
gene:b2216	rcsD	0.161187	7.95039	0.857956	1
gene:b1641	slyB	0.160783	9.56044	0.858002	1
gene:b3455	livG	-0.160955	7.86297	0.858061	1
gene:b0331	prpB	-0.32394	0.684228	0.858247	1
gene:b0706	ybfD	-0.32394	0.918176	0.858247	1
gene:b2054	wcaF	0.231766	0.286757	0.858247	1
gene:b4194	ulaB	0.231766	0.52083	0.858247	1
gene:b4602	ynhF	0.231766	1.54075	0.858247	1
gene:b2713	hydN	-0.169409	2.51706	0.8583	1
gene:b3541	dppD	-0.160691	7.56393	0.858361	1
gene:b0975	hyaD	-0.191547	2.21512	0.858384	1
gene:b3880	yihS	-0.191547	3.01806	0.858384	1
gene:b0208	yafC	0.165508	4.87243	0.858443	1
gene:b3413	gntX	-0.163772	5.28316	0.858459	1
gene:b2906	ubiI	0.161197	6.67475	0.858574	1
gene:b2532	trmJ	-0.160533	8.60763	0.858629	1
gene:b0752	zitB	0.16405	4.77736	0.858883	1
gene:b4225	chpB	-0.167651	4.76061	0.858993	1
gene:b1489	dosP	0.163037	4.49934	0.859025	1
gene:b1512	lsrR	0.168866	6.30477	0.859093	1
gene:b2370	evgS	0.16035	6.14959	0.85916	1
gene:b2128	yehW	-0.163616	3.81603	0.8592	1
gene:b4550	arfA	0.166385	7.17219	0.859217	1
gene:b1959	yedA	-0.192378	3.04739	0.859218	1
gene:b2033	wbbJ	-0.160684	6.30843	0.859227	1
gene:b1002	agp	0.160594	8.66328	0.85937	1
gene:b3550	yiaC	0.165667	4.40196	0.859524	1
gene:b0345	lacI	0.16161	6.31504	0.859615	1
gene:b3468	yhhN	-0.160668	5.86742	0.859616	1
gene:b2094	gatA	-0.158839	9.37561	0.859637	1
gene:b2476	purC	-0.159	7.8573	0.859643	1
gene:b0772	ybhC	0.159509	6.57108	0.859734	1
gene:b3090	ygjV	-0.180239	1.46178	0.860026	1
gene:b1045	ymdB	0.162558	5.34745	0.86006	1
gene:b0972	hyaA	0.178779	2.06355	0.860304	1
gene:b3424	glpG	-0.159895	5.41222	0.860376	1
gene:b3429	glgA	-0.158123	9.88734	0.860388	1
gene:b2523	pepB	-0.158232	8.14721	0.860399	1
gene:b2282	nuoH	-0.157995	8.39154	0.86049	1
gene:b0820	ybiT	-0.158106	7.31413	0.860638	1
gene:b3200	lptA	0.158183	7.36141	0.8607	1
gene:b2841	araE	-0.163139	4.9292	0.860725	1
gene:b0662	ubiF	-0.158605	7.39786	0.860763	1
gene:b2311	ubiX	0.162	4.55653	0.860923	1
gene:b3155	yhbQ	-0.276399	1.57719	0.861061	1
gene:b1138	ymfE	0.18394	0.598565	0.861061	1
gene:b2132	bglX	-0.157898	7.53852	0.861075	1
gene:b0429	cyoD	0.157323	8.4752	0.861249	1
gene:b2955	yggW	-0.157853	6.48637	0.861346	1
gene:b0349	mhpC	-0.165036	4.27138	0.861499	1
gene:b4093	phnO	0.170467	3.15063	0.861535	1
gene:b0581	ybdK	0.158125	6.10591	0.861656	1
gene:b4025	pgi	0.156503	9.32958	0.861712	1
gene:b0620	citB	-0.162901	3.24394	0.861771	1
gene:b2507	guaA	-0.156044	9.68486	0.862023	1
gene:b2099	yegU	0.161985	3.63959	0.862043	1
gene:b2563	acpS	0.15786	5.22955	0.86211	1
gene:b0524	lpxH	0.157372	5.7109	0.862195	1
gene:b4361	dnaC	0.159361	5.45578	0.862248	1
gene:b4115	adiC	-0.171371	1.33217	0.862307	1
gene:b2516	rodZ	0.1562	8.16553	0.86236	1
gene:b4013	metA	-0.159784	8.54204	0.862363	1
gene:b1783	yeaG	0.155729	8.84605	0.862486	1
gene:b3936	rpmE	0.155719	9.75541	0.862527	1
gene:b0994	torT	-0.188775	4.0403	0.862556	1
gene:b0692	potE	0.167403	3.31883	0.862556	1
gene:b2502	ppx	0.156488	6.54029	0.862591	1
gene:b3606	trmL	0.16466	3.90061	0.86283	1
gene:b1018	efeO	0.155899	6.39632	0.862843	1
gene:b3839	tatC	-0.156165	6.47928	0.863254	1
gene:b1627	rsxA	-0.158364	4.29757	0.863335	1
gene:b0636	rlmH	-0.15607	6.31381	0.863336	1
gene:b0491	fetB	-0.161824	3.55194	0.863367	1
gene:b3088	alx	-0.161824	5.26301	0.863367	1
gene:b1566	flxA	0.362027	-0.647166	0.863429	1
gene:b2711	norW	-0.180968	2.2183	0.863454	1
gene:b3299	rpmJ	-0.15443	10.4449	0.863469	1
gene:b1399	paaX	0.156363	6.06637	0.86351	1
gene:b3195	mlaF	0.15558	7.8248	0.86363	1
gene:b4515	cydX	0.157043	6.88303	0.863642	1
gene:b3450	ugpC	-0.157647	5.0551	0.863743	1
gene:b1729	ydjN	-0.154046	8.91918	0.863841	1
gene:b2095	gatZ	-0.153867	11.9403	0.863889	1
gene:b1342	ydaN	0.154724	5.11298	0.863922	1
gene:b1268	yciQ	0.161513	4.94527	0.863933	1
gene:b3056	cca	-0.154371	7.60076	0.863945	1
gene:b4256	yjgM	0.172552	2.71381	0.863992	1
gene:b4406	yaeP	0.172552	3.10564	0.863992	1
gene:b3357	crp	0.153901	10.2921	0.864025	1
gene:b3940	metL	-0.154277	11.3514	0.864111	1
gene:b3232	zapE	0.155338	5.42986	0.864174	1
gene:b1385	feaB	-0.157614	5.39972	0.864235	1
gene:b4481	wecF	0.157964	4.94755	0.864363	1
gene:b1659	ydhB	-0.163846	3.71285	0.864508	1
gene:b2217	rcsB	0.153419	8.2557	0.864656	1
gene:b0947	ycbX	0.154809	5.95226	0.864681	1
gene:b0537	intD	0.156414	5.90381	0.864771	1
gene:b1267	yciO	0.154236	6.63689	0.864913	1
gene:b0179	lpxD	0.152603	8.88652	0.865154	1
gene:b0462	acrB	-0.152391	10.6383	0.865255	1
gene:b0821	ybiU	0.157113	4.47009	0.865529	1
gene:b0479	fsr	-0.15576	4.66679	0.865543	1
gene:b0330	prpR	0.180087	2.8237	0.865701	1
gene:b0217	yafT	0.214936	1.28119	0.865705	1
gene:b1915	yecF	0.214936	0.751467	0.865705	1
gene:b3459	panM	0.169566	2.44626	0.865764	1
gene:b4192	ulaG	0.191883	2.36026	0.865826	1
gene:b4031	xylE	-0.167861	2.24794	0.865898	1
gene:b1023	pgaB	-0.267563	0.805077	0.865901	1
gene:b3984	rplA	-0.15154	11.4809	0.865913	1
gene:b4315	fimI	0.15211	7.03303	0.866009	1
gene:b1246	oppD	-0.151874	7.42919	0.866084	1
gene:b1126	potA	0.152558	6.7075	0.866114	1
gene:b3911	cpxA	-0.15183	7.80026	0.866171	1
gene:b3806	cyaA	0.151295	9.13911	0.866266	1
gene:b2313	cvpA	-0.151927	6.52203	0.86649	1
gene:b2314	dedD	-0.152624	6.48402	0.866522	1
gene:b2341	fadJ	-0.152059	9.01466	0.866525	1
gene:b0833	yliE	0.158379	2.73837	0.866577	1
gene:b2307	hisM	-0.154103	6.23894	0.866704	1
gene:b2899	yqfA	0.15077	9.62415	0.866909	1
gene:b0157	yadS	-0.162418	3.88515	0.866927	1
gene:b1422	ydcI	-0.151253	7.89781	0.866998	1
gene:b4110	yjcZ	-0.170412	2.41542	0.867105	1
gene:b0131	panD	0.151252	6.8519	0.867108	1
gene:b4037	malM	-0.158714	5.39893	0.867119	1
gene:b0608	ybdR	0.159904	4.35592	0.867248	1
gene:b1187	fadR	0.15153	6.96181	0.867304	1
gene:b4144	yjeI	0.151289	6.31233	0.867343	1
gene:b0632	dacA	-0.15047	7.28168	0.867376	1
gene:b2424	cysU	-0.150503	8.80148	0.867428	1
gene:b3440	yhhX	0.150893	6.89776	0.867469	1
gene:b1867	yecD	0.154529	5.0684	0.867475	1
gene:b1069	murJ	-0.151153	5.40355	0.867613	1
gene:b2542	hcaD	0.160618	3.18804	0.867632	1
gene:b0809	glnQ	-0.150247	8.68622	0.867829	1
gene:b3212	gltB	-0.149158	12.7659	0.867982	1
gene:b1098	tmk	0.15243	5.69121	0.867987	1
gene:b0233	yafO	0.187579	2.43232	0.868117	1
gene:b2583	yfiP	-0.160286	3.26678	0.868217	1
gene:b2399	yfeD	-0.153337	7.48449	0.868339	1
gene:b1629	rsxC	0.149843	6.20051	0.868514	1
gene:b0567	ybcH	-0.171526	2.58231	0.868603	1
gene:b1395	paaH	-0.182077	2.32653	0.86878	1
gene:b1441	ydcT	0.156701	4.39552	0.86885	1
gene:b3247	rng	0.148804	6.94665	0.869043	1
gene:b3590	selB	-0.148718	6.94141	0.869118	1
gene:b2567	rnc	0.149029	6.86391	0.869227	1
gene:b3186	rplU	0.148154	8.40309	0.869266	1
gene:b0852	rimK	0.152477	5.85617	0.869309	1
gene:b1957	yodC	-0.1545	3.78966	0.869408	1
gene:b0051	rsmA	0.148155	7.14205	0.869465	1
gene:b0575	cusA	0.150449	6.8687	0.869659	1
gene:b3625	waaY	0.151218	5.25187	0.869732	1
gene:b1421	trg	0.164091	3.63251	0.869792	1
gene:b2519	pbpC	-0.150302	4.84255	0.869871	1
gene:b2028	ugd	-0.151389	4.56069	0.87006	1
gene:b1525	sad	0.151525	4.96965	0.87016	1
gene:b2500	purN	0.147065	7.36777	0.870243	1
gene:b2113	mrp	0.14692	8.44538	0.87026	1
gene:b3784	wecA	0.147567	6.80616	0.870265	1
gene:b2297	pta	-0.146776	8.26695	0.870353	1
gene:b1884	cheR	0.166888	1.40754	0.870415	1
gene:b4057	yjbR	0.147324	5.22375	0.870663	1
gene:b3235	degS	0.149413	4.69955	0.870685	1
gene:b2231	gyrA	-0.146084	10.2895	0.87076	1
gene:b4242	mgtA	-0.146013	13.0175	0.871021	1
gene:b3460	livJ	0.145676	11.0443	0.871072	1
gene:b0444	queC	0.150388	5.12795	0.871375	1
gene:b3487	yhiI	-0.146556	8.24948	0.8718	1
gene:b2255	arnA	-0.147795	5.42256	0.871806	1
gene:b0084	ftsI	0.145808	7.13462	0.871924	1
gene:b1033	ghrA	-0.145488	6.90861	0.872086	1
gene:b4264	idnR	0.15696	3.72431	0.872286	1
gene:b2781	mazG	0.149209	5.24499	0.872308	1
gene:b0342	lacA	-0.292291	0.884869	0.872414	1
gene:b2244	yfaD	0.20003	1.06058	0.872414	1
gene:b3482	rhsB	0.20003	1.19959	0.872414	1
gene:b2783	mazE	0.148797	4.5393	0.872456	1
gene:b1359	ydaU	-0.171619	1.73292	0.872474	1
gene:b0585	fes	0.149042	4.77337	0.872532	1
gene:b0520	ylbF	0.22288	1.38918	0.872546	1
gene:b0639	nadD	0.147259	5.32151	0.87273	1
gene:b3934	cytR	0.147057	6.54808	0.87298	1
gene:b0123	cueO	-0.144166	11.7365	0.873032	1
gene:b3182	dacB	-0.146675	4.95158	0.873097	1
gene:b2556	glrK	0.149239	4.80978	0.873247	1
gene:b3919	tpiA	0.143303	8.83831	0.873268	1
gene:b3192	mlaC	0.143916	8.37075	0.873294	1
gene:b1813	nudL	-0.147194	4.68017	0.873471	1
gene:b3980	tufB	0.142944	9.9514	0.873569	1
gene:b2351	gtrB	0.145113	5.45209	0.873764	1
gene:b2512	bamB	-0.142876	8.45661	0.873773	1
gene:b2535	csiE	0.149595	5.00445	0.873968	1
gene:b0907	serC	-0.142328	10.1914	0.874018	1
gene:b1083	flgL	-0.152221	3.24315	0.874059	1
gene:b3170	rimP	-0.142901	7.5427	0.874158	1
gene:b0080	cra	-0.142754	8.14378	0.874291	1
gene:b1467	narY	0.151575	3.46618	0.874345	1
gene:b0829	gsiA	0.1424	8.07775	0.874368	1
gene:b3368	cysG	0.143103	5.90431	0.874403	1
gene:b2508	guaB	-0.141888	9.01278	0.874467	1
gene:b2902	ygfF	0.175554	2.43549	0.874546	1
gene:b4356	lgoT	-0.169482	3.2029	0.874546	1
gene:b2637	yfjT	0.159276	1.69546	0.874636	1
gene:b4146	epmB	0.143269	5.42562	0.875028	1
gene:b2014	plaP	-0.141603	6.96238	0.875145	1
gene:b3452	ugpA	0.163569	3.01328	0.87517	1
gene:b1321	ycjX	-0.14446	8.71189	0.875295	1
gene:b1335	ogt	0.157247	3.7018	0.87543	1
gene:b1495	yddB	0.157247	2.92094	0.87543	1
gene:b2628	yfjL	0.144056	5.43911	0.875431	1
gene:b4398	creB	-0.141959	5.66615	0.875462	1
gene:b2922	yggE	0.142044	6.86796	0.875484	1
gene:b3466	yhhL	0.149715	3.96545	0.875502	1
gene:b3178	ftsH	-0.140576	12.143	0.875576	1
gene:b2526	hscA	-0.140734	8.84492	0.875586	1
gene:b1680	sufS	0.141784	5.64715	0.875627	1
gene:b0696	kdpC	0.215868	1.74858	0.87563	1
gene:b1072	flgA	0.215868	2.05971	0.87563	1
gene:b1694	ydiF	-0.158422	0.712501	0.87563	1
gene:b3559	glyS	-0.140333	9.85053	0.875821	1
gene:b1208	ispE	-0.141049	6.54013	0.875995	1
gene:b3687	ibpA	0.144907	9.64371	0.876003	1
[truncated: 1,898 more rows]

## Sheet: C2vsC4
#Accession	Description	logFC	logCPM	PValue	FDR
gene:b1309	ycjM	5.0311	3.12919	5.1228e-06	0.0199636
gene:b4670	yjeV	8.82699	0.488252	1.67693e-05	0.0326751
gene:b0573	cusF	4.2359	5.00028	3.95215e-05	0.0513385
gene:b1310	ycjN	4.395	1.55157	0.00010894	0.106135
gene:b4484	cpxP	3.72833	10.7044	0.000204093	0.15907
gene:b0572	cusC	3.62583	7.49342	0.000270062	0.175405
gene:b3558	insK	3.66151	2.73516	0.000467277	0.222233
gene:b0986	gfcB	3.75413	1.35123	0.000532069	0.222233
gene:b0574	cusB	3.40109	6.38012	0.000561452	0.222233
gene:b1873	torY	3.60172	1.66847	0.000621996	0.222233
gene:b1556	essQ	4.19832	0.423981	0.000627295	0.222233
gene:b4599	yneM	3.76189	2.92592	0.000828285	0.251157
gene:b4011	yjaA	3.8433	1.2469	0.000837833	0.251157
gene:b1504	ydeS	3.60836	1.27877	0.00109392	0.304499
gene:b0989	cspH	3.82124	0.0965476	0.00120165	0.31219
gene:b1229	tpr	3.79744	1.09275	0.00129221	0.314733
gene:b3557	insJ	3.18547	2.81302	0.00155332	0.316846
gene:b2667	ygaV	3.27084	2.16745	0.00158141	0.316846
gene:b1492	gadC	-3.06276	7.89849	0.00161508	0.316846
gene:b1374	pinR	3.69813	1.00343	0.00174541	0.316846
gene:b3517	gadA	-3.1127	4.23186	0.0018522	0.316846
gene:b0575	cusA	3.01087	6.8687	0.00187033	0.316846
gene:b1161	ycgX	3.48931	0.639504	0.00193041	0.316846
gene:b0162	cdaR	3.03532	5.52105	0.00195132	0.316846
gene:b4680	ypdK	3.28262	1.15723	0.00224034	0.349224
gene:b1436	yncJ	3.48408	2.46309	0.00236074	0.353839
gene:b2339	yfcV	7.14597	-0.735799	0.00253648	0.366099
gene:b1493	gadB	-2.90751	6.08401	0.00277482	0.386195
gene:b1558	cspF	3.15304	1.00565	0.00330555	0.444197
gene:b1553	rzpQ	6.97732	-0.591134	0.00394597	0.512581
gene:b4517	gnsA	2.91496	1.98165	0.00445606	0.56017
gene:b1970	hiuH	2.99286	8.90224	0.0076588	0.932698
gene:b1554	rrrQ	2.96437	0.598521	0.00828638	0.978546
gene:b1705	ydiE	2.69107	1.73658	0.00970679	1
gene:b1503	ydeR	2.82994	0.802634	0.0101126	1
gene:b3817	yigF	3.49662	-0.394923	0.0105845	1
gene:b1305	pspB	2.43176	7.07657	0.0109096	1
gene:b1307	pspD	2.41105	6.0787	0.0118242	1
gene:b4663	azuC	3.15269	-0.546293	0.0129657	1
gene:b0991	ymcE	2.37221	2.797	0.013676	1
gene:b0217	yafT	2.50615	1.28119	0.0138192	1
gene:b0486	ybaT	-2.32184	5.58506	0.0140928	1
gene:b0327	yahM	3.10229	0.937006	0.0147887	1
gene:b3508	yhiD	-2.38707	2.92678	0.0148892	1
gene:b1550	gnsB	2.30188	3.89899	0.0153997	1
gene:b1551	ynfN	2.54857	0.988796	0.0155796	1
gene:b0990	cspG	2.2608	6.3641	0.0162281	1
gene:b2876	yqeC	-2.37357	5.44986	0.0164415	1
gene:b1795	yeaQ	2.23058	3.60356	0.0187889	1
gene:b3022	mqsR	2.23711	4.39469	0.0191576	1
gene:b2534	yfhR	2.34287	1.42956	0.019857	1
gene:b1502	ydeQ	2.47288	0.975588	0.0206422	1
gene:b4554	yibT	2.30004	3.28858	0.0209208	1
gene:b1545	pinQ	2.44546	0.585223	0.0221438	1
gene:b3510	hdeA	-2.08851	7.60611	0.0255636	1
gene:b1675	ydhZ	2.26503	0.872263	0.0283903	1
gene:b2847	yqeI	2.42508	0.365248	0.0289754	1
gene:b3511	hdeD	-2.04359	5.61541	0.029196	1
gene:b2666	yqaE	2.15203	3.1489	0.0301585	1
gene:b3949	frwC	-2.57482	1.34329	0.0312337	1
gene:b1312	ycjP	2.24019	0.662179	0.0319647	1
gene:b2888	uacT	-3.60933	0.0471616	0.0326809	1
gene:b1375	ynaE	2.21378	1.2189	0.0341068	1
gene:b1306	pspC	1.97574	7.63484	0.0346037	1
gene:b0226	dinJ	2.01735	3.6186	0.0351052	1
gene:b1308	pspE	1.96975	7.19096	0.0352643	1
gene:b3083	higB	2.15814	0.847912	0.0356258	1
gene:b1570	dicA	1.97948	3.75301	0.0361509	1
gene:b1535	dgcZ	1.93926	8.40999	0.0390281	1
gene:b1560	ydfU	2.09403	1.67734	0.0402608	1
gene:b1597	asr	2.08109	1.57888	0.0413626	1
gene:b4527	ydaF	2.85689	-0.348555	0.0416663	1
gene:b0762	acrZ	1.9456	4.03872	0.0420862	1
gene:b1846	yebE	1.89074	8.30148	0.0435029	1
gene:b2504	yfgG	1.92173	3.57446	0.043788	1
gene:b1552	cspI	1.87824	5.20014	0.0443869	1
gene:b2933	cmtA	-2.26048	0.804304	0.0445873	1
gene:b0382	iraP	1.99859	2.5326	0.0460807	1
gene:b1743	spy	1.87876	14.8247	0.0471369	1
gene:b2668	ygaP	1.85005	4.38131	0.0476338	1
gene:b2505	yfgH	2.00162	0.524632	0.0511896	1
gene:b4536	yobH	2.00162	1.73588	0.0511896	1
gene:b4060	yjcB	1.81091	3.91648	0.0525926	1
gene:b1253	yciA	1.91388	1.88474	0.0534139	1
gene:b0295	ykgL	3.24087	-0.195014	0.0537322	1
gene:b2419	yfeK	1.94507	1.09241	0.0553484	1
gene:b2387	fryB	2.4685	-0.618524	0.0567458	1
gene:b3513	mdtE	-1.83379	2.97199	0.0568313	1
gene:b1952	dsrB	2.02196	0.802455	0.0572348	1
gene:b0485	glsA	-1.76455	5.67992	0.0574766	1
gene:b3049	glgS	1.80802	4.39507	0.0578938	1
gene:b1561	rem	2.08404	1.73524	0.0582076	1
gene:b0987	gfcA	1.77798	2.43846	0.0611436	1
gene:b3509	hdeB	-1.70229	6.58366	0.0657187	1
gene:b3615	waaH	1.86926	1.28915	0.0667098	1
gene:b0717	ybgP	2.38664	-0.212332	0.0672987	1
gene:b2060	wzc	-1.76906	2.38631	0.0678483	1
gene:b3479	nikD	-1.98955	1.0609	0.0680563	1
gene:b3020	ygiS	1.68553	5.41926	0.0686888	1
gene:b1625	cnu	1.85048	1.30101	0.0715671	1
gene:b4050	pspG	1.76531	3.92528	0.0717383	1
gene:b3512	gadE	-1.69397	4.07861	0.0722622	1
gene:b0571	cusR	1.66554	6.05716	0.0723499	1
gene:b4567	yjjZ	1.70378	3.30042	0.0730152	1
gene:b4326	iraD	1.78018	3.01766	0.0740072	1
gene:b0985	gfcC	1.79415	1.18877	0.0757818	1
gene:b0348	mhpB	-1.97151	1.20445	0.0777268	1
gene:b0570	cusS	1.62104	5.5823	0.0791194	1
gene:b1643	ydhI	1.73379	1.96086	0.079675	1
gene:b4421	ldrB	2.29985	-0.0507176	0.0802126	1
gene:b1311	ycjO	1.75599	0.842373	0.0806444	1
gene:b3766	ilvL	1.64328	2.76854	0.0806596	1
gene:b0569	nfrB	1.62923	3.91879	0.0823631	1
gene:b4502	yeiW	2.04192	-0.0949151	0.0832003	1
gene:b1304	pspA	1.59037	9.64909	0.0839568	1
gene:b2333	yfcP	-1.95902	0.398716	0.0846602	1
gene:b0849	grxA	1.91475	1.14776	0.0846602	1
gene:b2082	ogrK	1.81753	3.19155	0.0851029	1
gene:b4189	bsmA	-1.59234	8.40122	0.0853149	1
gene:b4411	ecnB	1.64887	1.6138	0.0895597	1
gene:b2562	yfhL	1.69835	1.4938	0.0919476	1
gene:b3021	mqsA	1.55145	6.04833	0.0924691	1
gene:b4687	shoB	1.86913	0.876075	0.093311	1
gene:b1969	yedW	1.56519	5.51015	0.0935549	1
gene:b1297	puuA	-1.53173	8.03087	0.0950588	1
gene:b0716	ybgO	1.9752	0.330113	0.0951683	1
gene:b0719	ybgD	1.9752	-0.235596	0.0951683	1
gene:b2145	yeiS	1.76645	0.163049	0.100308	1
gene:b4178	nsrR	1.50257	5.50831	0.102743	1
gene:b4364	yjjP	1.57464	2.41008	0.104452	1
gene:b1649	nemR	1.54154	3.37718	0.105412	1
gene:b2000	flu	-1.48089	8.46418	0.106314	1
gene:b3514	mdtF	-1.49677	4.60841	0.106326	1
gene:b3369	yhfL	1.90946	-0.0997937	0.106734	1
gene:b2052	wcaG	-1.57046	2.45855	0.1071	1
gene:b0075	leuL	1.90525	-0.185123	0.109177	1
gene:b1826	mgrB	1.50362	4.7919	0.113196	1
gene:b1973	zinT	1.60105	3.71681	0.115328	1
gene:b2775	yqcE	-2.24381	-0.151531	0.115768	1
gene:b2062	wza	-1.67904	0.927892	0.117422	1
gene:b1144	ymfJ	1.56445	2.02744	0.118245	1
gene:b1736	chbA	1.68429	0.77425	0.11888	1
gene:b2106	rcnA	1.46206	4.53446	0.120972	1
gene:b0913	ycaI	1.44195	4.50256	0.121564	1
gene:b4245	pyrB	-1.41137	9.99757	0.122599	1
gene:b3471	yhhQ	1.4224	4.25501	0.124537	1
gene:b2350	gtrA	1.43991	3.23539	0.12461	1
gene:b4685	yrbN	1.40792	5.40875	0.125111	1
gene:b0461	tomB	1.41507	8.09891	0.125448	1
gene:b4506	ykgO	1.83173	-0.252399	0.125624	1
gene:b3129	prlF	1.45864	3.27098	0.125679	1
gene:b0023	rpsT	1.40057	7.25782	0.125869	1
gene:b0435	bolA	1.40295	6.9955	0.126655	1
gene:b0564	appY	1.44873	2.02451	0.127226	1
gene:b0001	thrL	1.42434	3.01557	0.12814	1
gene:b4172	hfq	1.38568	9.5413	0.12971	1
gene:b0336	codB	-1.38443	8.5318	0.129752	1
gene:b1302	puuE	-1.38461	5.56927	0.131306	1
gene:b0973	hyaB	-1.44509	2.59491	0.132629	1
gene:b4017	arpA	1.54151	0.441615	0.134077	1
gene:b0132	yadD	1.53388	1.9253	0.134872	1
gene:b2825	ppdB	-1.45508	2.60967	0.135178	1
gene:b0718	ybgQ	1.53226	1.19839	0.135836	1
gene:b1877	yecT	1.71791	-0.535756	0.137056	1
gene:b2670	alaE	1.36468	5.47509	0.137495	1
gene:b3672	ivbL	1.40052	2.53396	0.137826	1
gene:b2957	ansB	1.37475	4.40624	0.138779	1
gene:b0972	hyaA	-1.44302	2.06355	0.139182	1
gene:b2698	recX	1.38305	3.59267	0.139655	1
gene:b1112	bhsA	1.38524	3.54306	0.14245	1
gene:b3118	tdcA	-1.60321	2.27504	0.142636	1
gene:b4243	ridA	-1.33679	9.07871	0.142986	1
gene:b0912	ihfB	1.33626	7.18559	0.143949	1
gene:b0700	rhsC	1.34419	4.82933	0.144437	1
gene:b0953	rmf	1.34195	6.15073	0.144514	1
gene:b0161	degP	1.33247	7.64397	0.144534	1
gene:b2950	yggR	-1.44743	2.27987	0.145018	1
gene:b2617	bamE	1.33296	6.28227	0.146363	1
gene:b0459	maa	1.32374	6.37694	0.150293	1
gene:b1555	ydfR	1.4272	1.06446	0.152586	1
gene:b2956	yggM	1.44744	0.965969	0.153012	1
gene:b3950	frwB	-1.63855	1.09008	0.155336	1
gene:b2207	napD	1.61651	0.0202455	0.155336	1
gene:b3086	ygjQ	1.61651	0.476347	0.155336	1
gene:b2058	wcaB	-1.94231	0.449479	0.155694	1
gene:b3584	yiaT	-1.55292	1.23233	0.160925	1
gene:b2049	cpsB	-1.35928	2.4435	0.161952	1
gene:b0689	ybfP	1.41582	0.680187	0.162696	1
gene:b2123	yehR	1.55541	0.400884	0.162739	1
gene:b4539	yoeB	1.28426	5.50709	0.163172	1
gene:b1563	relE	1.28056	6.65751	0.163409	1
gene:b0860	artJ	1.27247	9.5226	0.164006	1
gene:b3043	ygiL	1.56634	-0.0243364	0.165026	1
gene:b0979	cbdB	-1.29525	3.59369	0.166536	1
gene:b4409	blr	1.6724	-0.309195	0.16787	1
gene:b2606	rplS	1.25619	8.95637	0.167925	1
gene:b1513	lsrA	-1.44186	5.22899	0.168498	1
gene:b4199	yjfY	1.39718	1.49645	0.169797	1
gene:b3220	yhcG	1.30423	3.24497	0.170776	1
gene:b4595	yciY	1.34264	2.53901	0.170858	1
gene:b1408	ynbA	1.88862	-1.15223	0.17088	1
gene:b3082	higA	1.2796	2.7326	0.174386	1
gene:b4062	soxS	1.25192	10.0392	0.177309	1
gene:b1748	astC	-1.24638	5.09927	0.177846	1
gene:b2055	wcaE	-1.52976	1.12232	0.179557	1
gene:b3546	eptB	1.23201	6.64295	0.180177	1
gene:b1915	yecF	1.3743	0.751467	0.180402	1
gene:b2452	eutH	-1.32777	1.9356	0.180411	1
gene:b3088	alx	1.22983	5.26301	0.181677	1
gene:b4319	fimG	-1.2295	4.30998	0.182455	1
gene:b0557	borD	1.22849	4.0733	0.182554	1
gene:b2198	ccmD	-1.32216	1.37379	0.183325	1
gene:b3262	yhdJ	1.28842	1.53168	0.183688	1
gene:b1301	puuB	-1.21161	6.01805	0.184118	1
gene:b2882	xanQ	-1.44723	1.31941	0.184809	1
gene:b3547	yhjX	-1.24576	3.08191	0.185113	1
gene:b1746	astD	-1.22562	4.82706	0.18526	1
gene:b3800	aslB	1.25561	3.44939	0.187122	1
gene:b1586	ynfD	1.26301	5.16877	0.187338	1
gene:b1747	astA	-1.21808	4.80819	0.18789	1
gene:b0834	yliF	1.26454	2.15291	0.188449	1
gene:b3535	yhjR	1.20942	4.10853	0.188527	1
gene:b4702	mgtL	1.36373	2.13028	0.188983	1
gene:b2187	yejL	1.21282	4.10512	0.190042	1
gene:b0511	ybbW	-1.51368	1.21676	0.192607	1
gene:b1544	ydfK	1.29214	1.09139	0.194007	1
gene:b2506	yfgI	1.32458	1.64207	0.194791	1
gene:b1194	ycgR	1.58561	-0.16163	0.194973	1
gene:b2289	lrhA	1.17848	8.19126	0.196018	1
gene:b0225	yafQ	1.17458	6.11404	0.198724	1
gene:b3918	cdh	1.2157	2.77402	0.201128	1
gene:b3915	fieF	1.16459	6.88509	0.201472	1
gene:b0122	yacC	1.17314	4.85768	0.201848	1
gene:b2108	yehA	-1.63343	-0.652491	0.203098	1
gene:b1457	ydcD	1.49697	-0.153045	0.203098	1
gene:b3477	nikB	-1.43609	0.317	0.203354	1
gene:b1051	msyB	1.1737	4.43365	0.203638	1
gene:b1438	hicB	1.18719	3.76138	0.203863	1
gene:b0576	pheP	1.15765	6.06893	0.204171	1
gene:b0898	ycaD	1.16675	3.98844	0.204261	1
gene:b2053	gmd	-1.21353	3.01693	0.205585	1
gene:b0460	hha	1.15681	7.22379	0.206067	1
gene:b0945	pyrD	-1.13713	6.93351	0.211222	1
gene:b0978	cbdA	-1.15584	4.01141	0.212039	1
gene:b2155	cirA	1.13206	6.79664	0.214077	1
gene:b3846	fadB	-1.12894	10.3734	0.214805	1
gene:b1062	pyrC	-1.12645	7.88275	0.215102	1
gene:b0805	fiu	1.12902	5.44466	0.215197	1
gene:b2977	glcG	1.13818	4.20914	0.215594	1
gene:b1300	puuC	-1.12468	6.66683	0.216326	1
gene:b1901	araF	1.286	3.41988	0.217813	1
gene:b4320	fimH	-1.12598	4.75198	0.21919	1
gene:b4618	tisB	1.12715	6.53813	0.219205	1
gene:b0517	allD	-1.73765	-0.0108984	0.219786	1
gene:b2458	eutD	-1.32483	1.43849	0.220492	1
gene:b1884	cheR	-1.37978	1.40754	0.223284	1
gene:b0365	tauA	1.15482	4.84381	0.224234	1
gene:b4314	fimA	-1.10258	11.6114	0.22443	1
gene:b1892	flhD	1.21043	1.48212	0.225765	1
gene:b3291	mscL	1.10231	7.14525	0.226377	1
gene:b4523	yciX	1.14739	3.35748	0.226576	1
gene:b4244	pyrI	-1.09696	9.34617	0.226861	1
gene:b1872	torZ	1.11287	4.19423	0.226894	1
gene:b3117	tdcB	-1.62936	-0.571915	0.227169	1
gene:b0326	yahL	1.49327	-0.794351	0.227169	1
gene:b0035	caiE	-1.33294	0.612815	0.229389	1
gene:b3764	yifE	1.09903	5.37917	0.229406	1
gene:b0280	yagN	1.1167	4.13873	0.229461	1
gene:b0880	cspD	1.09468	10.1193	0.229926	1
gene:b0936	ssuA	-1.1632	2.47178	0.230018	1
gene:b2044	wcaL	-1.12234	3.36996	0.230928	1
gene:b3917	sbp	1.08792	8.79756	0.231723	1
gene:b2984	yghR	-1.55154	-0.362369	0.232691	1
gene:b1010	rutC	-2.50942	-0.229675	0.23338	1
gene:b4468	glcE	1.09326	4.82254	0.233799	1
gene:b0339	cynT	1.2455	0.553496	0.234071	1
gene:b0337	codA	-1.0756	9.14537	0.235829	1
gene:b0288	ykgJ	1.35616	0.744828	0.236968	1
gene:b4678	yoeI	1.18991	0.852942	0.238295	1
gene:b2620	smpB	1.07018	6.7668	0.239696	1
gene:b2205	napG	-1.09717	3.67202	0.240271	1
gene:b2248	rhmR	1.31007	1.40341	0.240374	1
gene:b3645	dinD	1.08148	5.10058	0.242568	1
gene:b1355	ydaG	1.33411	-0.154104	0.243148	1
gene:b0934	ssuC	-1.12851	2.2379	0.244158	1
gene:b1811	yoaH	1.13865	2.65076	0.246047	1
gene:b4028	yjbG	-1.30025	0.390424	0.247384	1
gene:b3604	lldR	-1.0621	6.34583	0.2474	1
gene:b0933	ssuB	-1.10687	2.62701	0.247461	1
gene:b2546	yphD	-1.14621	1.83109	0.247933	1
gene:b3647	ligB	-1.10315	3.39582	0.249523	1
gene:b3073	patA	-1.0445	8.31936	0.249563	1
gene:b2112	yehE	1.10229	2.41766	0.249937	1
gene:b1205	ychH	-1.04361	9.38956	0.250338	1
gene:b2420	yfeS	1.08069	3.18559	0.250441	1
gene:b1421	trg	1.06877	3.63251	0.2528	1
gene:b1810	yoaC	1.07767	2.69186	0.253709	1
gene:b2244	yfaD	1.17265	1.06058	0.253767	1
gene:b2375	yfdX	1.15958	3.277	0.25463	1
gene:b1265	trpL	1.09841	3.01642	0.255764	1
gene:b3448	yhhA	1.04116	4.97005	0.258616	1
gene:b2169	fruB	1.02458	7.96959	0.258854	1
gene:b2047	wcaJ	-1.11979	1.92767	0.259182	1
gene:b0984	gfcD	1.06435	2.09682	0.259428	1
gene:b1825	yebO	1.02119	8.91064	0.260995	1
gene:b4662	sgrT	1.11239	1.5156	0.261837	1
gene:b2980	glcC	-1.02258	9.37422	0.262265	1
gene:b2801	fucP	-1.08505	5.51774	0.262626	1
gene:b2985	yghS	-1.62329	-0.470082	0.262793	1
gene:b3074	ygjH	-1.62329	0.718832	0.262793	1
gene:b3483	yhhH	1.48775	-0.146837	0.262793	1
gene:b3605	lldD	-1.02082	6.63826	0.262983	1
gene:b2168	fruK	1.01466	6.54867	0.264409	1
gene:b3506	slp	-1.01408	5.5765	0.265451	1
gene:b1785	yeaI	1.3946	0.355769	0.265515	1
gene:b3242	aaeX	1.3946	-0.163733	0.265515	1
gene:b0221	fadE	-1.00909	10.5581	0.266101	1
gene:b0146	sfsA	1.01591	6.71094	0.26639	1
gene:b1216	chaA	1.01119	9.02296	0.266626	1
gene:b1012	rutA	-1.46472	0.424526	0.267246	1
gene:b1904	yecR	1.27869	0.0231389	0.268393	1
gene:b3415	gntT	1.01094	5.01422	0.269839	1
gene:b1745	astB	-1.01946	4.65696	0.269902	1
gene:b3446	yrhB	1.24263	0.163386	0.270113	1
gene:b1171	ymgD	-1.03714	4.63566	0.270183	1
gene:b4073	nrfD	-1.09046	1.71412	0.270953	1
gene:b1696	ydiP	1.10422	1.82413	0.271044	1
gene:b1073	flgB	1.15864	0.626733	0.271047	1
gene:b1786	yeaJ	1.01418	4.17545	0.272625	1
gene:b4606	ypfM	-1.0048	5.909	0.272667	1
gene:b3928	zapB	0.998383	6.92113	0.272718	1
gene:b0129	yadI	-1.01077	5.65546	0.273766	1
gene:b3165	rpsO	0.991423	9.52325	0.273869	1
gene:b1298	puuD	-0.993461	6.26512	0.274536	1
gene:b0904	focA	0.988047	6.54782	0.276622	1
gene:b0443	fadM	1.02853	2.72514	0.277058	1
gene:b2105	rcnR	1.07768	2.56141	0.28047	1
gene:b4511	ybdZ	1.01311	2.2098	0.283456	1
gene:b0471	ybaB	0.97507	5.49363	0.283766	1
gene:b3267	yhdV	1.11096	3.75982	0.284439	1
gene:b0935	ssuD	-1.00171	3.15468	0.285832	1
gene:b1596	ynfM	0.967625	5.42603	0.286825	1
gene:b1694	ydiF	-1.13788	0.712501	0.286964	1
gene:b2631	rnlB	0.970323	4.60723	0.2901	1
gene:b4037	malM	0.965205	5.39893	0.290255	1
gene:b0968	yccX	1.05725	2.70202	0.290464	1
gene:b0312	betB	-0.957408	8.1921	0.290941	1
gene:b1537	ydeJ	1.06114	1.88273	0.291066	1
gene:b4334	yjiL	-1.02194	2.59991	0.291066	1
gene:b3623	waaU	0.963802	5.25331	0.291309	1
gene:b3618	yibB	0.972082	3.73407	0.292094	1
gene:b0584	fepA	0.95557	6.75073	0.292345	1
gene:b0623	cspE	0.951905	9.58149	0.293013	1
gene:b3720	bglH	-1.1761	0.775253	0.294258	1
gene:b1626	ydgK	0.970288	3.73374	0.294685	1
gene:b2598	pheL	1.01818	3.41748	0.2956	1
gene:b0011	yaaW	1.16301	1.39983	0.295818	1
gene:b1242	ychE	0.985533	3.13917	0.296759	1
gene:b0285	paoB	-0.972774	3.31373	0.299129	1
gene:b1951	rcsA	-0.993643	5.0434	0.299426	1
gene:b0702	ybfB	1.20928	0.356373	0.299592	1
gene:b4185	yjfM	-1.30344	0.125248	0.301897	1
gene:b0704	ybfC	1.1666	0.294456	0.301897	1
gene:b1141	xisE	1.1666	0.877548	0.301897	1
gene:b1160	iraM	1.1666	-0.25467	0.301897	1
gene:b3659	setC	1.1666	0.273873	0.301897	1
gene:b3507	dctR	-1.09988	1.12796	0.302419	1
gene:b3845	fadA	-0.935915	9.65477	0.303194	1
gene:b3130	yhaV	0.944161	4.74113	0.303206	1
gene:b0233	yafO	0.970956	2.43232	0.303442	1
gene:b1296	puuP	-0.93354	5.63497	0.304509	1
gene:b0331	prpB	-1.33346	0.684228	0.30456	1
gene:b3048	yqiI	-1.33346	-0.398809	0.30456	1
gene:b2929	yggD	-0.937875	5.48281	0.304801	1
gene:b2678	proW	-0.926593	8.19646	0.306095	1
gene:b0518	fdrA	-1.37234	-0.146902	0.30766	1
gene:b3879	yihR	-1.37234	0.179945	0.30766	1
gene:b2497	uraA	-0.921673	7.82293	0.308569	1
gene:b4357	lgoR	-0.937382	6.38548	0.308801	1
gene:b0597	entH	0.941733	3.43901	0.309458	1
gene:b0033	carB	-0.917814	11.1466	0.310199	1
gene:b0268	yagE	1.01303	3.23899	0.310452	1
gene:b1011	rutB	-1.4247	0.658971	0.311285	1
gene:b0721	sdhC	-0.91342	9.92272	0.312817	1
gene:b2912	fau	0.914523	6.15863	0.313632	1
gene:b1468	narZ	-0.918956	5.04077	0.314759	1
gene:b3104	yhaI	1.3636	-0.729267	0.315515	1
gene:b2074	mdtA	0.930249	10.3568	0.316304	1
gene:b2523	pepB	-0.906168	8.14721	0.316839	1
gene:b3646	yicG	1.08124	1.02697	0.317026	1
gene:b4253	yjgL	0.908343	4.94659	0.318164	1
gene:b1557	cspB	0.902436	7.76103	0.318636	1
gene:b0404	acpH	-0.933896	3.14682	0.319351	1
gene:b3679	yidK	-1.06436	1.90908	0.3196	1
gene:b2736	ygbJ	-0.994412	1.43814	0.3196	1
gene:b1143	ymfI	0.910074	4.17763	0.320057	1
gene:b2225	yfaP	-1.11978	1.01574	0.320244	1
gene:b2460	eutQ	-1.11978	0.827279	0.320244	1
gene:b1601	tqsA	0.923691	5.39964	0.320262	1
gene:b2130	yehY	-0.907637	4.78939	0.320337	1
gene:b3362	yhfG	0.992306	1.92464	0.321331	1
gene:b2050	wcaI	-0.983336	1.79823	0.322625	1
gene:b0802	ybiJ	0.921556	2.83346	0.323223	1
gene:b3585	yiaU	-0.927791	3.59593	0.32383	1
gene:b4598	yncL	1.1067	0.125003	0.323929	1
gene:b3556	cspA	0.891132	11.8966	0.324246	1
gene:b1387	paaZ	-0.979947	1.75646	0.324675	1
gene:b4115	adiC	-1.06383	1.33217	0.324677	1
gene:b1572	ydfB	-1.81196	0.0921396	0.325336	1
gene:b3263	yhdU	1.67889	0.778534	0.325336	1
gene:b3629	waaS	0.894106	5.20972	0.325392	1
gene:b0124	gcd	-0.888814	8.65657	0.325701	1
gene:b4354	yjiY	-0.902163	4.63915	0.32591	1
gene:b4036	lamB	0.890517	7.24443	0.326211	1
gene:b0736	ybgC	0.895841	4.74189	0.328671	1
gene:b1314	ycjR	1.02193	1.10534	0.32929	1
gene:b1752	ydjZ	-0.910242	3.11071	0.329695	1
gene:b1020	phoH	-0.883413	7.39894	0.329862	1
gene:b1744	astE	-0.91254	3.36301	0.329939	1
gene:b3501	arsR	0.978359	7.28976	0.330217	1
gene:b2499	purM	-0.880181	8.12817	0.330458	1
gene:b2887	ygfT	-0.941188	2.7735	0.330801	1
gene:b3598	yibI	1.01275	0.812279	0.3309	1
gene:b2793	syd	0.896516	3.96059	0.331609	1
gene:b4705	mntS	0.88271	6.31531	0.332182	1
gene:b0284	paoC	-0.891322	4.23184	0.332201	1
gene:b1497	ydeM	1.07261	0.31004	0.333181	1
gene:b3003	yghA	-0.893974	5.07489	0.334757	1
gene:b3186	rplU	0.871893	8.40309	0.335023	1
gene:b1219	ychN	0.891498	4.00819	0.335292	1
gene:b0624	flc	0.88467	3.56755	0.338082	1
gene:b3704	rnpA	0.86725	7.32865	0.338193	1
gene:b3185	rpmA	0.865448	9.43863	0.338376	1
gene:b2001	yeeR	-0.881508	3.75803	0.338534	1
gene:b2298	yfcC	0.928789	2.11225	0.339217	1
gene:b3588	aldB	-0.872748	6.69204	0.340155	1
gene:b3095	yqjA	0.864855	7.04002	0.340662	1
gene:b1461	pptA	0.952557	1.84468	0.341201	1
gene:b2365	dsdX	-0.945334	1.93212	0.342772	1
gene:b3470	tusA	0.902865	2.61036	0.342808	1
gene:b3820	yigI	-0.873539	4.87097	0.342857	1
gene:b3173	yhbX	1.03084	1.05805	0.343405	1
gene:b2157	yeiE	-0.861796	6.21559	0.343492	1
gene:b1431	ydcL	0.862919	5.08401	0.343952	1
gene:b2496	hda	-0.857833	6.15065	0.344446	1
gene:b1731	cedA	1.11004	0.117434	0.346228	1
gene:b0708	phr	-0.853588	5.91061	0.347439	1
gene:b0328	yahN	-1.02061	3.45272	0.349306	1
gene:b0210	yafE	-0.855436	6.08153	0.349552	1
gene:b4256	yjgM	0.885899	2.71381	0.352471	1
gene:b2522	sseB	-0.841112	6.53503	0.35304	1
gene:b0032	carA	-0.837333	9.55819	0.353996	1
gene:b3642	pyrE	-0.871463	3.96978	0.353998	1
gene:b1022	pgaC	-1.01754	0.729297	0.35402	1
gene:b2017	yefM	0.856219	4.21785	0.354346	1
gene:b2556	glrK	0.845742	4.80978	0.354457	1
gene:b0901	ycaK	0.927949	1.61908	0.354765	1
gene:b0504	allS	-1.27363	1.05603	0.354988	1
gene:b4226	ppa	0.834873	8.31076	0.355631	1
gene:b4193	ulaA	-0.920642	1.46885	0.357282	1
gene:b2254	arnC	-0.847132	2.88249	0.357653	1
gene:b4382	deoA	-0.834302	6.23076	0.357937	1
gene:b3515	gadW	-0.833061	5.73316	0.35831	1
gene:b3408	feoA	0.829102	7.39339	0.359178	1
gene:b0806	mcbA	0.926443	1.5993	0.361851	1
gene:b3625	waaY	0.831509	5.25187	0.362864	1
gene:b2498	upp	-0.820971	7.6468	0.363741	1
gene:b2677	proV	-0.820069	7.80811	0.36435	1
gene:b2002	yeeS	-1.01008	1.34215	0.365339	1
gene:b1165	ymgA	1.17439	-1.08308	0.366009	1
gene:b1717	rpmI	0.814625	8.18846	0.367511	1
gene:b3502	arsB	0.844096	7.79421	0.367567	1
gene:b3586	yiaV	-0.899445	1.0275	0.367866	1
gene:b4240	treB	-0.844632	7.06369	0.368029	1
gene:b0286	paoA	-0.870359	2.56658	0.369824	1
gene:b1968	yedV	0.822425	5.20383	0.370889	1
gene:b0937	ssuE	-1.13604	0.962966	0.370972	1
gene:b1583	ynfB	0.813994	5.8073	0.371637	1
gene:b0583	entD	0.831969	3.5284	0.37169	1
gene:b1573	ydfC	-1.00548	0.662458	0.372215	1
gene:b4087	alsA	-1.00548	0.752955	0.372215	1
gene:b1283	osmB	0.834579	5.78829	0.37317	1
gene:b0791	ybhQ	-0.825965	6.09736	0.373586	1
gene:b2749	ygbE	0.806208	6.11686	0.374021	1
gene:b1849	purT	-0.802563	7.17932	0.374848	1
gene:b4187	aidB	-0.805964	5.24994	0.375134	1
gene:b0595	entB	0.806057	5.19994	0.375246	1
gene:b0804	ybiX	0.821359	3.0654	0.376616	1
gene:b2449	yffR	0.927202	2.32733	0.377136	1
gene:b1896	otsA	-0.797839	7.64233	0.377434	1
gene:b0367	tauC	-0.855794	2.72048	0.377608	1
gene:b3478	nikC	-0.952246	0.732069	0.377927	1
gene:b2107	rcnB	0.828857	4.18283	0.37965	1
gene:b1673	ydhV	-0.87391	1.87196	0.379705	1
gene:b1925	fliS	0.982493	0.33364	0.380151	1
gene:b2535	csiE	-0.812514	5.00445	0.380618	1
gene:b3058	folB	0.899673	1.21454	0.380738	1
gene:b4512	ybdD	0.809715	7.02007	0.38145	1
gene:b0314	betT	-0.790364	7.60075	0.382397	1
gene:b1564	relB	0.822108	4.42373	0.382877	1
gene:b0347	mhpA	-0.867177	2.10697	0.383694	1
gene:b3153	yhbO	-0.817167	3.8981	0.38433	1
gene:b2007	yeeX	0.785323	7.93813	0.384931	1
gene:b0554	essD	0.925281	0.494769	0.386099	1
gene:b2097	fbaB	-0.782961	8.22376	0.386129	1
gene:b2748	ftsB	0.792512	4.0045	0.387251	1
gene:b0843	ybjH	-0.813821	4.6247	0.387337	1
gene:b1644	ydhJ	0.799168	3.08392	0.387337	1
gene:b1754	ynjB	-0.792971	4.36615	0.387359	1
gene:b3657	yicJ	-0.863928	1.66902	0.387429	1
gene:b3858	yihD	0.791782	3.73535	0.388287	1
gene:b3958	argC	0.780004	9.29735	0.389156	1
gene:b0730	mngR	0.815128	2.94936	0.38962	1
gene:b1793	yoaF	0.81389	2.88424	0.389846	1
gene:b1496	yddA	0.856732	1.03758	0.390187	1
gene:b0977	hyaF	-0.857409	1.36588	0.390295	1
gene:b1848	yebG	0.782834	5.29667	0.390379	1
gene:b0424	yajL	-0.779673	5.91437	0.390674	1
gene:b0283	paoD	-0.793522	3.40865	0.39116	1
gene:b2525	fdx	-0.775423	6.88546	0.391262	1
gene:b3241	aaeA	0.863401	1.87151	0.392045	1
gene:b2048	cpsG	-0.851162	2.33903	0.392045	1
gene:b2471	yffB	0.789273	4.10924	0.392248	1
gene:b0514	glxK	-0.805128	3.24995	0.392366	1
gene:b1465	narV	-0.831582	2.63829	0.392505	1
gene:b3413	gntX	-0.783489	5.28316	0.392573	1
gene:b0118	acnB	-0.769491	12.816	0.393743	1
gene:b0999	cbpM	-0.778862	4.29203	0.394081	1
gene:b3103	yhaH	0.79523	3.38067	0.394942	1
gene:b1333	uspE	0.768605	8.94925	0.395085	1
gene:b1040	csgD	0.80989	2.53944	0.395572	1
gene:b4307	yjhQ	-0.848303	4.08135	0.395711	1
gene:b4151	frdD	-0.777496	5.22899	0.395996	1
gene:b4321	gntP	0.871177	3.11941	0.397589	1
gene:b4332	yjiJ	-0.792983	3.01766	0.397688	1
gene:b2989	yghU	-0.764732	7.26468	0.397844	1
gene:b4470	yhaM	-0.777633	4.20793	0.398243	1
gene:b3261	fis	0.762648	7.09674	0.398889	1
gene:b4111	proP	-0.760619	10.2058	0.399227	1
gene:b0727	sucB	-0.759857	11.0811	0.399663	1
gene:b2910	zapA	0.76328	6.3838	0.400117	1
gene:b4482	yigE	-1.0596	0.211294	0.400359	1
gene:b1168	ycgG	0.922534	-0.129807	0.400359	1
gene:b0507	gcl	-0.783291	2.86	0.401623	1
gene:b3670	ilvN	0.757419	7.00796	0.402789	1
gene:b2261	menC	-0.756631	6.51343	0.403077	1
gene:b0049	apaH	-0.756695	5.71988	0.4033	1
gene:b0919	ycbJ	0.756511	6.49057	0.403448	1
gene:b2527	hscB	-0.755101	7.54994	0.403946	1
gene:b2428	murQ	-0.760664	4.04661	0.404899	1
gene:b3748	rbsD	0.754533	8.34511	0.405373	1
gene:b2897	sdhE	0.760642	5.40527	0.405991	1
gene:b2341	fadJ	-0.752079	9.01466	0.406155	1
gene:b2263	menH	-0.768011	3.54164	0.40643	1
gene:b3335	gspO	-0.904191	1.96134	0.407132	1
gene:b2675	nrdE	0.753359	5.36551	0.407255	1
gene:b0631	ybeD	0.755106	8.30673	0.407428	1
gene:b2609	rpsP	0.747311	8.13135	0.407826	1
gene:b2056	wcaD	-0.827514	1.45227	0.408126	1
gene:b0207	dkgB	0.77387	3.07045	0.408281	1
gene:b1732	katE	-0.74385	8.14497	0.409932	1
gene:b3159	yhbV	-0.820248	1.80459	0.410279	1
gene:b2433	yfeZ	-0.752956	4.92351	0.410282	1
gene:b1566	flxA	1.0314	-0.647166	0.410453	1
gene:b2636	yfjS	1.0314	0.10218	0.410453	1
gene:b2144	sanA	0.803506	1.78901	0.411071	1
gene:b1068	yceM	-0.743218	7.4983	0.411662	1
gene:b2465	tktB	-0.740879	8.64637	0.411684	1
gene:b3929	rraA	0.739401	7.01738	0.413388	1
gene:b3411	yhgA	0.923905	0.585145	0.414609	1
gene:b1481	bdm	-0.894517	2.08241	0.415231	1
gene:b3371	frlB	-0.894517	1.92401	0.415231	1
gene:b0115	aceF	-0.734624	11.0132	0.415332	1
gene:b2730	hypE	-0.739237	4.41906	0.41802	1
gene:b0969	tusE	0.755212	3.64813	0.418218	1
gene:b0335	prpE	-0.786377	2.37764	0.418554	1
gene:b4269	ahr	-0.731773	5.58771	0.418755	1
gene:b3476	nikA	-0.781793	1.74393	0.419501	1
gene:b2284	nuoF	-0.72819	9.33858	0.419517	1
gene:b0067	thiP	-0.731445	5.68333	0.41975	1
gene:b0699	ybfA	0.732954	6.17861	0.419974	1
gene:b3862	yihG	0.770611	1.94785	0.42191	1
gene:b0488	ybbJ	-0.736919	6.85662	0.422281	1
gene:b3344	tusC	-0.730277	4.66858	0.423173	1
gene:b4317	fimD	-0.724712	6.15154	0.423298	1
gene:b3467	yhhM	0.793263	2.54767	0.423535	1
gene:b4669	ilvX	0.724883	5.52938	0.423559	1
gene:b2352	gtrS	0.723372	5.59192	0.424201	1
gene:b1960	vsr	-0.738194	3.97917	0.42496	1
gene:b2065	dcd	-0.721831	7.50654	0.425056	1
gene:b0252	yafZ	-0.899569	0.610965	0.42572	1
gene:b0521	ybcF	-0.899569	0.946068	0.42572	1
gene:b2085	yegR	0.872663	2.82426	0.42572	1
gene:b2185	rplY	0.718933	8.2349	0.425804	1
gene:b0261	mmuM	-0.725569	8.85967	0.426914	1
gene:b0601	ybdM	0.816978	1.90103	0.427078	1
gene:b2046	wzxC	-0.793465	1.74933	0.427078	1
gene:b2459	eutT	0.923282	0.805723	0.427457	1
gene:b4127	yjdJ	0.741172	3.25774	0.428165	1
gene:b3292	zntR	0.728118	7.84866	0.428559	1
gene:b0826	moeB	-0.717671	6.5757	0.428585	1
gene:b4118	melR	-0.720998	7.48896	0.429036	1
gene:b3907	rhaT	-0.768027	3.02146	0.429663	1
gene:b0565	ompT	0.711247	10.2392	0.430224	1
gene:b4318	fimF	-0.72514	3.99312	0.430448	1
gene:b0344	lacZ	1.05024	0.00802441	0.431503	1
gene:b2359	yfdP	1.05024	-0.138285	0.431503	1
gene:b1824	yobF	0.710723	7.01105	0.431925	1
gene:b0555	rrrD	0.798188	1.68029	0.431996	1
gene:b2051	wcaH	-0.861279	1.26886	0.432041	1
gene:b0798	ybiA	-0.759116	3.10917	0.433118	1
gene:b1256	ompW	-0.715043	6.26089	0.433555	1
gene:b1467	narY	-0.724859	3.46618	0.433617	1
gene:b1775	ydjK	0.812436	2.85442	0.433758	1
gene:b1617	uidA	0.740731	3.09712	0.434339	1
gene:b2879	ssnA	-0.871307	0.958986	0.434627	1
gene:b4265	idnT	-0.725072	4.23552	0.436436	1
gene:b4294	insA	0.756831	3.59608	0.43692	1
gene:b0368	tauD	-0.724116	3.16646	0.43692	1
gene:b0256	insI1	0.755167	2.09063	0.438233	1
gene:b4014	aceB	-0.698364	11.9693	0.438497	1
gene:b0594	entE	0.700006	5.8621	0.439032	1
gene:b0379	yaiY	-0.75283	5.72472	0.439519	1
gene:b2758	casC	0.740141	2.68799	0.439874	1
gene:b3491	yhiM	-0.749695	2.07568	0.439881	1
gene:b2757	casD	0.766877	2.14152	0.440361	1
gene:b4059	ssb	0.699438	6.00039	0.440696	1
gene:b4467	glcF	0.701438	5.11451	0.441451	1
gene:b3410	feoC	0.703947	4.4535	0.442568	1
gene:b0048	folA	0.714619	4.00184	0.442816	1
gene:b2170	setB	0.753694	1.57673	0.443948	1
gene:b2488	hyfH	-0.766447	1.00581	0.444122	1
gene:b1895	uspC	0.708712	4.87099	0.444179	1
gene:b4156	yjeM	0.725156	2.18682	0.444465	1
gene:b0723	sdhA	-0.689091	12.0612	0.444553	1
gene:b2708	srlQ	-0.698069	5.21791	0.444652	1
gene:b2979	glcD	0.694679	6.23061	0.445178	1
gene:b1494	pqqL	0.710446	3.78938	0.445183	1
gene:b0685	ybfE	0.716561	3.10704	0.445524	1
gene:b2818	argA	0.690478	8.61082	0.445572	1
gene:b2526	hscA	-0.687677	8.84492	0.445774	1
gene:b4107	yjdN	-0.721907	3.03867	0.445873	1
gene:b3333	gspL	0.826183	0.94017	0.446367	1
gene:b3081	fadH	-0.690925	7.43695	0.447299	1
gene:b1753	ynjA	-0.715633	3.33972	0.44825	1
gene:b4335	yjiM	-0.701252	4.45582	0.449491	1
gene:b1009	rutD	-1.05555	0.670881	0.449643	1
gene:b2054	wcaF	-1.05555	0.286757	0.449643	1
gene:b1409	ynbB	0.919027	-1.00552	0.449643	1
gene:b3542	dppC	-0.682376	7.39652	0.449703	1
gene:b1677	lpp	0.679146	12.0127	0.451071	1
gene:b0311	betA	-0.679874	7.79335	0.451998	1
gene:b2259	pmrD	0.704669	4.93152	0.452289	1
gene:b4475	rtcA	-0.694107	3.66969	0.452357	1
gene:b4081	mdtO	-0.834928	1.01249	0.453073	1
gene:b1196	ycgY	0.793187	1.21884	0.453073	1
gene:b4204	yjfZ	0.793187	0.306352	0.453073	1
gene:b4544	arnE	-0.750433	2.23655	0.453081	1
gene:b3603	lldP	-0.68013	7.19273	0.454944	1
gene:b0808	ybiO	-0.680202	4.51661	0.455133	1
gene:b0815	opgE	0.679534	4.54689	0.455591	1
gene:b2043	wcaM	-0.698558	2.94918	0.4558	1
gene:b3001	gpr	-0.675569	8.92281	0.456677	1
gene:b1815	yoaD	-0.726856	2.85398	0.456781	1
gene:b2045	wcaK	-0.726856	2.62831	0.456781	1
gene:b0896	dmsC	-0.704708	3.97188	0.457583	1
gene:b3640	dut	-0.672622	6.33724	0.457802	1
gene:b3042	yqiC	0.673534	5.71672	0.457823	1
gene:b3936	rpmE	0.669274	9.75541	0.457911	1
gene:b0712	ybgK	-0.670189	7.4385	0.457933	1
gene:b1600	mdtJ	0.690396	2.95157	0.458459	1
gene:b1920	fliY	0.668175	10.5695	0.458516	1
gene:b1559	quuQ	0.730284	1.64086	0.459169	1
gene:b3548	yhjY	0.684977	4.92241	0.459212	1
gene:b0958	sulA	0.67014	6.16937	0.459708	1
gene:b4086	alsC	-0.840967	0.458304	0.459875	1
gene:b2265	menF	-0.666554	6.07523	0.460912	1
gene:b2128	yehW	-0.67695	3.81603	0.462779	1
gene:b0803	ybiI	0.717754	2.47235	0.462918	1
gene:b2276	nuoN	-0.658872	9.26763	0.464796	1
gene:b2158	yeiH	-0.666153	5.20911	0.465517	1
gene:b2490	hyfJ	-0.819071	0.631159	0.465728	1
gene:b4005	purD	-0.655695	8.29508	0.467087	1
gene:b0581	ybdK	-0.657678	6.10591	0.467449	1
gene:b1608	rstA	0.65679	6.73879	0.468053	1
gene:b2280	nuoJ	-0.654412	8.05248	0.468083	1
gene:b0401	brnQ	-0.654759	7.41858	0.468104	1
gene:b3100	yqjK	-0.654585	7.82444	0.468307	1
gene:b1276	acnA	-0.652326	10.1702	0.469213	1
gene:b3151	yraQ	-0.654682	5.65849	0.469334	1
gene:b4230	ytfT	-0.70712	4.2453	0.470048	1
gene:b1669	ydhT	-0.705283	2.79242	0.47013	1
gene:b0340	cynS	0.756914	0.885649	0.470469	1
gene:b3231	rplM	0.649789	9.82182	0.470791	1
gene:b2975	glcA	0.665673	4.00703	0.471041	1
gene:b3099	yqjE	-0.649276	8.05781	0.471784	1
gene:b0024	yaaY	-0.681938	3.33093	0.472659	1
gene:b1336	abgT	-0.719182	2.01038	0.472814	1
gene:b3989	yjaZ	0.751203	1.94424	0.473477	1
gene:b1837	yebW	-0.660163	3.87229	0.473816	1
gene:b2277	nuoM	-0.64478	9.2191	0.474298	1
gene:b2057	wcaC	-0.787761	1.65456	0.474388	1
gene:b0543	emrE	0.682607	2.49537	0.474474	1
gene:b2673	nrdH	0.706487	2.30256	0.474947	1
gene:b0776	bioF	-0.645354	6.64182	0.475358	1
gene:b2232	ubiG	-0.646529	6.4074	0.475403	1
gene:b2461	eutP	-1.05332	0.146926	0.475459	1
gene:b1796	yoaG	0.917091	-0.212043	0.475459	1
gene:b2109	yehB	-0.82201	0.450078	0.475574	1
gene:b1484	ddpD	-0.675761	2.8747	0.47561	1
gene:b2036	glf	0.641508	7.5635	0.477065	1
gene:b1140	intE	0.671837	2.98613	0.477666	1
gene:b1718	infC	0.639572	9.9627	0.47783	1
gene:b0047	kefC	-0.64447	4.94951	0.47809	1
gene:b1422	ydcI	-0.640769	7.89781	0.478154	1
gene:b2676	nrdF	0.664741	3.19957	0.478463	1
gene:b2776	ygcE	-0.687197	2.29672	0.478634	1
gene:b4359	opgB	0.640206	7.31812	0.479031	1
gene:b1642	slyA	0.641883	6.53945	0.479425	1
gene:b1282	yciH	-0.64381	4.87296	0.479753	1
gene:b3391	hofQ	-0.689315	2.38359	0.48011	1
gene:b1944	fliL	0.773959	0.539114	0.480219	1
gene:b0523	purE	-0.638378	5.75276	0.480229	1
gene:b1251	yciI	0.644695	4.77222	0.480482	1
gene:b4360	yjjA	0.645227	4.44792	0.481025	1
gene:b0410	yajD	0.643598	4.50625	0.481298	1
gene:b3998	nfi	-0.636121	6.47797	0.481622	1
gene:b3060	ttdR	0.650092	2.39151	0.482324	1
gene:b0608	ybdR	-0.656945	4.35592	0.482421	1
gene:b2440	eutC	-0.642492	5.56885	0.483096	1
gene:b0976	hyaE	-0.784518	0.818919	0.4839	1
gene:b1482	osmC	-0.63236	7.44364	0.484087	1
gene:b1365	ynaK	-0.964852	-0.35078	0.484326	1
gene:b2334	yfcQ	-0.964852	0.0995195	0.484326	1
gene:b4083	yjcS	-0.964852	0.0517429	0.484326	1
gene:b2408	yfeN	0.828139	0.500131	0.484326	1
gene:b0019	nhaA	-0.63145	9.07935	0.484945	1
gene:b4553	ysaB	0.727946	1.59228	0.485019	1
gene:b2342	fadI	-0.631163	8.39424	0.486347	1
gene:b1197	treA	-0.634916	5.08342	0.48657	1
gene:b2760	casA	0.69468	1.80442	0.486703	1
gene:b2642	yfjW	0.640841	2.91618	0.487288	1
gene:b3711	yidZ	-0.64099	3.79949	0.48753	1
gene:b4460	araH	-0.653297	3.58566	0.487738	1
gene:b1480	sra	0.626966	7.40162	0.487935	1
gene:b2146	preT	-0.695068	3.22768	0.488517	1
gene:b0167	glnD	-0.624556	7.60826	0.488938	1
gene:b3962	sthA	-0.623183	8.86099	0.489333	1
gene:b3690	cbrA	-0.694004	1.25048	0.489367	1
gene:b4148	sugE	0.632141	4.12657	0.489625	1
gene:b0483	ybaQ	0.636727	4.12096	0.489876	1
gene:b3959	argB	0.624015	9.68055	0.489936	1
gene:b1821	mntP	-0.908568	-0.324199	0.490049	1
gene:b2379	alaC	-0.622595	7.28524	0.490619	1
gene:b4006	purH	-0.621176	8.23961	0.490661	1
gene:b4034	malE	0.62247	8.01704	0.490873	1
gene:b3365	nirB	0.622645	5.79207	0.490883	1
gene:b0313	betI	-0.625171	6.23643	0.491224	1
gene:b3518	yhjA	0.640602	3.66581	0.491269	1
gene:b2754	ygbF	0.753545	1.31639	0.491452	1
gene:b1885	tap	-0.690741	1.08885	0.491452	1
gene:b2482	hyfB	-0.690741	1.66635	0.491452	1
gene:b4279	yjhB	0.662085	2.00919	0.491679	1
gene:b1843	yobB	0.635805	5.34551	0.491688	1
gene:b1087	yceF	0.624764	5.40066	0.491793	1
gene:b2066	udk	0.623971	4.04452	0.492754	1
gene:b2530	iscS	-0.616515	11.5629	0.493696	1
gene:b0682	chiQ	0.79907	1.82809	0.494035	1
gene:b2242	glpB	0.79907	3.68536	0.494035	1
gene:b2290	alaA	-0.617478	6.53487	0.49442	1
gene:b4176	yjeT	0.719583	1.863	0.494769	1
gene:b0251	yafY	-0.685592	2.26952	0.494769	1
gene:b2149	mglA	0.628321	6.26685	0.495489	1
gene:b4336	yjiN	-0.623411	4.40078	0.495947	1
gene:b2196	ccmF	-0.622169	4.48802	0.496084	1
gene:b2275	yfbP	0.706002	1.71329	0.496109	1
gene:b4398	creB	-0.617304	5.66615	0.496365	1
gene:b3212	gltB	-0.61198	12.7659	0.496693	1
gene:b0445	ybaE	-0.620306	6.09005	0.496953	1
gene:b4074	nrfE	-0.662531	2.1343	0.497034	1
gene:b0610	rnk	0.617481	5.11668	0.497098	1
gene:b3842	rfaH	0.623451	4.30865	0.497665	1
gene:b2173	yeiR	-0.623302	4.06086	0.498012	1
gene:b3064	tsaD	-0.613851	6.13274	0.49827	1
gene:b3096	mzrA	0.620992	6.11102	0.498382	1
gene:b0838	gstB	-0.61138	6.97795	0.49843	1
gene:b3572	avtA	-0.609491	8.28707	0.498808	1
gene:b0997	torA	-0.633896	3.42805	0.498808	1
gene:b0355	frmB	0.619777	5.58554	0.498976	1
gene:b3523	yhjE	-0.608859	9.14925	0.499045	1
gene:b0305	rclR	-0.764873	1.38594	0.499207	1
gene:b2476	purC	-0.607336	7.8573	0.50037	1
gene:b2700	pncC	-0.618439	3.95005	0.500572	1
gene:b1993	cobU	0.627181	4.01561	0.500666	1
gene:b2886	ygfS	-0.753065	1.69472	0.500975	1
gene:b1725	yniA	-0.607417	8.47249	0.501123	1
gene:b3714	adeP	-0.605659	7.99443	0.5015	1
gene:b4410	ecnA	-0.615304	4.02368	0.501781	1
gene:b1976	mtfA	-0.61115	8.42183	0.501902	1
gene:b1661	cfa	-0.605182	8.12058	0.501929	1
gene:b3947	frwA	-0.67358	3.33977	0.502405	1
gene:b1763	topB	-0.604578	8.25155	0.502561	1
gene:b0596	entA	0.60825	5.06378	0.503578	1
gene:b1476	fdnI	0.744586	1.925	0.503584	1
gene:b3377	yhfT	-0.652793	2.84256	0.503763	1
gene:b1025	ycdT	0.633306	2.34539	0.504232	1
gene:b2250	yfaZ	0.627799	2.56367	0.50476	1
gene:b1102	fhuE	0.604541	4.56281	0.50516	1
gene:b1226	narJ	-0.653017	3.36871	0.505717	1
gene:b0377	sbmA	0.603332	5.12255	0.506199	1
gene:b1089	rpmF	0.598716	10.1706	0.506224	1
gene:b0788	ybhN	-0.609454	3.88773	0.506703	1
gene:b2782	mazF	0.606608	4.02899	0.507196	1
gene:b4045	yjbJ	0.621508	3.82481	0.50743	1
gene:b4144	yjeI	0.59873	6.31233	0.507526	1
gene:b2924	mscS	-0.597032	7.95926	0.507593	1
gene:b2297	pta	-0.597019	8.26695	0.507639	1
gene:b4033	malF	0.604768	5.72317	0.507687	1
gene:b3065	rpsU	0.597314	7.41568	0.508012	1
gene:b3056	cca	-0.596775	7.60076	0.508188	1
gene:b3952	pflC	-0.665234	2.4412	0.508246	1
gene:b2172	yeiQ	0.602602	5.49378	0.508491	1
gene:b0346	mhpR	-0.601309	7.02086	0.508491	1
gene:b2503	yfgF	0.650384	2.49662	0.508636	1
gene:b1039	csgE	-0.664158	1.33985	0.508988	1
gene:b0726	sucA	-0.594178	11.9333	0.509242	1
gene:b3522	yhjD	-0.599323	5.61635	0.509326	1
gene:b3336	bfr	0.596313	6.11626	0.509615	1
gene:b1008	rutE	0.914394	-0.270782	0.509873	1
gene:b3265	acrE	0.914394	-0.317742	0.509873	1
gene:b0653	gltK	-0.598152	5.76786	0.510038	1
gene:b3653	gltS	-0.596867	6.41657	0.510521	1
gene:b4198	ulaF	-0.644158	2.71024	0.510728	1
gene:b1064	grxB	-0.593116	8.26303	0.510932	1
gene:b4206	ytfB	0.596524	6.152	0.511138	1
gene:b1061	dinI	-0.595449	5.43867	0.511172	1
gene:b3024	ygiW	0.596248	6.28945	0.51153	1
gene:b2830	rppH	0.592868	7.07767	0.51164	1
gene:b1679	sufE	0.614681	3.51839	0.51168	1
gene:b3222	nanK	-0.606422	3.88087	0.511733	1
gene:b3316	rpsS	0.590377	9.68432	0.512024	1
gene:b1411	ynbD	-0.622422	3.56211	0.512793	1
gene:b3703	rpmH	0.590964	7.30843	0.512937	1
gene:b3127	garP	-0.949594	3.13131	0.513461	1
gene:b1164	ycgZ	0.813117	-0.784866	0.513461	1
gene:b2833	ygdR	0.598848	5.946	0.514162	1
gene:b0451	amtB	-0.59992	4.34106	0.51441	1
gene:b0171	pyrH	-0.58712	7.67987	0.514826	1
gene:b0319	yahE	-0.889835	0.0101582	0.515158	1
gene:b2071	yegJ	0.75297	-0.268214	0.515158	1
gene:b3868	glnG	-0.587497	6.47751	0.51525	1
gene:b1191	cvrA	-0.58769	6.66384	0.515648	1
gene:b0334	prpD	-0.850214	0.634405	0.516041	1
gene:b2484	hyfD	-0.850214	0.240071	0.516041	1
gene:b4329	yjiG	-0.850214	0.440646	0.516041	1
gene:b0466	ybaM	0.713095	1.27689	0.516041	1
gene:b3332	gspK	0.713095	0.532121	0.516041	1
gene:b3622	waaL	0.588685	4.86422	0.516492	1
gene:b0552	insH1	0.748478	1.2731	0.516526	1
gene:b4333	yjiK	0.748478	0.69474	0.516526	1
gene:b1530	marR	0.614234	5.19524	0.516667	1
gene:b3337	bfd	0.625581	2.55568	0.516737	1
gene:b4186	yjfC	-0.732282	0.970837	0.516954	1
gene:b1147	ymfL	0.69738	1.1392	0.516954	1
gene:b2240	glpT	-0.652163	6.3619	0.516993	1
gene:b2878	ygfK	-0.652163	2.94404	0.516993	1
gene:b0765	modC	-0.592738	5.19287	0.517072	1
gene:b4145	yjeJ	0.716194	2.03631	0.51709	1
gene:b0794	ybhF	-0.585926	6.68176	0.517205	1
gene:b3409	feoB	0.583079	9.09987	0.517286	1
gene:b1245	oppC	-0.583571	6.99038	0.51764	1
gene:b3214	gltF	0.590271	4.00702	0.518381	1
gene:b1827	kdgR	0.589746	5.50376	0.518558	1
gene:b0393	rdgC	-0.584564	5.59486	0.51863	1
gene:b2316	accD	-0.58045	9.16641	0.519372	1
gene:b2560	pgpC	-0.581582	7.44006	0.519797	1
gene:b0956	matP	0.596831	5.56522	0.520394	1
gene:b3452	ugpA	-0.611406	3.01328	0.521406	1
gene:b0592	fepB	0.584093	4.75039	0.521899	1
gene:b0154	hemL	-0.577006	8.3195	0.52202	1
gene:b1183	umuD	0.601754	2.55109	0.522102	1
gene:b1495	yddB	0.59867	2.92094	0.52212	1
gene:b4377	yjjU	-0.5813	5.73213	0.522187	1
gene:b2943	galP	-0.578081	7.27168	0.522597	1
gene:b1702	ppsA	-0.574621	10.2078	0.523411	1
gene:b1313	ycjQ	0.622852	1.81188	0.523537	1
gene:b1136	icd	-0.573622	12.7765	0.523884	1
gene:b0907	serC	-0.572004	10.1914	0.525111	1
gene:b1000	cbpA	-0.573819	6.63375	0.525274	1
gene:b1531	marA	0.583428	6.83285	0.525803	1
gene:b1879	flhA	-0.596952	3.28333	0.526222	1
gene:b1453	ansP	-0.577793	4.22106	0.527102	1
gene:b3775	ppiC	0.581537	4.40252	0.527384	1
gene:b2434	ypeA	-0.583349	4.26799	0.527495	1
gene:b4518	ymdF	-0.636417	2.75476	0.527519	1
gene:b2551	glyA	-0.568229	10.8626	0.527813	1
gene:b3910	yiiM	-0.575128	5.65181	0.527841	1
gene:b2907	ubiH	-0.568799	8.16251	0.528164	1
gene:b4637	uof	0.577804	4.59369	0.530186	1
gene:b4207	fklB	-0.565591	7.32325	0.530359	1
gene:b2865	ygeR	0.569485	6.21939	0.530693	1
gene:b3927	glpF	-0.58433	7.73473	0.530891	1
gene:b4372	holD	-0.576606	4.05245	0.531043	1
gene:b1967	hchA	-0.567146	6.31538	0.531172	1
gene:b2303	folX	0.566935	5.74655	0.531342	1
gene:b4023	yjbD	0.569129	6.93677	0.531698	1
gene:b4000	hupA	0.563212	8.92446	0.531748	1
gene:b1338	abgA	-0.6083	2.53739	0.53196	1
gene:b4208	cycA	-0.562764	9.21952	0.532131	1
gene:b0938	elfA	-0.697906	0.479373	0.532165	1
gene:b3811	xerC	-0.563333	6.69271	0.532342	1
gene:b0273	argF	0.563127	9.02233	0.533015	1
gene:b0412	yajI	0.586345	3.10609	0.533219	1
gene:b0817	mntR	0.580137	3.63317	0.533406	1
gene:b2713	hydN	-0.582951	2.51706	0.534385	1
gene:b3354	yheU	0.577878	2.89533	0.534754	1
gene:b3551	bisC	-0.559918	7.05765	0.534808	1
gene:b3834	ubiJ	-0.559587	7.68661	0.534983	1
gene:b3680	yidL	0.681577	1.50427	0.535227	1
gene:b2540	hcaC	-0.625367	1.85286	0.535316	1
gene:b3005	exbD	0.55712	7.38857	0.53663	1
gene:b3583	sgbE	-0.621744	1.87863	0.537575	1
gene:b1273	yciN	0.576075	4.59017	0.537779	1
gene:b0453	ybaY	-0.555069	7.27212	0.538395	1
gene:b4501	torI	0.644769	2.29393	0.538912	1
gene:b1924	fliD	0.611671	1.74588	0.53918	1
gene:b0578	nfsB	-0.552789	7.2777	0.53993	1
gene:b2601	aroF	-0.551353	8.69635	0.540238	1
gene:b2131	osmF	-0.556505	5.19451	0.540418	1
gene:b1695	ydiO	-0.617078	1.17248	0.540424	1
gene:b1466	narW	-0.600547	2.24912	0.540885	1
gene:b2671	ygaC	0.584244	3.87336	0.540885	1
gene:b0862	artQ	-0.551249	7.11228	0.541948	1
[truncated: 2,964 more rows]

## Sheet: C3vsC4
#Accession	Description	logFC	logCPM	PValue	FDR
[truncated: 3,897 more rows]

[truncated: 22 more sheets: Pd1vsP2, Pd1vsPd3, Pd1vsPd4, Pd2vsPd3, Pd2vsPd4, Pd3vsPd4, C1vsPd1, C1vsPd2, C1vsPd3, C1vsPd4, C2vsPd1, C2vsPd2, C2vsPd3, C2vsPd4, C3vsPd1, C3vsPd2, C3vsPd3, C3vsPd4, C4vsPd1, C4vsPd2 …]
