# Supplementary material for: Transcriptomic Response Analysis of Escherichia coli to Palladium Stress
Source: Front Microbiol. 2021 Oct 8;12:741836. doi: 10.3389/fmicb.2021.741836 (PMC8533678; doi:10.3389/fmicb.2021.741836)
Supplement: Supplementary file 3 [file Data_Sheet_3.xlsx]

## Sheet: Tab 1
DNA Replication and Repair:
Initiation, helicase, gyrase, strand stability, topoisomerase, ligase, and termination related proteins:
Gene ID	Gene Name	Av. FC	Error	Protein Description
b3702	dnaA	n.s.	n.s.	DNA synthesis initiator and global transcription regulator; binds DNA at DnaA boxes, binds cardiolipin and other acidic phospholipids, binds ATP
b4052	dnaB	n.s.	n.s.	Replicative DNA helicase; DNA-dependent ATPase involved in DNA synthesis; binds DNA contrahelicase termination protein Tus at Ter sites; possibly involved in DNA recombination
b4361	dnaC	n.s.	n.s.	DNA biosynthesis, helicase DnaB loader; dual ATP/ADP switch protein
b3066	dnaG	n.s.	n.s.	Primase for DNA replication; primer synthesis for leading- and lagging-strand synthesis; binds Zn(II)
b2231	gyrA	n.s.	n.s.	DNA gyrase, subunit A; nalidixic acid resistance; cold shock regulon
b3699	gyrB	n.s.	n.s.	DNA gyrase, subunit B; novobiocin, coumermycin resistance
b0962	helD	n.s.	n.s.	ATP-dependent DNA Helicase IV
b4000	hupA	n.s.	n.s.	Histone-like protein HU-alpha, HU-2
b0440	hupB	n.s.	n.s.	Histone-like protein HU-beta, HU-1
b1712	ihfA	n.s.	n.s.	Integration Host Factor (IHF), alpha subunit; host infection, mutant phage lambda; site-specific recombination; sequence-specific DNA-binding transcriptional activator
b0912	ihfB	n.s.	n.s.	Integration Host Factor (IHF), beta subunit; host infection, mutant phage lambda; site-specific recombination; sequence-specific DNA-binding transcriptional activator
b2411	ligA	n.s.	n.s.	DNA ligase A, NAD(+)-dependent
b3647	ligB	n.s.	n.s.	DNA ligase B, NAD(+)-dependent
b3019	parC	n.s.	n.s.	Topoisomerase IV, subunit A, ATP-dependent, type II; chromosome decatenase; relaxes both positive and negative supercoils; DNA unknotting activity; heterotetrameric
b3030	parE	n.s.	n.s.	Topoisomerase IV, subunit B, ATP-dependent, type II; chromosome decatenase; relaxes positive supercoils much faster than negative supercoils; DNA unknotting activity; heterotetrameric
b0892	rarA	n.s.	n.s.	DNA-dependent ATPase involved in processing recombination intermediates; tetrameric
b3822	recQ	-4.33233	0.397389	DNA helicase involved in recombination, replication, repair; ATP-dependent; monomeric
b3778	rep	n.s.	n.s.	ATP-dependent DNA helicase Rep, involved in DNA replication; ssDNA-dependent ATPase; camphor resistance
b0687	seqA	n.s.	n.s.	Sequesters newly replicated hemimethylated oriC origins to prevent re-initiation; binds hemimethylated GATC sequences; SeqA foci required for chromosome segregation; binds and stimulates Topo IV
b2009	smbC	5.25714	1.20007	DNA gyrase inhibitor
b4059	ssb	n.s.	n.s.	Single-stranded DNA-binding protein; alkali-inducible; homotetramer
b1274	topA	n.s.	n.s.	Topoisomerase I
b1763	topB	n.s.	n.s.	Topoisomerase III; mutR phenotype is decreased deletion formation between short repeats
b1610	tus	n.s.	n.s.	DNA contrahelicase, terminus utilization substance
b3813	uvrD	n.s.	n.s.	ATP-dependent 3'-5' DNA helicase II; unwinds forked DNA structures; dismantles the RecA nucleoprotein filament; increased rates of spontaneous mutagenesis; dimer
DNA polymerase genes:
Gene ID	Gene Name	Av. FC	Error	Protein Description
b0231	dinB	n.s.	n.s.	DNA polymerase IV, capable of translesion synthesis; overexpression enhances mutagenesis; mediates targeted mutagenesis by 4-NQO; intrinsic AP lyase activity
b0184	dnaE	n.s.	n.s.	DNA polymerase III, alpha subunit; suppressor of dnaG-Ts
b3701	dnaN	n.s.	n.s.	DNA polymerase III sliding clamp beta subunit; required for high processivity; required for regulatory inactivation of DnaA
b0215	dnaQ	n.s.	n.s.	DNA polymerase III epsilon subunit; streptomycin, azaserine resistant; 3' to 5' proofreading, lexA regulon
b0470	dnaX	n.s.	n.s.	DNA polymerase III holoenzyme, tau and gamma ATPase subunits; gamma chain (aa 1-431) is main subunit of the clamp loader complex
b0640	holA	n.s.	n.s.	DNA polymerase III, delta subunit; part of the DnaX clamp loader complex; acts as a wrench to open the sliding clamp
b1099	holB	n.s.	n.s.	DNA polymerase III, delta' subunit; part of the DnaX clamp loader complex, the stator protein
b4259	holC	n.s.	n.s.	DNA polymerase III, chi subunit
b4372	holD	n.s.	n.s.	DNA polymerase, psi subunit, clamp loader complex subunit
b1842	holE	n.s.	n.s.	DNA polymerase III, theta subunit
b3863	polA	n.s.	n.s.	DNA polymerase I; required for plasmid replication; translesion synthesis; synthetic lethal with ygdG
b0060	polB	n.s.	n.s.	DNA polymerase II, capable of translesion synthesis; role in the resumption of DNA synthesis after UV irradiation
b1184	umuC	n.s.	n.s.	DNA polymerase V subunit, capable of translesion synthesis; polymerase activity subunit; UV induction of mutations, error-prone repair; forms complex with UmuD and UmuD'; intrinsic AP lyase activity; lexA regulon
b1183	umuD	n.s.	n.s.	DNA polymerase V subunit, capable of translesion synthesis; inducible mutagenesis; error-prone repair; UmuDC single-stranded binding protein with RecA-coated DNA; intrinsic AP lyase activity
DNA exonucleases, endonucleases and repair enzymes:
Gene ID	Gene Name	Av. FC	Error	Protein Description
b2213	ada	n.s.	n.s.	O6-methylguanine-DNA methyltransferase, transcription factor; inducible; DNA repair against methylating and alkylating agents; binds Zn(II)
b2212	alkB	n.s.	n.s.	Alkylated DNA repair enzyme; alpha-ketoglutarate- and Fe(II)-dependent dioxygenase; releases replication blocks by oxidative demethylation of 1-methyladenine and 3-methylcytosine residues in ssDNA and dsDNA
b3387	dam	-4.29743	0.322871	DNA-(adenine-N6)-methyltransferase, methylates GATC; role in repair and replication
b2945	endA	n.s.	n.s.	DNA-specific endonuclease I, periplasmic; inhibited by RNA; extensive DNA breakdown
b4349	hsdM	n.s.	n.s.	DNA methyltransferase M, host modification of foreign DNA
b4350	hsdR	n.s.	n.s.	Endonuclease R, host restriction of foreign DNA; Type I restriction enzyme; ClpXP-dependent degradation
b4348	hsdS	-18.8066	2.70787	Specificity determinant for HsdM and HsdR
b1159	mcrA	-8.66136	1.14658	5-methylcytosine-specific DNA binding protein; restriction endonuclease B homolog, e14; prophage gene
b4346	mcrB	n.s.	n.s.	McrBC restriction endonuclease, catalytic subunit; 5-methylcytosine-specific; requires GTP, inhibited by ATP
b4345	mcrC	-44.6553	5.43361	McrBC restriction endonuclease, specificity subunit; 5-methylcytosine-specific; requires GTP, inhibited by ATP
b4351	mrr	n.s.	n.s.	Restriction of DNA with certain methylated adenine or cytosine residues
b2831	mutH	n.s.	n.s.	Methyl-directed mismatch repair
b4170	mutL	n.s.	n.s.	Methyl-directed mismatch repair; matchmaker protein; weak DNA-stimulated ATPase
b3635	mutM	5.94482	0.874935	Formamidopyrimidine-DNA glycosylase/AP lyase; 5'-terminal deoxyribophosphodiesterase; DNA repair; GC to TA; binds Zn(II)
b2733	mutS	n.s.	n.s.	Methyl-directed mismatch repair protein; dimeric/tetrameric
b0099	mutT	n.s.	n.s.	8-oxo-dGTPase, antimutator; prevents AT-to-GC transversions; dGTP pyrophosphohydrolase
b2961	mutY	n.s.	n.s.	Adenine DNA glycosylase, G-A mismatched DNA repair; 2-hydroxyadenine glycosylase
b2159	nfo	n.s.	n.s.	AP endodeoxyribonuclease IV; member of soxRS regulon; endonuclease IV
b1633	nth	-6.04938	0.317169	Endonuclease III, DNA glycosylase/apyrimidinic (AP) lyase
b2699	recA	n.s.	n.s.	General recombination and DNA repair; pairing and strand exchange; role in cleavage of LexA repressor, SOS mutagenesis
b2820	recB	n.s.	n.s.	RecBCD Exonuclease V subunit, recombination and repair; chi-activated RecBCD recombinase subunit; RecBCD 3'-5' slow helicase subunit; contains nuclease active site and ATP-binding site; RecB alone has 3'-5' helicase activity; binds RecC
b2822	recC	n.s.	n.s.	RecBCD Exonuclease V subunit, recombination and repair; chi-activated RecBCD recombinase subunit; binds RecB and RecD; may confer processivity on holoenzyme
b2819	recD	-4.23126	0.340606	RecBCD Exonuclease V subunit, recombination and repair; recD mutants are constitutively activated for recombination; RecBCD 5'-3' fast helicase subunit; RecD alone has 5'-3' helicase activity; contains ATP-binding site; binds RecC; inhibits RecA loading
b1350	recE	n.s.	n.s.	RecET recombinase, exonuclease VIII, Rac prophage; recombination and repair; degrades one strand 5'-3' in duplex DNA
b3700	recF	n.s.	n.s.	Recombination and repair; antagonizes RecX inhibition of RecA filament formation
b3652	recG	-6.09021	0.52634	Junction-specific ATP-dependent DNA helicase; facilitates branch migration of Holliday junctions; allelic to radC102; overexpression improves resistance to weak organic acids
b2892	recJ	n.s.	n.s.	ssDNA 5'-3' exonuclease involved in recombination
b2616	recN	n.s.	n.s.	Recombination and repair
b2565	recO	n.s.	n.s.	Conjugational recombination and repair; DNA-binding protein; RecA-like strand assimilation
b0472	recR	n.s.	n.s.	Recombination and DNA repair
b1349	recT	n.s.	n.s.	RecET recombinase, annealing protein, Rac prophage; recombination and repair
b1861	ruvA	n.s.	n.s.	Holliday junction recognition factor, recruits RuvB; works in conjunction with RuvB helicase to drive branch migration during recombination
b1860	ruvB	n.s.	n.s.	DNA helicase driving branch migration during recombination; hexameric ring
b1863	ruvC	n.s.	n.s.	RuvC endonuclease, Holliday structure resolvase; not SOS regulated
b2011	sbcB	n.s.	n.s.	Exonuclease I; suppresses recB recC mutations
b0397	sbcC	n.s.	n.s.	DNA hairpin dsDNA 3'-exonuclease SbcCD, Mn(2+), ATP-dependent; ATP-independent 5' ssDNA endonuclease; required for recombinational repair of dsDNA breaks; cosuppressor with sbcB of recB recC mutations; heterodimeric
b0398	sbcD	n.s.	n.s.	DNA hairpin dsDNA 3'-exonuclease SbcCD, Mn(2+), ATP-dependent; ATP-independent 5' ssDNA endonuclease; cosuppressor with sbcB of recB recC mutations; heterodimeric
b1340	smrA	4.67816	0.623079	Probable DNA endonuclease SmrA
b4058	uvrA	n.s.	n.s.	Excision nuclease subunit A; nucleotide excision repair of UV damage to DNA; LexA regulon; binds Zn(II)
b0779	uvrB	n.s.	n.s.	Excision nuclease subunit B, ATPase I and helicase II; repair of UV damage to DNA
b1913	uvrC	n.s.	n.s.	Excision nuclease subunit C; repair of UV damage to DNA; multicopy causes mucoidy
b1960	vsr	n.s.	n.s.	Mismatch nicking endonuclease, helps repair TG mismatches
b2509	xseA	-7.14929	0.287878	Exonuclease VII, large subunit
b0422	xseB	n.s.	n.s.	Exonuclease VII, small subunit
b1749	xthA	n.s.	n.s.	Exodeoxyribonuclease III and AP endodeoxyribonuclease VI; RNase H activity; DNA repair
b2184	yejH	n.s.	n.s.	Predicted ATP-dependent DNA or RNA helicase, function unknown

## Sheet: Tab 2
RNA transcription and turnover:
RNA polymerase subunits:
Gene ID	Gene Name	Av. FC	Error	Protein Description
b3295	rpoA	n.s.	n.s.	RNA polymerase, alpha subunit; binds Zn(II)
b3987	rpoB	n.s.	n.s.	RNA polymerase, beta subunit; binds Zn(II)
b3988	rpoC	n.s.	n.s.	RNA polymerase, beta' subunit; binds Zn(II)
b3649	rpoZ	n.s.	n.s.	RNA polymerase subunit, omega subunit; assembly factor; chaperone-like function stabilizes RNAP
Sigma factors:
Gene ID	Gene Name	Av. FC	Error	Protein Description
b4293	fecI	-4.23165	0.435063	Alternative RNAP sigma factor required for fecA promoter; activated by FecR
b1922	fliA	n.s.	n.s.	RNA polymerase subunit, sigma 28 for class III flagellar operons
b3067	rpoD	n.s.	n.s.	RNA polymerase subunit, sigma 70, initiates transcription; housekeeping sigma
b2573	rpoE	n.s.	n.s.	RNA polymerase subunit, extracytoplasmic stress sigma E; role in high temperature and oxidative stress response
b3461	rpoH	5.04397	0.173967	RNA polymerase subunit, sigma 32, heat shock transcription
b3202	rpoN	n.s.	n.s.	RNA polymerase subunit, sigma 54; needed for expression of various regulons, promoter specificity set by various activator proteins required for sigma 54 recruitment
b2741	rpoS	5.23987	0.370818	RNA polymerase subunit, stress and stationary phase sigma S; Sigma38
Termination and anti-termination factors:
Gene ID	Gene Name	Av. FC	Error	Protein Description
b3169	nusA	n.s.	n.s.	Transcription termination/antitermination L factor; mutant survives lambda induction
b0416	nusB	n.s.	n.s.	Transcription termination/antitermination factor; mutant survives lambda induction
b3982	nusG	n.s.	n.s.	Stabilizes phage lambda protein N-NusA-RNAP antitermination complex
b3783	rho	n.s.	n.s.	Transcription termination factor Rho; hexameric; RNA-dependent ATPase; ATP-dependent RNA helicase; bicyclomycin target
b0189	rof	n.s.	n.s.	anti-Rho (termination factor); pleiotropic multicopy suppressor of Ts mutations; ribosome-associated; growth-rate regulated
Degradosome complex:
Gene ID	Gene Name	Av. FC	Error	Protein Description
b2779	eno	n.s.	n.s.	Enolase; phosphoprotein; component of RNA degradosome
b3164	pnp	n.s.	n.s.	Polynucleotide phosphorylase; exoribonuclease; PNPase component of RNA degradosome; cold shock protein required for growth at low temperatures
b2501	ppk	n.s.	n.s.	Polyphosphate kinase, reversible
b3780	rhlB	n.s.	n.s.	ATP-dependent RNA helicase; unwinds dsRNA; component of RNA degradosome; also binds PNPase directly; DEAD box family
b1084	rne	n.s.	n.s.	RNase E; component of RNA degradosome; mRNA turnover; 5S and 16S RNA maturation
Other RNases and RNA processing enzymes:
Gene ID	Gene Name	Av. FC	Error	Protein Description
b4128	ghoS	-110.516	12.2749	Endoribonuclease antitoxin GhoS
b3181	greA	n.s.	n.s.	Transcript cleavage factor
b3406	greB	n.s.	n.s.	Transcript cleavage factor
b0611	rna	n.s.	n.s.	RNase I, periplasmic; endoribonuclease; RNase A; RNase M; RNase T2
b1286	rnb	-5.81416	0.270635	RNase II; mRNA degradation
b2567	rnc	n.s.	n.s.	RNase III; cleaves double-stranded RNA
b1804	rnd	n.s.	n.s.	RNase D, processes tRNA precursors
b3247	rng	n.s.	n.s.	Endoribonuclease G involved in 16S rRNA processing; division and growth, overexpression forms minicells and chains with long axial structures
b0214	rnhA	n.s.	n.s.	RNase HI; participates in DNA replication
b0183	rnhB	n.s.	n.s.	Degrades RNA of DNA-RNA hybrids; RNase HII; nicks DNA 5' to misincorporated ribonucleotides
b0610	rnk	n.s.	n.s.	Regulator of nucleoside diphosphate kinase; suppresses Pseudomonas algR2
b2630	rnlA	n.s.	n.s.	RNase LS, endoribonuclease, toxin, affects mRNA stability; antitoxin is rnlB; CP4-57 putative defective prophage; target of phage T4 Dmd
b2631	rnlB	n.s.	n.s.	Antitoxin for RnlA, CP4-57 putative defective prophage
b3704	rnpA	n.s.	n.s.	RNase P, C5 protein component; involved in tRNA and 4.5S RNA-processing
b3123	rnpB	n.s.	n.s.	RNase P, M1 RNA enzyme component; involved in transfer RNA and 4.5S RNA-processing
b4179	rnr	n.s.	n.s.	Exoribonuclease R, RNase R
b1652	rnt	n.s.	n.s.	RNase T; RNA processing

## Sheet: Tab 3
Transcription Factors from RegulonDB:
Gene ID	Gene Name	Av. FC	Error	Regulator	Regulatory Effect	Protein Description
b1339	abgR	6.21839	0.968065	abgR	activator	Could be the regulator of the abg operon.
b3255	accB	n.s.	n.s.	AccB	repressor	Acetyl-CoA carboxylase, biotin carboxyl carrier protein; BCCP; homodimeric
b0464	acrR	13.9943	2.898	AcrR	repressor	Transcriptional repressor for acrAB
b3264	acrS	n.s.	n.s.	EnvR	repressor	Probable transcriptional repressor for acrEF (envCD); function unknown
b2213	ada	n.s.	n.s.	Ada	activator	O6-methylguanine-DNA methyltransferase, transcription factor; inducible; DNA repair against methylating and alkylating agents; binds Zn(II)
b4116	adiY	n.s.	n.s.	AdiY	activator	Transcriptional activator for adiA, AraC family
b3131	agaR	n.s.	n.s.	AgaR	repressor	aga regulon transcriptional repressor
b4187	aidB	n.s.	n.s.	AidB	repressor	DNA alkylation damage repair protein; flavin-containing DNA binding protein, weak isovaleryl CoA dehydrogenase
b2697	alaS	n.s.	n.s.	AlaS	repressor	Alanine--tRNA ligase
b0506	allR	n.s.	n.s.	AllR	repressor	Repressor for all (allantoin) and gcl (glyoxylate) operons; glyoxylate-induced
b0504	allS	n.s.	n.s.	AllS	activator	Transcriptional activator for the allD operon
b4089	alsR	n.s.	n.s.	AlsR	repressor	Repressor for als operon and rpiB
b0564	appY	-49.6993	22.8399	AppY	activator	Global transcription regulator, AraC family, DLP12 prophage
b0064	araC	29.231	2.88018	AraC	activator	Transcriptional activator for the ara regulon; autorepressor in the absence of arabinose co-activator
b4401	arcA	n.s.	n.s.	ArcA	repressor	Response regulator, represses aerobic genes during anaerobic growth; also activates some anaerobic genes; phosphorylated by two-component sensor kinase ArcB; RpoS represssor
b2916	argP	n.s.	n.s.	ArgP	activator	Inhibitor of chromosome initiation, transcriptional activator, LysR family; oriC iteron (13-mer) binding protein, competes with DnaA for iteron binding
b3237	argR	n.s.	n.s.	ArgR	repressor	Repressor of Arg regulon; cer-mediated site-specific recombination in plasmid ColE1; hexameric
b3501	arsR	132.033	20.0784	ArsR	repressor	Arsenate resistance operon repressor; resistance to arsenate, arsenite, and antimonite
b2714	ascG	n.s.	n.s.	AscG	repressor	Repressor of cryptic asc operon
b3743	asnC	n.s.	n.s.	AsnC	activator	Regulatory gene for asnA, asnC, gidA, Lrp family
b2220	atoC	n.s.	n.s.	AtoC	activator	Response regulator for atoDAEB operon; AtoS is the two-component cognate sensor protein; induced by acetoacetate; ornithine decarboxylase antizyme Az, polyamine-inducible
b2079	baeR	4.80191	0.435397	BaeR	activator	Response regulator for mdtABCD, acrD and spy
b4113	basR	n.s.	n.s.	BasR	activator	Response regulator for Lipid A modification genes; two-component system involved in polymyxin resistance that senses high extracellular Fe(2+)
b0313	betI	n.s.	n.s.	BetI	repressor	Repressor for the betIBA betT divergon, choline-sensing; bet genes confer protection against osmotic stress by making the osmoprotectant glycine betaine from choline
b4366	bglJ	n.s.	n.s.	RcsB-BglJ	activator	Transcriptional activator for the silent bgl operon; requires the bglJ4 allele to function; LuxR family
b3973	birA	n.s.	n.s.	BirA	repressor	Bifunctional biotin protein ligase, biotin operon repressor; biotin-[acetyl-CoA carboxylase] holoenzyme synthase; monomeric
b1162	bluR	n.s.	n.s.	BluR	repressor	Repressor of blue light-responsive genes; modulates biofilm with a YmgAB to RcsBCD relay
b0435	bolA	n.s.	n.s.	BolA	dual	Stationary-phase morphogene, transcriptional repressor; predicted reductase; regulates mreB, dacA, dacC, and ampC transcription; shape determinant; FtsZ dependent; induced by AI-2 pheromone
b4133	cadC	n.s.	n.s.	CadC	activator	Transcriptional activator for cadBA, low external pH-, low oxygen-, excess lysine-responsive; homodimeric
b0034	caiF	n.s.	n.s.	CaiF	activator	Transcriptional activator of cai operon
b1987	cbl	n.s.	n.s.	Cbl	activator	Transcriptional activator for ssuEADCB and tauABCD
b0162	cdaR	11.0912	1.59661	CdaR	activator	Transcriptional regulator for gar and gud operons
b1735	chbR	n.s.	n.s.	ChbR	dual	Repressor, chb operon for N,N'-diacetylchitobiose utilization; AraC family
b0620	citB	n.s.	n.s.	DpiA	activator	Two-component system sensor protein; cognate histidine protein kinase is DpiB; regulates citCDEFXGT operon; represses appY; destabilizes plasmid inheritance
b3912	cpxR	n.s.	n.s.	CpxR	activator	Response regulator, periplasmic stress response; CpxA is cognate sensor protein
b0080	cra	n.s.	n.s.	Cra	activator	Catabolite repressor-activator
b4398	creB	n.s.	n.s.	CreB	activator	Response regulator for CreBC regulon; induced by growth in minimal medium
b3357	crp	n.s.	n.s.	CRP	activator	cAMP receptor protein
b1040	csgD	n.s.	n.s.	CsgD	activator	Transcriptional activator for csgBA and other genes
b2664	csiR	n.s.	n.s.	CsiR	repressor	Repressor of csiD promoter
b3556	cspA	n.s.	n.s.	CspA	activator	Cold-inducible RNA chaperone and anti-terminator; aids gene expression at low temperature; cold shock protein CS7.4; binds ssRNA and ssDNA
b0487	cueR	n.s.	n.s.	CueR	activator	Activator of copper-responsive regulon genes cueO and copA; MerR homolog
b0571	cusR	n.s.	n.s.	CusR	activator	Response regulator of the cusCFBA-cusRS divergon; cusS sensor and cusR mediate copper induction
b0338	cynR	n.s.	n.s.	CynR	repressor	Transcriptional activator for the cyn operon; autorepressor
b1275	cysB	n.s.	n.s.	CysB	activator	Transcriptional activator for the Cys regulon; N-acetylserine induced; autorepressor
b3934	cytR	n.s.	n.s.	CytR	repressor	Regulatory gene for deo, udp, and cdd; mutants show improved growth on uridine
b4124	dcuR	n.s.	n.s.	DcuR	activator	Response regulator for C4-dicarboxylate; two-component system regulation of anaerobic fumurate respiratory system
b0840	deoR	n.s.	n.s.	DeoR	repressor	Repressor for deo operon, nupG and tsx; binds deoxyribose-5-phosphate inducer
b1201	dhaR	n.s.	n.s.	DhaR	activator	Transcription activator of the dhaKLM operon
b1570	dicA	n.s.	n.s.	DicA	repressor	Transcriptional repressor for dicB, Qin prophage
b0226	dinJ	n.s.	n.s.	DinJ-YafQ	repressor	Antitoxin of TA pair YafQ/DinJ
b1799	dmlR	7.23391	0.993713	dmlR	activator	Transcriptional regulator required for the aerobic growth on D-malate as the sole carbon source.
b3702	dnaA	n.s.	n.s.	DnaA	repressor	DNA synthesis initiator and global transcription regulator; binds DNA at DnaA boxes, binds cardiolipin and other acidic phospholipids, binds ATP
b2364	dsdC	n.s.	n.s.	DsdC	activator	Transcriptional activator for dsdA
b3075	ebgR	n.s.	n.s.	EbgR	repressor	ebgAC operon repressor
b0294	ecpR	n.s.	n.s.	MatA	activator	Putative transcriptional regulator for ecp operon
b0566	envY	n.s.	n.s.	EnvY	activator	Thermoregulatory activator of porin expression, AraC family
b2369	evgA	-4.70266	0.521541	EvgA	activator	Response regulator for acid and drug resistance, cognate to EvgS; homodimeric
b3094	exuR	4.1533	0.608497	ExuR	repressor	Repressor for the exuR regulon; induced by D-hexuronates
b3963	fabR	n.s.	n.s.	FabR	repressor	Transcriptional repressor of fabA and fabB
b1187	fadR	n.s.	n.s.	FadR	activator	Repressor/activator for fatty acid metabolism regulon; fatty acid-responsive transcription factor; fabAB, iclR activator (regulates aceBAK, glyoxylate shunt); fad repressor; homodimeric
b1384	feaR	8.24842	1.4178	FeaR	activator	Transcriptional activator for tynA and feaB, AraC family
b2731	fhlA	-3.76401	0.118417	FhlA	activator	Formate hydrogen lyase system activator, global regulator
b3261	fis	n.s.	n.s.	Fis	repressor	Transcriptional activator for rRNA operons, bends DNA; interacts with RNAP; nucleoid-associated protein; dimeric
b1891	flhC	-6.91933	0.840808	FlhDC	activator	Transcriptional activator of flagellar class II operons; forms heterotetramer with FlhD; CsrA regulon; may be allosteric effector of FlhD
b1892	flhD	n.s.	n.s.	FlhDC	activator	Transcriptional activator of flagellar class II operons; forms heterotetramer with FlhC; possible role in regulation of cell division; can function in vivo independently of FlhC, but does not bind DNA by itself; contains HTH motif
b1921	fliZ	n.s.	n.s.	FliZ	repressor	DNA-binding RpoS antagonist; transiently inhibits RpoS in post-exponential phase; timing factor allowing motility to continue for a while during starvation; not required for normal motility
b1334	fnr	4.05749	0.253691	FNR	dual	Global transcription factor for anaerobic growth; [4FE-4S] cluster; homodimeric
b0357	frmR	7.04961	1.23693	frmR	repressor	Repressor of the frmRAB operon
b2805	fucR	4.25045	0.441014	FucR	activator	Positive regulatory protein for fuc regulon
b0683	fur	n.s.	n.s.	Fur	dual	Ferric iron uptake global transcriptional repressor; activated by Fe+2; zinc metalloprotein
b3512	gadE	n.s.	n.s.	GadE	activator	Transcriptional regulator of gadA and gadBC
b3515	gadW	-22.1709	6.45494	GadW	repressor	Transcriptional activator of gadA and gadBC; repressor of gadX
b3516	gadX	-4.51638	0.635589	GadX	activator	Transcriptional activator for gadA and gadBC, AraC family; repressed by HNS and GadW; stimulated by RpoS
b2837	galR	n.s.	n.s.	GalR	dual	Repressor of galETK operon
b2151	galS	12.5428	2.0724	GalS	dual	Repressor of the mgl operon and isorepressor of the gal operon; autoregulatory; homodimeric
b4498	gatR	n.s.	n.s.	GatR	repressor	Pseudogene reconstruction, repressor for gat operon; interrupted by IS3E
b2808	gcvA	n.s.	n.s.	GcvA	repressor	Transcriptional activator for the gcv operon, glycine-induced
b2980	glcC	37.2277	9.83071	GlcC	activator	Transcriptional activator for glc operon, glycolate-binding
b3868	glnG	-4.17962	0.349408	NtrC	activator	Nitrogen regulator I
b3423	glpR	n.s.	n.s.	GlpR	repressor	Repressor of glp regulon, induced by glycerol phophate; tetrameric
b2554	glrR	-3.77452	0.100159	GlrR	activator	Response regulator regulating glmY sRNA; cognate histidine sensor kinase is GlrK(QseE)
b3438	gntR	n.s.	n.s.	GntR	repressor	Controls gntKU induction, also edd and eda
b2537	hcaR	10.946	1.70671	HcaR	activator	Transcriptional activator for the hca operon; inducd by 3-phenylpropionate and cinnamic acid; autoregulatory
b4480	hdfR	n.s.	n.s.	HdfR	repressor	Transcriptional regulator of the flhDC operon, hns-dependent; not allelic to pssR
b1507	hipA	n.s.	n.s.	HipAB	repressor	EF-Tu kinase; serine protein kinase required for persister formation; toxin of HipAB TA pair
b1508	hipB	n.s.	n.s.	HipB	repressor	Antitoxin of HipAB TA pair; transcriptional repressor of the hipBA operon; role in persister formation
b1237	hns	n.s.	n.s.	H-NS	dual	DNA-binding global regulator H-NS; diverse mutant phenotypes affecting transcription, transposition, inversion, cryptic-gene expression; involved in chromosome organization; preferentially binds bent DNA; has N-terminal dimerization domain
b4000	hupA	n.s.	n.s.	HU	repressor	Histone-like protein HU-alpha, HU-2
b0440	hupB	n.s.	n.s.	HU	repressor	Histone-like protein HU-beta, HU-1
b2491	hyfR	n.s.	n.s.	HyfR	activator	Formate-sensing regulator for hyf operon
b4327	hypT	n.s.	n.s.	HypT	activator	Hypochlorite-responsive transcription factor; initially identified as a cell density-dependent motility repressor
b4018	iclR	n.s.	n.s.	IclR	repressor	Repressor of aceBA operon
b4264	idnR	n.s.	n.s.	IdnR	repressor	idn operon activator; represses GntR-regulated genes gntKU and gntT
b1712	ihfA	n.s.	n.s.	IHF	dual	Integration Host Factor (IHF), alpha subunit; host infection, mutant phage lambda; site-specific recombination; sequence-specific DNA-binding transcriptional activator
b0912	ihfB	n.s.	n.s.	IHF	dual	Integration Host Factor (IHF), beta subunit; host infection, mutant phage lambda; site-specific recombination; sequence-specific DNA-binding transcriptional activator
b3773	ilvY	4.43326	0.482819	IlvY	activator	Transcriptional activator for ilvC
b2531	iscR	8.16793	0.394824	IscR	repressor	Transcriptional repressor for isc operon; contains Fe-S cluster; binds RNA in vitro
b1827	kdgR	n.s.	n.s.	KdgR	repressor	Regulator of kdgK, kdgT, eda; possibly regulates several other genes, e.g. yjgK
b0694	kdpE	n.s.	n.s.	KdpE	activator	Response regulator of kdp operon; two-component system phosphorylation state and activity modulated by sensor kinase KdpD; responds to ionic strength, ATP and potassium
b0345	lacI	n.s.	n.s.	LacI	repressor	Transcriptional repressor of lac operon
b0076	leuO	n.s.	n.s.	LeuO	activator	Pleiotropic transcriptional regulator; regulates dsrA; relieves bgl silencing, multi-copy represses cadC
b4043	lexA	4.20202	0.450178	LexA	repressor	Global regulator (repressor) for SOS regulon; dimeric
b3604	lldR	4.62712	1.9941	LldR	dual	Dual role activator/repressor for lldPRD operon
b2289	lrhA	6.46094	0.771201	LrhA	activator	Transcriptional repressor of motility master regulator flhDC; autoregulator
b0889	lrp	n.s.	n.s.	Lrp	repressor	Global regulatory protein, Leu responsive; regulator of high-affinity branched-chain amino acid transport system; octameric or hexadecameric functional state
b1512	lsrR	15.2679	1.80768	LsrR	repressor	lsrACDBFGE operon regulator for autoinducer-2 (AI-2) uptake; induced by phospho-AI-2
b2839	lysR	n.s.	n.s.	LysR	activator	Transcriptional activator of lysA; autorepressor
b1620	malI	6.13194	0.492061	MalI	repressor	Maltose regulon regulatory protein
b3418	malT	7.68879	0.301292	MalT	activator	ATP-dependent transcriptional activator for the mal regulon
b1531	marA	16.5583	2.94776	MarA	activator	Transcriptional activator for multiple antibiotic resistance; AraC family; resistance to tetracycline, chloramphenicol
b1530	marR	13.3087	2.32384	MarR	repressor	Transcription repressor of multiple antibiotic resistance; resistance to tetracycline, chloramphenicol, etc.; dimeric
b2783	mazE	n.s.	n.s.	MazE	repressor	MazE antitoxin, toxin is MazF
b2782	mazF	n.s.	n.s.	MazE-MazF	repressor	mRNA interferase toxin, antitoxin is MazE; inhibitor of translation by mRNA cleavage
b1450	mcbR	n.s.	n.s.	McbR	repressor	MqsR-controlled colanic acid and biofilm regulator; represses mcbA
b4118	melR	11.212	3.89882	MelR	activator	Transcriptional activator for melAB, AraC family; autoregulatory repressor in absence of co-activator melibiose
b3938	metJ	6.68848	1.1499	MetJ	repressor	Methionine regulon repressor, SAM co-repressor; sulfoximine and methylmethionine sensitivity
b3828	metR	100.141	3.58961	MetR	activator	Positive regulatory gene for metE and metH; autogenous regulation
b0346	mhpR	6.39056	1.19897	MhpR	activator	Transcriptional activator, mhp operon; utilizes MHP
b1594	mlc	23.4938	1.59809	Mlc	repressor	Global transcriptional repressor; regulates pts operon expression at P0; required for anaerobic growth on glucosamine, binds nagC promoters; regulates manX and malT; makes large colonies; autorepressor
b2127	mlrA	n.s.	n.s.	MlrA	activator	Transcriptional regulator of csgD
b0730	mngR	n.s.	n.s.	MngR	repressor	mngAB operon repressor, mannosyl glycerate utilization
b0817	mntR	n.s.	n.s.	MntR	repressor	Mn(2+)-responsive transcriptional repressor of mntH
b0761	modE	n.s.	n.s.	ModE	activator	Repressor of the modABC operon for molybdenum transport; secondary activator of hyc and nar operons; dimeric
b2684	mprA	n.s.	n.s.	MprA	repressor	emrAB repressor, also regulates microcin synthesis; binds uncouplers DNP, CCCP, FCCP
b3021	mqsA	n.s.	n.s.	MqsA	repressor	Antitoxin for MqsR toxin; transcriptional repressor
b0081	mraZ	n.s.	n.s.	MraZ	repressor	Inhibitor of RsmH methyltransferase activity; expressed gene in dcw (division, cell wall) gene cluster
b3601	mtlR	n.s.	n.s.	MtlR	repressor	Mannitol operon repressor
b2427	murR	n.s.	n.s.	MurR	repressor	Repressor for murPQ, MurNAc 6-P inducible
b1988	nac	n.s.	n.s.	Nac	repressor	Repressor of gdhA transcription; RpoN, GlnG(NtrC) regulons; pleiotropic effects
b4390	nadR	n.s.	n.s.	NadR	repressor	NMN adenylyltransferase/ribosylnicotinamide kinase/repressor; nicotinamide mononucleotide adenyltransferase; involved in transport of nicotinamide riboside (NR) by PnuC
b0676	nagC	n.s.	n.s.	NagC	repressor	Transcriptional regulator of nag operon
b3226	nanR	n.s.	n.s.	NanR	activator	Repressor of the nan operon, induced by sialic acid; homodimeric
b1221	narL	n.s.	n.s.	NarL	repressor	Two-component regulator protein for nitrate/nitrite response; cognate sensor is NarX
b2193	narP	n.s.	n.s.	NarP	activator	Two-component regulator protein for nitrate/nitrite response; NarQ is cognate sensor protein
b1649	nemR	n.s.	n.s.	NemR	repressor	nem operon repressor, NEM-inactivated
b0020	nhaR	5.22374	1.24537	NhaR	activator	Positive regulator of nhaA, Na(+)-dependent
b3481	nikR	n.s.	n.s.	NikR	repressor	Nickel-responsive regulator of the nik operon; homodimer
b2709	norR	n.s.	n.s.	NorR	repressor	Transcription regulator for norVW, NO-responsive; Sigma54-dependent activator with a GAF domain
b0413	nrdR	n.s.	n.s.	NrdR	repressor	Nrd regulon repressor
b4178	nsrR	n.s.	n.s.	NsrR	repressor	Nitric oxide-sensitive repressor; regulates hmp, ygbA, ytfE, tehA and hcp-hcr
b3405	ompR	n.s.	n.s.	OmpR	repressor	Response regulator for osmoregulation; regulates production of outer membrane proteins
b3961	oxyR	4.8937	0.310477	OxyR	activator	Oxidative and nitrosative stress transcriptional regulator
b1399	paaX	n.s.	n.s.	PaaX	repressor	Repressor for the paa operon, phenylacetyl-CoA induced
b0113	pdhR	n.s.	n.s.	PdhR	repressor	Pyruvate dehydrogenase operon (pdhR-aceEF-lpd) repressor; autoregulatory; pyruvate relieves repression; monomeric
b4260	pepA	n.s.	n.s.	PepA	repressor	Multifunctional Aminopeptidase A; transcriptional regulator of carAB; DNA-binding role in site-specific recombination mediating ColE1 plasmid multimer resolution; homohexameric
b1328	pgrR	n.s.	n.s.	PgrR	repressor	Murein peptide degradation regulator
b0399	phoB	n.s.	n.s.	PhoB	activator	Positive response regulator for pho regulon, two-component system
b1130	phoP	n.s.	n.s.	PhoP	repressor	Response regulator, two-component system; cognate to phoQ; response to extracellular divalent cations, pH, and acetate; DNA-binding protein
b0330	prpR	n.s.	n.s.	PrpR	activator	Transcriptional regulator of prp operon; propionate catabolism via 2-methlycitrate cycle, characterized primarily in Salmonella
b1303	pspF	n.s.	n.s.	PspF	activator	Transcriptional sigma 54-dependent activator of psp
b1658	purR	n.s.	n.s.	PurR	repressor	Purine regulon repressor
b1014	putA	n.s.	n.s.	PutA	repressor	Proline dehydrogenase and repressor for the putAP divergon
b1299	puuR	n.s.	n.s.	PuuR	repressor	Transcriptional repressor for the puu divergon; induced by putrescine; putrescine utilization pathway
b3025	qseB	n.s.	n.s.	QseB	activator	Quorum sensing two-component response regulator; cognate to QseC sensor kinase; regulates flagella synthesis and motilty by activating transcription of flhDC
b3753	rbsR	n.s.	n.s.	RbsR	activator	Regulatory gene for rbs operon
b0846	rcdA	14.6957	0.652217	RcdA	activator	Transcriptional regulator of csgD and ybiJI; autoregulator
b0305	rclR	n.s.	n.s.	RclR	activator	AraC family transcriptional activator, function unknown
b2105	rcnR	n.s.	n.s.	RcnR	repressor	Transcriptional repressor of rcnA; nickel- and cobalt-responsive
b1951	rcsA	6.99767	2.9185	RcsAB	activator	Positive regulatory gene for capsule (colanic acid) synthesis; two regulatory proteins are derived from the same gene
b2217	rcsB	n.s.	n.s.	RcsB	activator	Positive regulatory gene for capsule (colanic acid) synthesis; when overexpressed, restores ftsZ84 growth on low-salt medium
b2217	rcsB	n.s.	n.s.	GadE-RcsB	activator	Positive regulatory gene for capsule (colanic acid) synthesis; when overexpressed, restores ftsZ84 growth on low-salt medium
b1564	relB	n.s.	n.s.	RelB	repressor	Antitoxin for RelE, Qin prophage; transcriptional repressor of relB operon; mutants have a delayed relaxed regulation of RNA synthesis and slow recovery from starvation
b1563	relE	6.64635	1.68026	RelB-RelE	repressor	Sequence-specific mRNA endoribonuclease, Qin prophage; toxin-antitoxin (TA) pair RelEB, RelE inhibitor of translation cleaves mRNA in A site; binds to its antitoxin RelB and to ribosomes; co-repressor of relB operon transcription; stress-induced
b3906	rhaR	7.83232	0.234979	RhaR	activator	Transcriptional activator for rhaSR, AraC family
b3905	rhaS	5.43256	0.328697	RhaS	activator	Transcriptional activator for rhaBAD and rhaT, AraC family
b4396	rob	n.s.	n.s.	Rob	activator	Right oriC-binding transcriptional activator, AraC family
b1608	rstA	n.s.	n.s.	RstA	activator	Multicopy suppressor of yjeE, yeaZ or ygjD deletion lethality; predicted response regulator of two-component regulatory system with sensor protein RstB
b3422	rtcR	n.s.	n.s.	RtcR	activator	Transcriptional regulator for rtcAB
b1013	rutR	n.s.	n.s.	RutR	activator	Repressor for rut operon; pyrimidine nitrogen catabolism
b1916	sdiA	n.s.	n.s.	SdiA	repressor	Quorum-sensing ftsQAZ-P2, acrABCDE transcriptional activator; fluoroquinolone resistance; overproduction confers drug resistance by stimulating the acr genes; SdiA senses exogenous N-acyl homoserine lactones
b0069	sgrR	n.s.	n.s.	SgrR	activator	Transcriptional activator of sgrS sRNA; sgrS destabilizes ptsG mRNA
b1642	slyA	n.s.	n.s.	SlyA	activator	Activates crytpic hemolysin gene hlyE; global transcriptional regulator
b4063	soxR	n.s.	n.s.	SoxR	activator	Redox-sensitive transcriptional activator for soxS; AraC family
b4062	soxS	240.064	28.3948	SoxS	activator	Global transcription regulator for superoxide response; AraC family
b2706	srlM	n.s.	n.s.	GutM	activator	Part of srl operon
b2707	srlR	n.s.	n.s.	GutR	repressor	Regulatory gene for srl operon
b2669	stpA	-50.2831	14.514	StpA	repressor	RNA chaperone and DNA-binding protein; suppresses T4 td mutant; modulates micF stability; forms heteromers with, and stabilzed against proteolysis by, the paralogous H-NS protein; transcriptionally repressed by H-NS
b3118	tdcA	n.s.	n.s.	TdcA	activator	Transcriptional activator of tdc operon
b3119	tdcR	n.s.	n.s.	TdcR	activator	Positive regulatory protein for threonine dehydratase, TdcB
b0995	torR	n.s.	n.s.	TorR	repressor	Response regulator for torCAD operon
b4241	treR	n.s.	n.s.	TreR	repressor	Repressor of trehalose operon
b4393	trpR	n.s.	n.s.	TrpR	repressor	Autogenously regulated tryptophan repressor protein; regulator of trp operon, aroH, and other members of the TrpR regulon; 5-Methyltryptophan resistance
b3060	ttdR	-7.74008	1.89447	Dan	activator	Transcriptional activator of ttdABT, tartrate-inducible; required for tartrate utilization; anaerobiosis nucleoid protein
b1323	tyrR	n.s.	n.s.	TyrR	repressor	TyrR regulon repressor or activator; regulates aroF, aroG, tyrA, and aromatic amino acid transport; autoregulation of tyrR not mediated by tyrosine; ATPase activity; zinc-stimulated phosphatase activity
b3669	uhpA	n.s.	n.s.	UhpA	activator	Response regulator of two component system required for uhpT transcription
b1618	uidR	3.93844	0.32875	UidR	repressor	Transcriptional repressor for uidABC(gusABC)
b4191	ulaR	n.s.	n.s.	UlaR	repressor	Repressor for the L-ascorbate utilization (ula) divergon
b4324	uxuR	n.s.	n.s.	UxuR	repressor	Repressor for UxuR regulon; true inducer is fructuronate
b2405	xapR	n.s.	n.s.	XapR	activator	Regulatory gene for xapAB
b3569	xylR	n.s.	n.s.	XylR	activator	Transcriptional activator for xylAB, xylFGHR divergon; AraC family
b0225	yafQ	n.s.	n.s.	DinJ-YafQ	repressor	Translation inhibitor toxin of TA pair YafQ/DinJ
b0272	yagI	10.633	0.337715	yagI	repressor	Involved in regulation of xylonate catabolism. Represses the expression of both yagA and yagEF operons.
b1111	ycfQ	5.36162	0.913397	ComR	repressor	Repressor for bhsA(ycfR)
b1434	ydcN	n.s.	n.s.	SutR	repressor	Predicted transcriptional regulator, function unknown
b1499	ydeO	n.s.	n.s.	YdeO	activator	UV-inducible global regulator, EvgA-, GadE-dependent; transcriptional activator for mdtEF; required for acid resistance conferred by EvgA overexpression; AraC family
b1770	ydjF	4.92415	0.298369	ydjF		Uncharacterized HTH-type transcriptional regulator YdjF
b1853	yebK	4.7455	0.329573	yebK	repressor	Represses the expression of the hex regulon (zwf, eda, glp and gap)
b1969	yedW	7.75232	1.0626	yedW	both	Regulates the expression of at least 5 operons, cyoABCDE, hprRS, hiuH, cusRS and cusCFBA. Bifunctional regulator that acts as an activator and a repressor
b2017	yefM	n.s.	n.s.	YefM	repressor	Antitoxin for YoeB toxin; binds YoeB RNase-like domain
b2125	yehT	n.s.	n.s.	YehT	activator	Overproduction confers low level beta-lactam resistance; probable response regulator with YehU as cognate sensor kinase
b2163	yeiL	n.s.	n.s.	YeiL	activator	Enhanced loss of viability under nitrogen starvation; crp/fnr paralog; contains Fe-S cluster; autoregulated; RpoS, Fnr, IHF and Lrp regulons; promoter overlaps that of divergent gene yeiK
b2735	ygbI	4.612	0.44745	ygbI		Uncharacterized HTH-type transcriptional regulator YgbI
b2869	ygeV	21.5657	3.63622	ygeV		May be directly involved in the transcription of uacF in response to hypoxanthine, xanthine, and uric acid
b3574	yiaJ	n.s.	n.s.	YiaJ	repressor	Transcriptional repressor of yiaK-S operon involved with metabolism of an unknown carbohydrate; IclR homolog
b3872	yihL	6.90872	0.674607	yihL		Uncharacterized HTH-type transcriptional regulator YihL
b4539	yoeB	n.s.	n.s.	YefM-YoeB	repressor	Toxin in the YefM-YoeB toxin/antitoxin pair; has in vitro RNase activity
b2381	ypdB	n.s.	n.s.	YpdB	activator	Predicted response regulator cognate to YpdA sensor protein; function unknown
b3010	yqhC	47.7359	5.02181	YqhC	activator	Transcriptional activator of yqhD; aldehyde sensor
b3071	yqjI	54.011	6.61084	YqjI	repressor	Transcriptional repressor for yqjH, nickel- or iron-inducible; autorepressor
b3292	zntR	23.0883	4.70469	ZntR	activator	Zn-responsive activator of zntA transcription
b4004	zraR	n.s.	n.s.	ZraR	activator	Two component response regulator for zraP; responsive to Zn(2+) and Pb(2+); autoregulated; regulation of Hyd-3 activity is probably due to crosstalk of overexpressed protein
b4046	zur	n.s.	n.s.	Zur	repressor	Repressor for znuABC, the zinc high-affinity transport genes; dimer; binds two Zn(II) ions per monomer

## Sheet: Tab 4
Translation and ribosomal proteins:
Ribosomal proteins (r-proteins):
Gene ID	Operon & Position	Av. FC	Error	Gene Name	Protein Description
b3321	rpsJ(S10)-1	-6.12637	0.708224	rpsJ	30S ribosomal subunit protein S10
b3320	rpsJ(S10)-2	-5.32488	0.360047	rplC	50S ribosomal subunit protein L3
b3319	rpsJ(S10)-3	-5.39917	0.711418	rplD	50S ribosomal subunit protein L4; erythromycin sensitivity
b3318	rpsJ(S10)-4	-5.21787	0.727675	rplW	50S ribosomal subunit protein L23
b3317	rpsJ(S10)-5	-4.91562	0.391886	rplB	50S ribosomal subunit protein L2; binds Zn(II)
b3316	rpsJ(S10)-6	n.s.	n.s.	rpsS	30S ribosomal subunit protein S19
b3315	rpsJ(S10)-7	n.s.	n.s.	rplV	50S ribosomal subunit protein L22; erythromycin sensitivity
b3314	rpsJ(S10)-8	n.s.	n.s.	rpsC	30S ribosomal subunit protein S3
b3313	rpsJ(S10)-9	n.s.	n.s.	rplP	50S ribosomal subunit protein L16
b3312	rpsJ(S10)-10	n.s.	n.s.	rpmC	50S ribosomal subunit protein L29
b3311	rpsJ(S10)-11	n.s.	n.s.	rpsQ	30S ribosomal subunit protein S17
b3983	rplK(L11-L1)-1	n.s.	n.s.	rplK	50S ribosomal subunit protein L11; kasugamycin sensitivity
b3984	rplK(L11-L1)-2	n.s.	n.s.	rplA	50S ribosomal subunit protein L1
b3310	rplN(spc)-1	n.s.	n.s.	rplN	50S ribosomal subunit protein L14
b3309	rplN(spc)-2	n.s.	n.s.	rplX	50S ribosomal subunit protein L24
b3308	rplN(spc)-3	n.s.	n.s.	rplE	50S ribosomal subunit protein L5; 5S rRNA-binding
b3307	rplN(spc)-4	n.s.	n.s.	rpsN	30S ribosomal subunit protein S14
b3306	rplN(spc)-5	n.s.	n.s.	rpsH	30S ribosomal subunit protein S8
b3305	rplN(spc)-6	n.s.	n.s.	rplF	50S ribosomal subunit protein L6; gentamicin sensitivity
b3304	rplN(spc)-7	n.s.	n.s.	rplR	50S ribosomal subunit protein L18; 5S rRNA-binding
b3303	rplN(spc)-8	n.s.	n.s.	rpsE	30S ribosomal subunit protein S5
b3302	rplN(spc)-9	n.s.	n.s.	rpmD	50S ribosomal subunit protein L30
b3301	rplN(spc)-10	n.s.	n.s.	rplO	50S ribosomal subunit protein L15
b3299	rplN(spc)-12	n.s.	n.s.	rpmJ	50S ribosomal subunit protein X (L36)
b3298	rpsM(α)-1	n.s.	n.s.	rpsM	30S ribosomal subunit protein S13
b3297	rpsM(α)-2	n.s.	n.s.	rpsK	30S ribosomal subunit protein S11
b3296	rpsM(α)-3	n.s.	n.s.	rpsD	30S ribosomal subunit protein S4; NusA-like antitermination factor
b3294	rpsM(α)-5	n.s.	n.s.	rplQ	50S ribosomal subunit protein L17
b3342	rpsL(str)-1	n.s.	n.s.	rpsL	30S ribosomal subunit protein S12; RNA chaperone
b3341	rpsL(str)-2	n.s.	n.s.	rpsG	30S ribosomal subunit protein S7, mutated stop codon
b0911	rpsA-1	n.s.	n.s.	rpsA	30S ribosomal subunit protein S1; subunit of RNA phage Q beta replicase; binds and stimulates RNAP
b2609	rpsP(S16)-1	n.s.	n.s.	rpsP	30S ribosomal subunit protein S16; endonuclease
b2606	rpsP(S16)-4	n.s.	n.s.	rplS	50S ribosomal subunit protein L19
b0023	rpsT(S20)	n.s.	n.s.	rpsT	30S ribosomal subunit protein S20
b1717	thrS-3	n.s.	n.s.	rpmI	50S ribosomal subunit protein A (L35)
b1716	thrS-4	n.s.	n.s.	rplT	50S ribosomal subunit protein L20
b3985	rplJ(ββ’)-1	n.s.	n.s.	rplJ	50S ribosomal subunit protein L10; streptomycin resistance
b3986	rplJ(ββ’)-2	n.s.	n.s.	rplL	50S ribosomal subunit protein L7/L12
b3065	rpsU(S21)	n.s.	n.s.	rpsU	30S ribosomal subunit protein S21
b0169	S2,tsf(EF-T's)	n.s.	n.s.	rpsB	30S ribosomal subunit protein S2; binds Zn(II)
b4203	S6,pirB,S18,L9	n.s.	n.s.	rplI	50S ribosomal subunit protein L9
b4200	S6,pirB,S18,L9	n.s.	n.s.	rpsF	30S ribosomal subunit protein S6; suppressor of dnaG-Ts
b4202	S6,pirB,S18,L9	n.s.	n.s.	rpsR	30S ribosomal subunit protein S18
b3230	S9-L13	n.s.	n.s.	rpsI	30S ribosomal subunit protein S9
b3231	S9-L13	-4.27709	0.461884	rplM	50S ribosomal subunit protein L13; binds Zn(II)
b3165	S15	n.s.	n.s.	rpsO	30S ribosomal subunit protein S15
b3186	L21-L27	n.s.	n.s.	rplU	50S ribosomal subunit protein L21
b3185	L21-L27	n.s.	n.s.	rpmA	50S ribosomal subunit protein L27
b2185	L25	n.s.	n.s.	rplY	50S ribosomal subunit protein L25; 5S rRNA-binding
b3637	L28-L33	n.s.	n.s.	rpmB	50S ribosomal subunit protein L28
b3636	L28-L33	n.s.	n.s.	rpmG	50S ribosomal subunit protein L33
b3936	L31	n.s.	n.s.	rpmE	50S ribosomal subunit protein L31
b1089	L32	n.s.	n.s.	rpmF	50S ribosomal subunit protein L32
b3703	L34	n.s.	n.s.	rpmH	50S ribosomal subunit protein L34
Other ribosomal proteins:
Gene ID	Gene Name	Av. FC	Error	Description
b3259	prmA	n.s.	n.s.	50S subunit L11 protein lysine methyltransferase
b2330	prmB	n.s.	n.s.	50S subunit L3 protein glutamine methyltransferase
b0296	ykgM	n.s.	n.s.	50S ribosomal protein L31 type B; alternative L31 utilized during zinc limitation
b1343	dbpA	-6.19	1.04	Ribosome assembly
b0797	rhlE	-18.04	1.44	Ribosome assembly
b1427	rimL	3.84644	0.214736	Ribosomal protein L7/L12 N-acetyltransferase; modification of 50S ribosomal subunit protein L7; acetylation of N-terminal serine
b3180	yhbY	6.80745	0.644461	RNA binding protein, associated with pre-50S ribosomal subunits; functions in ribosome assembly
b0905	ycaO	-12.0432	0.593087	Ribosomal protein S12 methylthiotransferase accessory factor
b0967	rlmI	-5.71816	0.479963	23S rRNA m(5)C1962 methyltransferase, SAM-dependent
b0807	rlmF	-4.16736	0.378462	23S rRNA m(6)A1618 methyltransferase, SAM-dependent
b0835	rimO	-13.4718	1.19729	Ribosomal protein S12 methylthiotransferase; radical SAM superfamily
b1282	yciH	-4.87717	0.413148	Mimics some initiation factor functions, binds 30S subunit; SUI1 family; eIF1 homolog
b3179	rlmE	11.2705	1.25235	23S rRNA U2552 2'-O-ribose methyltransferase, SAM-dependent; involved in cell division and growth; heat inducible; suppresssed by cloned ObgE and Der
b2597	raiA	19.595	3.95446	Protein Y, associated with 30S ribosomal subunit; inhibits 70S dimer formation; stabilizes the ribosomal 70S complex against dissociation at low magnesium ion concentrations; counteracts miscoding under stress conditions
ppGpp production, involved in ribosomal protein synthesis and regulation:
Gene ID	Gene Name	Av. FC	Error	Description
b3650	spoT	n.s.	n.s.	ppGpp 3'-pyrophosphohydrolase and ppGpp synthase II; guanosine-3',5'-bis(diphosphate) 3'-pyrophosphohydrolase
b2784	relA	n.s.	n.s.	ATP:GTP 3'-pyrophosphotransferase, ppGpp synthase I; GTP pyrophosphokinase; required for ppGpp synthesis during stringent response to amino acid starvation; self regulated
b0145	dksA	n.s.	n.s.	RNAP-binding protein modulating ppGpp and iNTP regulation; reduces open complex half-life on rRNA promoters; removes transcriptional roadblocks to replication
Initiation Factors:
Gene ID	Gene Name	Av. FC	Error	Description
b0884	infA	n.s.	n.s.	Protein chain initiation factor IF1
b3168	infB	n.s.	n.s.	Protein chain initiation factor IF2
b1718	infC	n.s.	n.s.	Protein chain initiation factor IF3; unusual AUU start codon
Elongation Factors:
Gene ID	Gene Name	Av. FC	Error	Description
b3339	tufA	n.s.	n.s.	EF-Tu, Elongation Factor-Translation, unstable; GTP-dependent binding of aa-tRNA to the A-site of ribosomes; has intrinsic GTPase activity when bound to kirromycin
b3980	tufB	n.s.	n.s.	EF-Tu, Elongation Factor-Translation, unstable; GTP-dependent binding of aa-tRNA to the A-site of ribosomes; has intrinsic GTPase activity when bound to kirromycin; subunit of RNA phage Q beta replicase
b3340	fusA	n.s.	n.s.	Elongation Factor EF-G; GTPase required for translocation from the A-site to the P-site in the ribosome; fusidic acid resistance
b0170	tsf	n.s.	n.s.	EF-Ts, Elongation Factor-Translation, stable; exchanges GDP for GTP in EF-Tu-GDP complex; binds Zn(II); subunit of RNA phage Q beta replicase
b2569	lepA	n.s.	n.s.	Back-translocating Elongation Factor EF4, GTPase; required for efficient and accurate protein synthesis
b4147	efp	n.s.	n.s.	Polyproline-specific translation elongation factor EF-P
b3590	selB	n.s.	n.s.	Elongation factor promoting selenocysteine incorporation; specific for selenocysteyl tRNA
b2171	yeiP	-3.99846	0.150382	Elongation factor P-like protein, function unknown; low abundance protein
b2326	epmC	-4.30986	0.208283	Elongation Factor P Lys34 hydroxylase
Termination Factors:
Gene ID	Gene Name	Av. FC	Error	Description
b1211	prfA	n.s.	n.s.	Peptide chain release factor 1, RF-1; translation termination factor recognizes UAG and UAA.
b2891	prfB	n.s.	n.s.	Peptide chain release factor 2, RF-2; translation termination factor recognizes UGA and UAA; slightly defective allele
b4375	prfC	n.s.	n.s.	Peptide chain release factor 3, RF-3; stimulates activity of RF-1 and RF-2
Ribosome recycling factors:
Gene ID	Gene Name	Av. FC	Error	Description
b0172	frr	n.s.	n.s.	Ribosome recycling factor (RRF); dissociates ribosomes from mRNA after termination of translation; tRNA mimic
b0191	arfB	n.s.	n.s.	Alternative stalled-ribosome rescue factor B; peptidyl-tRNA hydrolase, ribosome-attached
b3400	hslR	9.8657	0.900027	Hsp15, a heat shock protein that binds free 50S subunits; binds RNA and DNA
b4173	hflX	5.08548	0.260815	Rescue of stalled ribosome; ribosome disassembly
b4550	arfA	28.9411	3.63125	Alternative stalled-ribosome rescue factor A; binds 50S ribosomal subunits, synthetic lethal with ssrA; recruits RF-2
tRNA synthetase/ligase genes:
Gene ID	Gene Name	Av. FC	Error	Description
b2697	alaS	n.s.	n.s.	Alanine--tRNA ligase
b1876	argS	n.s.	n.s.	Arginine--tRNA ligase
b0930	asnS	n.s.	n.s.	Asparagine--tRNA ligase
b1866	aspS	n.s.	n.s.	Aspartate--tRNA ligase
b0526	cysS	n.s.	n.s.	Cysteine--tRNA ligase; binds Zn(II)
b0680	glnS	n.s.	n.s.	Glutamine--tRNA ligase
b2400	gltX	n.s.	n.s.	Glutamate--tRNA ligase
b3560	glyQ	n.s.	n.s.	Glycine--tRNA ligase, alpha-subunit
b3559	glyS	n.s.	n.s.	Glycine--tRNA ligase, beta-subunit
b2514	hisS	n.s.	n.s.	Histidine--tRNA ligase
b0026	ileS	n.s.	n.s.	Isoleucine--tRNA ligase
b0642	leuS	n.s.	n.s.	Leucine--tRNA ligase
b2890	lysS	n.s.	n.s.	Lysine--tRNA ligase, constitutive
b4129	lysU	n.s.	n.s.	Lysine--tRNA ligase, heat inducible; Ap4A and Ap3A synthase
b2114	metG	n.s.	n.s.	Methionine--tRNA ligase
b1714	pheS	n.s.	n.s.	Phenylalanine--tRNA ligase, alpha-subunit
b1713	pheT	n.s.	n.s.	Phenylalanine--tRNA ligase, beta-subunit
b0194	proS	-3.99197	0.174998	Proline--tRNA ligase
b0893	serS	n.s.	n.s.	Serine--tRNA ligase; serine hydroxamate resistance
b1719	thrS	n.s.	n.s.	Threonine--tRNA ligase, autogenously regulated; binds Zn(II)
b3384	trpS	n.s.	n.s.	Tryptophan--tRNA ligase
b1637	tyrS	n.s.	n.s.	Tyrosine--tRNA ligase
b4258	valS	n.s.	n.s.	Valine--tRNA ligase
tRNA processing genes:
Gene ID	Gene Name	Av. FC	Error	Description
b3074	ygjH	22.17	8.1982	Probable tRNA binding protein; putative tRNA corner chaperone; putative tRNA ligase co-factor
b1807	tsaB	-4.06896	0.664724	tRNA(NNU) t(6)A37 threonylcarbamoyladenosine modification; binding partner and protease for TsaD
b3282	tsaC	-4.07431	0.415687	tRNA(NNU) t(6)A37 threonylcarbamoyladenosine modification; threonine-dependent ADP-forming ATPase
b2791	truC	-4.16373	0.18486	tRNA(Ile1,Asp) pseudouridine(65) synthase
b2474	tmcA	-3.89807	0.266025	Elongator methionine tRNA (ac4C34) acetyltransferase; tRNA N(4)-acetylcytidine acetyltransferase
b0188	tilS	-4.39643	0.468609	tRNA(Ile) lysidine (L34) synthase, ATP-dependent; solely responsible for tRNA(Ile) lysidine 34 (L34) formation
b0405	queA	-4.48146	0.157161	S-adenosylmethionine:tRNA ribosyltransferase-isomerase; queuosine biosynthesis
b2324	mnmC	-4.00318	0.291657	Bifunctional 5-methylaminomethyl-2-thiouridine forming enzyme; tRNA (mnm(5)s(2)U34 methyltranferase (N-terminal); FAD-dependent cmnm(5)s(2)U34 oxidoreductase demodification enzyme (C-terminal)
b4171	miaA	19.2261	1.04876	Dimethylallyl diphosphate:tRNA dimethylallyltransferase; 2-methylthio-N6-(dimethylallyl)adenosine tRNA hypermodification
b3651	trmH	-5.35514	0.259674	tRNA mG18 2'-O-methyltransferase, SAM-dependent

## Sheet: Tab 5
Proteases, heat shock proteins, degradasome complex and Rnases:
Gene ID	Gene Name	Av. FC	Error	Description
b2592	clpB	48.304	8.35449	Bichaperone with DnaK for protein disaggregation; disaggregase; protein-dependent ATPase; role in de novo protein folding under mild stress conditions
b0437	clpP	4.9665	0.380931	Proteolytic subunit of ClpXP and ClpAP ATP-dependent proteases; protease Ti
b0438	clpX	n.s.	n.s.	ATPase subunit of ClpXP protease; ClpXP degrades ssrA-tagged proteins; molecular chaperone
b4484	cpxP	330.054	91.6634	Inhibitor of the cpx response; periplasmic adaptor protein, targets some proteins to DegP; dimeric (ATP-independent chaperone mediated protein folding)
b3645	dinD	4.19901	0.517867	Damage inducible (Essential for E.coli under special growth condition.)
b0015	dnaJ	19.3559	1.57258	DnaK co-chaperone HSP40; DNA-binding protein; stress-related DNA biosynthesis, responsive to heat shock; binds Zn(II)
b0014	dnaK	23.2647	2.11725	Hsp70 molecular chaperone, heat-inducible; bichaperone with ClpB for protein disaggregation
b2779	eno	n.s.	n.s.	Enolase; phosphoprotein; component of RNA degradosome
b3178	ftsH	5.03757	0.313856	ATP-dependent membrane protease, complexed with HflCK; regulates lysogeny; mutants are defective in cell growth, septum formation and phage lambda development; mutants rescued by divalent cations; binds Zn(II); hexameric
b3178	ftsH	5.03757	0.313856	ATP-dependent membrane protease, complexed with HflCK; regulates lysogeny; mutants are defective in cell growth, septum formation and phage lambda development; mutants rescued by divalent cations; binds Zn(II); hexameric
b4143	groL	12.5146	0.855327	Chaperonin Cpn60; phage morphogenesis; GroESL large subunit GroEL, weak ATPase; binds Ap4A
b4142	groS	13.7626	1.03492	Chaperonin Cpn10; GroESL small subunit GroES; phage morphogenesis
b2614	grpE	9.8955	1.14619	Nucleotide exchange factor for the DnaKJ chaperone; heat shock protein; mutant survives lambda induction; stimulates DnaK and HscC ATPase
b1967	hchA	n.s.	n.s.	Glyoxalase III and molecular chaperone Hsp31, heat-inducible; weak aminopeptidase activity; homodimeric
b4175	hflC	n.s.	n.s.	Membrane bound protease complex, with FtsH and HflK; regulates lysogeny; non-essential
b4174	hflK	n.s.	n.s.	Membrane bound protease complex with FtsH and HflC; regulates lysogeny; non-essential
b3401	hslO	7.10585	0.309067	Hsp33, oxidative stress-induced heat shock chaperone; C-terminal zinc-binding motif regulates Hsp33 activity
b3400	hslR	9.8657	0.900027	Hsp15, a heat shock protein that binds free 50S subunits; binds RNA and DNA
b3931	hslU	8.54517	0.771812	Heat-inducible ATP-dependent protease HslVU, ATPase subunit; involved in the degradation of misfolded proteins; heat shock protein D48.5
b3932	hslV	14.7829	0.660407	Heat-inducible ATP-dependent protease HslVU, protease subunit; involved in the degradation of misfolded proteins
b0966	hspQ	17.0458	1.27613	Heat shock protein involved in degradation of mutant DnaA; hemimethylated oriC DNA-binding protein; mutation suppresses some dnaA(Ts)
b0473	htpG	n.s.	n.s.	Protein refolding molecular co-chaperone Hsp90, Hsp70-dependent; heat-shock protein; ATPase; dimeric
b1829	htpX	15.7525	0.929748	Probably plays a role in the quality control of integral membrane proteins
b3687	ibpA	70.8393	7.2254	Chaperone, heat-inducible protein of HSP20 family
b3686	ibpB	565.647	93.6703	Chaperone, heat-inducible protein of HSP20 family
b0220	ivy	6.47992	0.8794	chaperone-mediated protein folding
b0439	lon	10.6262	1.02756	DNA-binding, ATP-dependent protease LA; lon mutants form long cells
b1178	pliG	10.7236	1.74843	chaperone-mediated protein folding
b3164	pnp	n.s.	n.s.	Polynucleotide phosphorylase; exoribonuclease; PNPase component of RNA degradosome; cold shock protein required for growth at low temperatures
b2501	ppk	n.s.	n.s.	Polyphosphate kinase, reversible
b1305	pspB	14.8416	1.27961	Positive regulator, with PspC, activates expression of psp operon; binds PspA; membrane protein
b1307	pspD	15.0886	3.71668	Expressed protein in psp operon; peripheral inner membrane protein
b4050	pspG	8.068	1.69036	Effector of phage shock response; over expression reduces motility; stress response
b0489	qmcA	4.21312	0.396445	Multicopy suppressor of ftsH htpX double mutant; membrane-anchored predicted protease with C-terminal cytoplasmic PHB domain (May play a role in the quality control of integral membrane proteins.)
b3780	rhlB	n.s.	n.s.	ATP-dependent RNA helicase; unwinds dsRNA; component of RNA degradosome; also binds PNPase directly; DEAD box family
b0611	rna	n.s.	n.s.	RNase I, periplasmic; endoribonuclease; RNase A; RNase M; RNase T2
b1286	rnb	-5.81416	0.270635	RNase II; mRNA degradation
b2567	rnc	n.s.	n.s.	RNase III; cleaves double-stranded RNA
b1804	rnd	n.s.	n.s.	RNase D, processes tRNA precursors
b1084	rne	n.s.	n.s.	RNase E; component of RNA degradosome; mRNA turnover; 5S and 16S RNA maturation
b3247	rng	n.s.	n.s.	Endoribonuclease G involved in 16S rRNA processing; division and growth, overexpression forms minicells and chains with long axial structures
b0214	rnhA	n.s.	n.s.	RNase HI; participates in DNA replication
b0183	rnhB	n.s.	n.s.	Degrades RNA of DNA-RNA hybrids; RNase HII; nicks DNA 5' to misincorporated ribonucleotides
b0610	rnk	n.s.	n.s.	Regulator of nucleoside diphosphate kinase; suppresses Pseudomonas algR2
b2630	rnlA	n.s.	n.s.	RNase LS, endoribonuclease, toxin, affects mRNA stability; antitoxin is rnlB; CP4-57 putative defective prophage; target of phage T4 Dmd
b2631	rnlB	n.s.	n.s.	Antitoxin for RnlA, CP4-57 putative defective prophage
b3704	rnpA	n.s.	n.s.	RNase P, C5 protein component; involved in tRNA and 4.5S RNA-processing
b3123	rnpB	n.s.	n.s.	RNase P, M1 RNA enzyme component; involved in transfer RNA and 4.5S RNA-processing
b4179	rnr	n.s.	n.s.	Exoribonuclease R, RNase R
b1652	rnt	n.s.	n.s.	RNase T; RNA processing
b1743	spy	6447.25	2829.64	Periplasmic ATP-independent protein refolding chaperone; dimeric
b0492	ybbN	8.82023	0.847707	DnaK co-chaperone, thioredoxin-like protein; probable DNA replicase folding chaperone; has SXXC not CXXC motif
