# Supplementary material for: Transcriptomic Response Analysis of Escherichia coli to Palladium Stress
Source: Front Microbiol. 2021 Oct 8;12:741836. doi: 10.3389/fmicb.2021.741836 (PMC8533678; doi:10.3389/fmicb.2021.741836)
Supplement: Supplementary file 5 [file Data_Sheet_5.xlsx]

## Sheet: Tab 1
Amino acid biosynthesis:
Gene ID	Gene Name	Av. FC	Error	Description
b2290	alaA	n.s.	n.s.	Valine--pyruvate aminotransferase 2; glutamic-pyruvic transaminase (GPT)
b2379	alaC	n.s.	n.s.	Valine--pyruvate aminotransferase 3; glutamic-pyruvic transaminase (GPT)
b2818	argA	11.5927	1.0723	N-acetylglutamate synthase; first step in arginine biosynthesis; amino-acid acetyltransferase; L-glutamate N-acetyltransferase; growth on acetylornithine; feedback inhibited by L-arginine
b3959	argB	16.5128	3.57551	N-acetylglutamate kinase
b3958	argC	17.9471	1.07288	N-acetyl-gamma-glutamyl-phosphate reductase
b3359	argD	6.42936	0.958305	Acetylornithine aminotransferase; succinyldiaminopimelate aminotransferase, PLP-dependent
b3957	argE	6.15297	0.143318	Acetylornithine deacetylase
b0273	argF	12.9395	2.01586	Ornithine carbamoyltransferase; ornithine transcarbamylase; OTCase; CP4-6 putative prophage remnant
b3172	argG	5.26189	0.672642	Argininosuccinate synthase
b3960	argH	12.8136	1.36393	Argininosuccinate lyase
b4254	argI	21.6786	3.81405	Ornithine carbamoyltransferase; ornithine transcarbamylase; OTCase
b2918	argK	n.s.	n.s.	Required to convert succinate to propionate, Arg transport?; reported to have ATPase and protein kinase activity
b2310	argT	4.28122	0.328619	Lys-, Arg-, and Orn-binding protein, periplasmic
b0908	aroA	-31.1911	2.47352	5-enolpyruvyl shikimate-3-phosphate synthase; ESPS synthase; 3-phosphoshikimate-1-carboxyvinyltransferase
b3281	aroE	-4.9705	0.500765	Shikimate 5-dehydrogenase
b2601	aroF	-11.3153	1.49164	3-deoxy-D-arabino-heptulosonate 7-phosphate (DAHP) synthase; tyrosine repressible; TyrR regulon
b0754	aroG	-4.77556	0.631092	3-deoxy-D-arabino-heptulosonate-7-phosphate (DAHP) synthase; phenylalanine repressible; TyrR regulon
b1704	aroH	-7.00618	0.519189	3-deoxy-D-arabino-heptulosonate-7-phosphate (DAHP) synthase; tryptophan repressible
b3433	asd	n.s.	n.s.	Aspartate semialdehyde dehydrogenase
b3744	asnA	n.s.	n.s.	Asparagine synthase A; aspartate-ammonia ligase
b0674	asnB	n.s.	n.s.	Asparagine synthase B [glutamine-hydrolyzing]
b0928	aspC	n.s.	n.s.	Aspartate aminotransferase, AspAT; kynurenine aminotransferase; glutamine transaminase K
b3572	avtA	-5.25566	0.198805	Valine--pyruvate aminotransferase 1; transaminase C; glutamic-pyruvic transaminase (GPT)
b0032	carA	-7.82626	1.81103	Carbamoyl phosphate synthase, small subunit; glutamine-hydrolyzing, tetramer of heterodimers
b0033	carB	-6.22448	0.943511	Carbamoyl phosphate synthase, ammonia, large subunit; tetramer of heterodimers
b1275	cysB	n.s.	n.s.	Transcriptional activator for the Cys regulon; N-acetylserine induced; autorepressor
b2750	cysC	n.s.	n.s.	Adenylylsulfate kinase, APS kinase
b2752	cysD	n.s.	n.s.	Sulfate adenylyltransferase subunit 2
b3607	cysE	n.s.	n.s.	Serine acetyltransferase (SAT); first step in cysteine synthesis; feedback inhibited by cysteine; hexameric
b2762	cysH	n.s.	n.s.	Phosphoadenylyl sulfate (PAPS) reductase
b2763	cysI	n.s.	n.s.	Sulfite reductase [NADPH] hemoprotein beta-component; has 4Fe-4S iron-sulfur center
b2764	cysJ	n.s.	n.s.	Sulfite reductase [NADPH] flavoprotein alpha-component; binds FMN and FAD
b2414	cysK	n.s.	n.s.	Cysteine synthase A, O-acetylserine sulfhydrylase A; homodimeric; selenate, azaserine, chromate resistance; alkali-inducible, sulfate starvation-inducible protein SSI5; cysteine desulfhydrase
b2421	cysM	n.s.	n.s.	Cysteine synthase B, O-acetylserine sulfhydrylase B
b2751	cysN	n.s.	n.s.	Sulfate adenylyltransferase subunit 1; putative ATP sulfurylase GTPase subunit
b1189	dadA	11.9106	1.97986	D-amino acid dehydrogenase
b1190	dadX	14.1611	0.996219	Alanine racemase; homodimeric
b2478	dapA	n.s.	n.s.	Dihydrodipicolinate synthase
b0031	dapB	4.90256	0.256151	Dihydrodipicolinate reductase
b0166	dapD	n.s.	n.s.	2,3,4,5-tetrahydropyridine-2-carboxylate N-succinyltransferase; mutations suppress growth defects of strains lacking superoxide dismutase
b2472	dapE	n.s.	n.s.	N-succinyl-diaminopimelate desuccinylase, DAP/lysine biosynthesis, contains Zn(2+)/Co(2+)
b3809	dapF	n.s.	n.s.	Diaminopimelate epimerase
b3870	glnA	-8.20299	0.711149	Glutamine synthase
b0811	glnH	5.2923	0.480581	Glutamine-binding protein, periplasmic
b0810	glnP	3.69788	0.163471	Glutamine transport system permease protein GlnP
b0809	glnQ	4.33213	0.364818	Glutamine high-affinity transport system, ATP-binding protein
b3212	gltB	n.s.	n.s.	Glutamate synthase, large subunit
b3213	gltD	n.s.	n.s.	Glutamate synthase, small subunit
b2551	glyA	n.s.	n.s.	Serine hydroxymethyltransferase; binds Zn(II)
b2024	hisA	5.53271	0.618085	Phosphoribosylformimino-5-aminoimidazole carboxamide ribotide isomerase; 1-(5'-phosphoribosyl)-5-[(5'-phosphoribosylamino)methylideneamino] imidazole-4-carboxamide isomerase
b2022	hisB	8.85177	0.416228	Imidazoleglycerolphosphate dehydratase/histidinol phosphatase; bifunctional enzyme; HAD21
b2021	hisC	10.5054	0.699906	Histidinol-phosphate aminotransferase
b2020	hisD	9.70708	1.3256	Histidinol dehydrogenase
b2025	hisF	n.s.	n.s.	Imidazole glycerol phosphate (IGP) synthase, cyclase subunit
b2019	hisG	4.39947	0.588564	ATP-phosphoribosyltransferase
b2023	hisH	7.9653	0.788145	Imidazole glycerol phosphate (IGP) synthase, amidotransferase
b2026	hisI	n.s.	n.s.	PR-ATP pyrophosphatase/PR-AMP cyclohydrolase, bifunctional
b2309	hisJ	3.79698	0.153629	Histidine-binding periplasmic protein; part of HisJMPQ ABC transporter
b2308	hisQ	3.9781	0.309959	Histidine transport permease; part of HisJMPQ ABC transporter
b3772	ilvA	n.s.	n.s.	Threonine deaminase; also known as threonine dehydratase, biosynthetic
b3671	ilvB	n.s.	n.s.	Acetohydroxy acid synthase I (AHAS-I); acetolactate synthase I (ALS-I); valine sensitive; large subunit
b3774	ilvC	-5.28033	0.303966	Ketol-acid reductoisomerase
b3771	ilvD	-3.66592	0.182671	Dihydroxyacid dehydratase; homodimeric
b3770	ilvE	n.s.	n.s.	Branched-chain amino acid aminotransferase; transaminase B; dimer of trimers
b0078	ilvH	n.s.	n.s.	Acetohydroxy acid synthase III (AHAS-III) regulatory subunit; acetolactate synthase III (ALS-III); valine sensitive; small subunit
b0077	ilvI	n.s.	n.s.	Acetohydroxy acid synthase III (AHAS-III); acetolactate synthase III (ALS-III); valine sensitive; large subunit
b3670	ilvN	n.s.	n.s.	Acetohydroxy acid synthase I (AHAS-I) regulatory subunit; acetolactate synthase I (ALS-I); valine sensitive; small subunit
b3773	ilvY	4.43326	0.482819	Transcriptional activator for ilvC
b0074	leuA	n.s.	n.s.	alpha-Isopropylmalate synthase
b0073	leuB	n.s.	n.s.	3-isopropylmalate dehydrogenase, NAD(+)-dependent
b0072	leuC	n.s.	n.s.	3-isopropylmalate dehydratase large subunit; also called alpha-isopropylmalate isomerase
b0071	leuD	n.s.	n.s.	3-isopropylmalate dehydratase small subunit; also called alpha-Isopropylmalate isomerase
b1798	leuE	n.s.	n.s.	Amino acid exporter; overexpression causes leucine excretion; confers resistance to a number of amino acids and analogs, including glycyl-l-leucine, norleucine, threonine, homoserine lactone, alpha-aminobutyric acid, histidine, and homoserine
b2687	luxS	n.s.	n.s.	S-ribosylhomocysteine lyase, autoinducer 2 (AI-2) synthesis; functions in quorum sensing; acid-inducible
b2838	lysA	-13.2589	1.51195	Diaminopimelate decarboxylase
b4024	lysC	4.0057	0.0644471	Aspartokinase III
b4013	metA	26.6447	5.95456	Homoserine O-transsuccinylase; also called homoserine O-succinyltransferase
b3939	metB	40.0251	1.7432	Cystathionine gamma-synthase; homotetrameric
b3008	metC	5.28903	0.314061	Cystathionine beta-lyase; homotetrameric; cysteine desulfhydrase
b3829	metE	n.s.	n.s.	Methionine synthase, cobalamin-independent; 5-methyltetrahydropteroyltriglutamate-homocysteine methyltransferase; binds Zn(II)
b3941	metF	22.2839	1.84806	5,10-Methylenetetrahydrofolate reductase
b4019	metH	n.s.	n.s.	Methionine synthase, cobalamin-dependent; 5-methyltetrahydrofolate-homocysteine methyltransferase; binds Zn(II)
b0198	metI	15.2748	1.06306	ABC transporter permease, L,D-methionine uptake; methionine sulfoximine sensitivity
b3938	metJ	6.68848	1.1499	Methionine regulon repressor, SAM co-repressor; sulfoximine and methylmethionine sensitivity
b2942	metK	n.s.	n.s.	S-adenosylmethionine synthase; methionine adenosyltransferase; ethionine sensitivity; essential gene
b3940	metL	24.8105	1.25752	Aspartokinase II-homoserine dehydrogenase II
b0199	metN	20.3964	1.99862	ABC transporter ATPase, L,D-methionine uptake; methionine sulfoximine sensitivity
b0197	metQ	4.13772	0.15419	Periplasmic methionine binding lipoprotein; methionine sulfoximine sensitivity
b3828	metR	100.141	3.58961	Positive regulatory gene for metE and metH; autogenous regulation
b0261	mmuM	29.748	6.79675	S-methylmethionine:(seleno)homocysteine methyltransferase; CP4-6 putative prophage remnant
b0260	mmuP	50.5267	7.15861	S-methylmethionine permease, CP4-6 putative prophage remnant
b0159	mtn	n.s.	n.s.	5'-Methylthioadenosine nucleosidase; S-adenosylhomocysteine and 5'-deoxyadenosine are also substrates
b2599	pheA	-5.72136	0.500118	Phenylalanine synthesis, bifunctional: chorismate mutase (N) and prephenate dehydratase (central); also contains Phe-binding regulatory domain (C); FPA resistance
b0243	proA	n.s.	n.s.	gamma-Glutamyl phosphate reductase, proline biosynthesis
b0242	proB	n.s.	n.s.	Glutamate 5-kinase, proline biosynthesis; dimeric; feedback inhibition by proline
b0386	proC	-4.23788	0.587242	Pyrroline-5-carboxylate reductase, proline biosynthesis
b1297	puuA	-5.11655	0.444586	gamma-Glutamylputrescine synthase, ATP-dependent; putrescine utilization pathway; glutamate-putrescine ligase
b1301	puuB	-17.2309	3.07256	gamma-Glutamylputrescine oxidase, putrescine utilization pathway
b1300	puuC	-17.0101	1.17309	gamma-Glutamyl-gamma-aminobutyraldehyde dehydrogenase, NAD-dependent; gamma-Aminobutyraldehyde dehydrogenase, NAD-dependent; Succinate semialdehyde dehydrogenase, NAD-dependent; putrescine utilization pathway
b1302	puuE	-13.6662	2.40419	4-aminobutyrate aminotransferase, putrescine utilization pathway
b1296	puuP	-4.38456	0.300138	Putrescine importer
b2913	serA	-13.4755	1.05136	D-3-Phosphoglycerate dehydrogenase
b4388	serB	n.s.	n.s.	Phosphoserine phosphatase; HAD9
b0907	serC	-11.6551	0.946431	Phosphoserine aminotransferase
b0003	thrB	n.s.	n.s.	Homoserine kinase
b0004	thrC	n.s.	n.s.	Threonine synthase
b3708	tnaA	94.1688	2.78986	This protein is involved in step 1 of the subpathway that synthesizes indole and pyruvate from L-tryptophan.
b3709	tnaB	10.0003	0.921247	Involved in tryptophan transport across the cytoplasmic membrane. Plays a role in transporting tryptophan which is to be used catabolically.
b1260	trpA	n.s.	n.s.	Tryptophan synthase, alpha subunit
b1261	trpB	n.s.	n.s.	Tryptophan synthase, beta subunit
b1262	trpC	n.s.	n.s.	Tryptophan synthesis, bifunctional: N-(5-phosphoribosyl)anthranilate isomerase and indole-3-glycerolphosphate synthase
b1263	trpD	n.s.	n.s.	Anthranilate synthase component II, bifunctional; glutamine amidotransferase and phosphoribosyl anthranilate transferase; tryptophan biosynthesis
b1264	trpE	-4.81234	0.594367	Anthranilate synthase component I
b2600	tyrA	-6.7089	0.511127	Tyrosine synthesis: chorismate mutase/prephenate dehydrogenase
b4054	tyrB	n.s.	n.s.	Tyrosine aminotransferase; aromatic amino acid aminotransferase; phenylalanine aminotransferase; dicarboxylic amino acid aminotransferase; homodimeric
b1907	tyrP	n.s.	n.s.	Tyrosine:H+ symport permease
b1323	tyrR	n.s.	n.s.	TyrR regulon repressor or activator; regulates aroF, aroG, tyrA, and aromatic amino acid transport; autoregulation of tyrR not mediated by tyrosine; ATPase activity; zinc-stimulated phosphatase activity
b2128	yehW	-8.72409	1.5124	Part of an ABC transporter complex involved in low-affinity glycine betaine uptake.
b2129	yehX	-5.87886	0.557069	Part of an ABC transporter complex involved in low-affinity glycine betaine uptake.
b2130	yehY	-12.7118	2.56367	Part of an ABC transporter complex involved in low-affinity glycine betaine uptake.

## Sheet: Tab 2
Inorganic ion transport and metallochaperones:
Non-iron inorganic metals transport and regulation:
Gene ID	Gene Name	Av. FC	Error	Description
b3502	arsB	76.5583	8.16486	Arsenite pump, inner membrane; resistance to arsenate, arsenite, and antimonite
b3503	arsC	13.5792	2.78071	Arsenate reductase; resistance to arsenate, arsenite, and antimonite
b3501	arsR	132.033	20.0784	Arsenate resistance operon repressor; resistance to arsenate, arsenite, and antimonite
b1216	chaA	19.8438	3.21598	Ca2+/H+ and K+/H+ antiporter; extrudes potassium ions, and also sodium ions at alkaline pH; regulated by osmolarity and pH
b0484	copA	101.344	10.8491	Copper-, silver-translocating P-type ATPase efflux pump; involved in copper resistance; copper- and silver-inducible; regulated by copper-responsive CueR activator
b3816	corA	n.s.	n.s.	Mg2+ (and other divalent metals) uptake transporter; constitutive; at high Mg(2+), also mediates efflux; mutants are resistant to Co2+, Mn2+, and Ni2+, insensitive to Ca2+
b0123	cueO	44.6949	5.10069	Multicopper oxidase (laccase), confers copper tolerance; oxidizes model substrate dimethoxyphenol; in vitro ferroxidase and phenoloxidase activities; regulated by copper-responsive CueR activator
b0487	cueR	n.s.	n.s.	Activator of copper-responsive regulon genes cueO and copA; MerR homolog
b0575	cusA	n.s.	n.s.	Silver and copper efflux, membrane transporter; overexpression confers low level fosfomycin resistance; confers copper and silver resistance
b0574	cusB	n.s.	n.s.	Silver and copper efflux, membrane fusion protein; confers copper and silver resistance
b0572	cusC	n.s.	n.s.	Silver and copper efflux, OMF lipoprotein component; outer membrane factor (OMF) of a tripartate efflux pump; confers copper and silver resistance; required for invasion of brain microvascular endothelial cells in strain K1
b0571	cusR	n.s.	n.s.	Response regulator of the cusCFBA-cusRS divergon; cusS sensor and cusR mediate copper induction
b0570	cusS	n.s.	n.s.	Copper ion sensor regulating cusCFBA expression; may also sense silver
b1191	cvrA	n.s.	n.s.	Required for growth at low osmolarity; similar to eukaryotic Na+/H+ exchangers, but not involved in Na+ extrusion; proposed to be involved in the regulation of cell volume
b2422	cysA	n.s.	n.s.	Sulfate/thiosulfate ABC transporter ATPase subunit
b2425	cysP	n.s.	n.s.	Thiosulfate-binding protein, periplasmic
b2424	cysU	n.s.	n.s.	Sulfate/thiosulfate ABC transporter membrane permease subunit
b2423	cysW	n.s.	n.s.	Sulfate/thiosulfate ABC transporter membrane permease subunit
b1250	kch	n.s.	n.s.	Voltage-gated potassium channel protein; overproduction increases the permeability of the cytoplamsic membrane to K+; not involved in K+ uptake; overproduction alters membrane composition; homotetrameric membrane protein
b0698	kdpA	n.s.	n.s.	Potassium-translocating ATPase, A subunit; high-affinity potassium transport
b0697	kdpB	n.s.	n.s.	Potassium-translocating ATPase, B subunit; high-affinity potassium transport
b0696	kdpC	n.s.	n.s.	Potassium-translocating ATPase, C subunit; high-affinity potassium transport
b3350	kefB	n.s.	n.s.	NEM-activatable K+/H+ antiporter
b0047	kefC	-6.50094	1.11315	NEM-activatable K+/H+ antiporter
b0046	kefF	-4.89994	0.594404	Glutathione-regulated potassium-efflux system ancillary protein KefF
b3747	kup	n.s.	n.s.	Major constitutive K+ uptake permease at acidic pH; also transports Cs+ and Rb+
b4242	mgtA	39.8901	3.04127	Magnesium transporter, ATP-dependent; mutant has cobalt resistance; mediates Mg(2+) influx
b2392	mntH	n.s.	n.s.	Mn(2+) transporter, role in bacterial response to reactive oxygen species; also transports Fe(2+), Cd(2+) and other divalent metals
b1821	mntP	n.s.	n.s.	Probable Mn(2+) efflux pump, mntR-regulated
b0763	modA	n.s.	n.s.	Molybdate-binding protein, periplasmic; chlorate resistance
b0764	modB	n.s.	n.s.	Molybdate uptake; chlorate resistance; membrane-spanning ABC protein
b0765	modC	n.s.	n.s.	Molybdate uptake; chlorate resistance
b0760	modF	n.s.	n.s.	Molybdate uptake
b0019	nhaA	11.4644	2.2689	Na+/H+ antiporter 1, strongly pH-dependent; helps regulate intracellular pH and extrude lithium; nhaA_P1 activated by NhaR, repressed by H-NS and stimulated by Na(+)
b1186	nhaB	n.s.	n.s.	Na+/H+ antiporter 2, weakly pH-dependent; helps regulate intracellular pH and extrude lithium
b0020	nhaR	5.22374	1.24537	Positive regulator of nhaA, Na(+)-dependent
b3476	nikA	-11.448	2.3391	Nickel-binding, heme-binding protein, periplasmic
b3477	nikB	n.s.	n.s.	Nickel transport system permease
b3478	nikC	n.s.	n.s.	Nickel transport system permease
b3479	nikD	n.s.	n.s.	Nickel transport ATP-binding protein
b3480	nikE	n.s.	n.s.	Nickel transport ATP-binding protein
b3481	nikR	n.s.	n.s.	Nickel-responsive regulator of the nik operon; homodimer
b4106	phnC	n.s.	n.s.	Phosphonate ABC transporter PhnCDE ATP-binding subunit; phosphonate catabolism
b4105	phnD	n.s.	n.s.	Phosphonate ABC transporter periplasmic binding protein; phosphonate catabolism
b0383	phoA	n.s.	n.s.	Alkaline phosphatase, periplasmic; binds Zn(II); dimeric
b0399	phoB	n.s.	n.s.	Positive response regulator for pho regulon, two-component system
b0241	phoE	n.s.	n.s.	Outer membrane phosphoporin protein E; trimeric
b1020	phoH	n.s.	n.s.	ATP-binding protein, function unknown
b0400	phoR	n.s.	n.s.	Sensor histidine kinase/phosphatase for pho regulon; cognate to phoB
b3724	phoU	n.s.	n.s.	Negative regulator of pho regulon; may have additional role in phosphate metabolism
b3726	pstA	-4.88039	0.537593	Phosphate transport, high-affinity, inner membrane permease
b3725	pstB	n.s.	n.s.	Phosphate transport, high-affinity, cytoplasmic ATP-binding protein
b3727	pstC	n.s.	n.s.	Phosphate transport, high-affinity, inner membrane permease inner membrane permease
b3728	pstS	n.s.	n.s.	Periplasmic phosphate binding protein, high-affinity; ABC phosphate transport system
b2106	rcnA	6.18724	0.179541	Nickel and cobalt efflux system; confers increased nickel and cobalt resistance; inner membrane protein
b2107	rcnB	3.66794	0.0447574	Periplasmic modulator of Ni and Co efflux
b3290	trkA	n.s.	n.s.	Major constitutive K+ uptake permeases TrkAG and TrkAH; high-rate, low-affinity transport; peripheral membrane protein bound to inner membrane protein TrkG or TrkH to form active permease; binds NAD+ and NADH
b1363	trkG	-9.13186	1.01071	Major constitutive K+ uptake permease TrkAG; high-rate, low-affinity transport; K+-translocating subunit; binds TrkA to inner membrane; Rac prophage
b3849	trkH	n.s.	n.s.	Major constitutive K+ uptake permease TrkAH; high-rate, low-affinity transport; K+-translocating subunit; binds TrkA to inner membrane
b1342	ydaN	n.s.	n.s.	Zn(II) transporter
b1973	zinT	18.4611	5.2695	Periplasmic zinc and cadmium binding protein; induced by zinc, cadmium or peroxide; Zur, SoxS and Fur regulated
b0752	zitB	n.s.	n.s.	Zn(II) efflux transporter; zinc-inducible
b3469	zntA	5.03263	0.232204	Zn(II), Cd(II), and Pb(II) translocating P-type ATPase; mutant is hypersensitive to Zn and Cd salts
b3292	zntR	23.0883	4.70469	Zn-responsive activator of zntA transcription
b1857	znuA	n.s.	n.s.	Zinc periplasmic binding protein, ABC transporter
b1859	znuB	n.s.	n.s.	High-affinity ABC transport system for zinc
b1858	znuC	n.s.	n.s.	High-affinity ABC transport system for zinc
b3040	zupT	n.s.	n.s.	Zinc and other divalent cation uptake transporter
Iron transport, storage, and iron-sulfur cluster assembly:
Gene ID	Gene Name	Av. FC	Error	Description
b0262	afuC	n.s.	n.s.	Predicted ferric iron ABC transporter ATP-binding protein; orphan; part of a defective ABC transporter, probably silent; CP4-6 prophage remnant; missing its promoter and co-functional components; homologous to an iron-uptake system gene in Actinobacillus
b3336	bfr	n.s.	n.s.	Bacterioferritin; negatively regulated by ryhB RNA as part of indirect positive regulation by Fur; 24-mer
b2201	ccmA	n.s.	n.s.	Heme export ABC transporter ATP-binding protein; CcmABCD transporter complex
b2200	ccmB	n.s.	n.s.	Heme export ABC transporter permease; CcmABCD transporter complex
b2199	ccmC	n.s.	n.s.	Heme export ABC transporter permease; CcmABCD transporter complex; delivers heme to and interacts with CcmE
b2198	ccmD	n.s.	n.s.	Heme export ABC transporter holo-CcmE release factor; CcmABCD transporter complex
b0812	dps	n.s.	n.s.	Stress-induced Fe-binding and storage protein; forms biocrystals with DNA; copper homeostatsis
b1019	efeB	-16.0674	2.26128	Deferrrochelatase, periplasmic; inactive acid inducible low-pH ferrous ion transporter EfeUOB; periplasmic acid peroxidase; heme cofactor
b1018	efeO	-41.202	6.59926	Inactive acid-inducible low-pH ferrous ion transporter EfeUOB; acid-inducible periplasmic protein; hyperlethality gene
b4490	efeU	n.s.	n.s.	Pseudogene reconstruction, ferrous iron permease; intact gene involved in iron uptake
b0596	entA	n.s.	n.s.	2,3-Dihydro-2,3-dihydroxybenzoate dehydrogenase
b0595	entB	n.s.	n.s.	Isochorismatase, aryl carrier protein (ArCP); also called 2,3-dihydro-2,3-dihydroxybenzoate synthase
b0593	entC	-4.73722	0.796697	Isochorismate synthase
b0583	entD	n.s.	n.s.	Enterochelin synthase, component D; EntB(ArCP)/EntF-CoA phosphopantetheinyltransferase; facilitates secretion of enterobactin peptide
b0594	entE	-4.92372	0.927484	Enterochelin synthase, component E; 2,3-dihydroxybenzoate (DHB)-AMP ligase; holo-EntB(ArCP)-S-DHB formation
b0586	entF	n.s.	n.s.	Enterochelin synthase, component F; multifunctional: holo-EntF(PCP), primed by EntD; seryl-AMP, seryl-S-EntF synthase; DHB-Ser-S-EntF intermediate formation
b0597	entH	n.s.	n.s.	Thioesterase required for efficient enterobactin production; may correct misacylation of the aryl carrier protein domain of EntB
b2525	fdx	n.s.	n.s.	Ferredoxin, an iron-sulfur protein; involved in assembly of other Fe-S clusters
b4291	fecA	n.s.	n.s.	Outer membrane ferric citrate receptor; ferric citrate uptake, TonB-dependent; signals FecR to activate FecI
b4293	fecI	-4.23165	0.435063	Alternative RNAP sigma factor required for fecA promoter; activated by FecR
b4292	fecR	-7.14566	0.997225	Transmembrane signal transducer for ferric citrate transport; recognizes FecA:ferric citrate complex in periplasm and activates FecI sigma factor in cytoplasm
b3408	feoA	-8.60088	1.34068	Ferrous iron uptake, required for full FeoB activity
b3409	feoB	-3.9111	0.433964	Ferrous iron uptake GTP-binding membrane protein; N-terminus is a cytoplasmic G protein
b0584	fepA	n.s.	n.s.	Ferrienterobactin outer membrane receptor
b0592	fepB	n.s.	n.s.	Ferrienterobactin-binding protein, periplasmic
b0588	fepC	-4.45806	0.422745	Ferrienterobactin transporter, membrane ATP protein
b0590	fepD	n.s.	n.s.	Ferrienterobactin transporter, membrane permease
b0589	fepG	n.s.	n.s.	Ferrienterobactin transporter, membrane permease
b0585	fes	n.s.	n.s.	Enterochelin esterase
b0153	fhuB	-4.16115	0.317788	Fe(3+)-ferrichrome ABC transporter permease
b0151	fhuC	n.s.	n.s.	ABC transporter ATPase, Fe(3+)-ferrichrome uptake
b3915	fieF	n.s.	n.s.	Ferrous-iron and zinc efflux pump; cation diffusion facilitator family; dimeric
b0805	fiu	-38.5029	7.88652	TonB-dependent ferric iron outer membrane transporter; siderophore receptor for ferri-dihydroxybenzoylserine, ferri-dihydroxybenzoate and other catecholate siderophores; surface receptor for colicins G, H, and E492
b1905	ftnA	n.s.	n.s.	Ferritin, major cytoplasmic iron storage protein
b1902	ftnB	7.08968	1.01688	Ferritin B, probable ferrous iron reservoir; ferritin-like protein; required for oxidatively damaged aconitase iron-sulfur cluster repair and virulence in Salmonella; apparently missing an active ferroxidase center
b0683	fur	n.s.	n.s.	Ferric iron uptake global transcriptional repressor; activated by Fe+2; zinc metalloprotein
b2526	hscA	n.s.	n.s.	Hsc66, DnaK-like chaperone, specific for IscU; involved in FtsZ-ring formation; HscB is the J-like co-chaperone for HscA
b2527	hscB	n.s.	n.s.	Hsc20, DnaJ-like co-chaperone for HscA; specific for IscU
b2528	iscA	5.25112	1.00488	Recruit and deliver Fe for Fe-S cluster assembly in IscU; possibly an alternative scaffold for Fe-S cluster assembly
b2531	iscR	8.16793	0.394824	Transcriptional repressor for isc operon; contains Fe-S cluster; binds RNA in vitro
b2530	iscS	5.1918	1.15068	Cysteine desulfurase, PLP-dependent; used in synthesis of Fe-S clusters and 4-thiouridine; ThiI transpersulfidase; TusA transpersulfidase; YnjE transpersulfidase; MoaD transpersulfidase; pyridoxal phosphate cofactor linked to Lys206
b2529	iscU	5.10653	0.992276	Iron-sulfur cluster assembly scaffold protein
b2524	iscX	n.s.	n.s.	Iron binding protein associated with IscS; putative molecular adaptor of IscS function; monomeric
b3414	nfuA	3.6673	0.523484	Fe/S biogenesis protein; possible scaffold/chaperone for damaged Fe/S proteins
b4451	ryhB	n.s.	n.s.	Regulatory sRNA mediating positive Fur regulon response; requires Hfq for function; global iron regulator; degraded by RNase E when bound to target
b1684	sufA	n.s.	n.s.	Scaffold protein for assembly of iron-sulfur clusters; facilitates delivery to target proteins; Fe-S transfer protein
b1683	sufB	n.s.	n.s.	SufBCD Fe-S assembly scaffold, FADH2-dependent
b1682	sufC	n.s.	n.s.	SufBCD Fe-S cluster assembly scaffold protein, ATP-binding protein
b1681	sufD	n.s.	n.s.	SufBCD Fe-S assembly scaffold, FADH2-dependent
b1679	sufE	n.s.	n.s.	Binds and stimulates SufS activity; in sufABCDSE operon involved in iron-sulfur center formation of FhuF; homodimeric
b1680	sufS	n.s.	n.s.	Cysteine desulfurase, stimulated by SufE; selenocysteine lyase

## Sheet: Tab 3
Coenzyme transport and metabolism:
Gene ID	Gene Name	Av. FC	Error	Description
b0774	bioA	n.s.	n.s.	7,8-diaminopelargonic acid aminotransferase
b0775	bioB	n.s.	n.s.	Biotin synthase; dethiobiotin to biotin pathway; iron-sulfur enzyme
b0778	bioD	n.s.	n.s.	Dethiobiotin synthase
b0776	bioF	n.s.	n.s.	7-keto-8-amino pelargonic acid synthase
b3412	bioH	n.s.	n.s.	Pimeloyl-ACP carboxylesterase; short acyl chain carboxylesterase, binds CoA; biotin synthesis blocked prior to pimeloyl CoA formation
b3966	btuB	n.s.	n.s.	Vitamin B12 outer membrane receptor; receptor for E colicins, phages BF23 and C1
b1711	btuC	n.s.	n.s.	Vitamin B12 ABC transporter permease
b1709	btuD	-4.29517	0.721397	Vitamin B12 ABC transporter ATP-binding protein
b1710	btuE	n.s.	n.s.	Glutathione peroxidase; non-specific peroxidase activity
b0158	btuF	n.s.	n.s.	Vitamin B12-binding protein, periplasmic
b1270	btuR	4.80013	0.643586	Regulatory gene affecting btuB
b0613	citG	n.s.	n.s.	2-(5''-triphosphoribosyl)-3'-dephosphocoenzyme-A synthase
b0614	citX	n.s.	n.s.	Apo-citrate lyase phosphoribosyl-dephospho-CoA transferase
b3974	coaA	n.s.	n.s.	Pantothenate kinase
b3634	coaD	n.s.	n.s.	Phosphopantetheine adenylyltransferase
b0103	coaE	n.s.	n.s.	Dephospho-CoA kinase; final step in CoA synthesis
b1992	cobS	n.s.	n.s.	Cobalamin synthase; partial cobalamin biosynthesis pathway present in E. coli
b1991	cobT	n.s.	n.s.	Nicotinate-nucleotide--dimethylbenzimidazole phosphoribosyltransferase; partial cobalamin biosynthesis pathway present in E. coli
b1993	cobU	n.s.	n.s.	Partial cobalamin biosynthesis pathway present in E. coli
b0446	cof	n.s.	n.s.	HMP-PP phosphatase; catalyzes hydrolysis of 4-amino-2-methyl-5-hydroxymethylpyrimidine pyrophosphate (HMP-PP); MeO-HMP-PP and CF3-HMP-PP also serve as substrates for Cof; HAD18
b0428	cyoE	n.s.	n.s.	Cytochrome o oxidase protoheme IX farnesyltransferase subunit
b2752	cysD	n.s.	n.s.	Sulfate adenylyltransferase subunit 2
b3368	cysG	n.s.	n.s.	Siroheme synthase, multifunctional enzyme; has three activities: uroporphyrinogen III methyltransferase, SAM-dependent; precorrin-2 dehydrogenase; sirohydrochlorin ferrochelatase
b2762	cysH	n.s.	n.s.	Phosphoadenylyl sulfate (PAPS) reductase
b0048	folA	n.s.	n.s.	Dihydrofolate reductase; trimethoprim resistance
b3058	folB	n.s.	n.s.	Dihydroneopterin aldolase
b2315	folC	n.s.	n.s.	Dihydrofolate:folylpolyglutamate synthase
b0529	folD	n.s.	n.s.	Methenyltetrahydrofolate dehydrogenase/cyclohydrolase
b2153	folE	-3.89625	0.159498	GTP cyclohydrolase I
b0142	folK	-4.21615	0.388523	6-Hydroxymethyl-7,8-dihydropterin pyrophosphokinase; monomeric
b1606	folM	n.s.	n.s.	Dihydromonapterin reductase, tetrahydromonapterin synthesis; NADPH-dependent; dihydrofolate reductase isozyme
b3177	folP	n.s.	n.s.	Dihydropteroate synthase
b2303	folX	n.s.	n.s.	Dihydroneopterin triphosphate epimerase, tetrahydromonapterin synthesis
b2688	gshA	n.s.	n.s.	Glutamate--cysteine ligase; gamma-Glutamylcysteine synthase
b2947	gshB	n.s.	n.s.	Glutathione synthase; homotetrameric
b1210	hemA	n.s.	n.s.	Glutamyl-tRNA reductase, hemin biosynthesis; neomycin sensitivity
b0369	hemB	n.s.	n.s.	5-Aminolevulinate dehydratase; also known as porphobilinogen synthase; binds Zn(II)
b3805	hemC	n.s.	n.s.	Porphobilinogen deaminase; neomycin sensitivity
b3804	hemD	n.s.	n.s.	Uroporphyrinogen III cosynthase; neomycin sensitivity
b3997	hemE	n.s.	n.s.	Uroporphyrinogen decarboxylase
b2436	hemF	n.s.	n.s.	Coproporphyrinogen III oxidase, oxygen-dependent; stimulated by manganese; dimeric
b3850	hemG	n.s.	n.s.	Protoporphyrinogen oxidase; neomycin sensitivity; flavodoxin-like
b0475	hemH	n.s.	n.s.	Ferrochelatase
b0154	hemL	n.s.	n.s.	Glutamate-1-semialdehyde aminomutase
b3867	hemN	n.s.	n.s.	Coproporphyrinogen III oxidase, oxygen-independent, required for cytochrome B and cytochrome C synthesis during anaerobic growth
b0421	ispA	n.s.	n.s.	Farnesyl diphosphate synthase, isoprenoid biosynthesis
b3187	ispB	n.s.	n.s.	Octaprenyl diphosphate synthase, isoprenoid biosynthesis
b3617	kbl	n.s.	n.s.	2-amino-3-ketobutyrate CoA ligase
b1380	ldhA	n.s.	n.s.	D-lactate dehydrogenase, NAD-dependent
b0628	lipA	n.s.	n.s.	Lipoyl synthase, iron-sulfur protein; SAM-dependent chemistry
b0630	lipB	n.s.	n.s.	Octanoyltransferase; octanoyl-[ACP]:protein N-octanoyltransferase
b4386	lplA	n.s.	n.s.	Lipoate-protein ligase A; selenolipoate resistant
b3930	menA	n.s.	n.s.	1, 4-Dihydroxy-2-naphthoic acid (DHNA)-octaprenyltransferase; dimethylmenaquinone synthase; menaquinone biosynthesis
b2262	menB	n.s.	n.s.	1,4-Dihydroxy-2-naphthoyl-CoA (DHNA-CoA) synthase; menaquinone biosynthesis
b2261	menC	n.s.	n.s.	o-succinylbenzoate synthase; menaquinone biosynthesis
b2264	menD	n.s.	n.s.	SEPHCHC synthase, menaquinone biosynthesis; 2-succinyl-5-enolpyruvyl-6-hydroxy-3-cyclohexene-1-carboxylate synthase
b2260	menE	n.s.	n.s.	o-succinylbenzoate-CoA synthase; homotetrameric; menaquinone biosynthesis
b2265	menF	-4.61604	0.324215	Isochorismate synthase, menaquinone biosynthesis
b2263	menH	-5.92408	1.3728	2-succinyl-6-hydroxy-2,4-cyclohexadiene-1-carboxylate synthase; menaquinone biosynthesis
b1686	menI	n.s.	n.s.	Acyl-CoA esterase in vitro
b0781	moaA	n.s.	n.s.	MPT synthesis; chlorate resistance protein A
b0782	moaB	n.s.	n.s.	MPT synthesis; chlorate resistance protein B
b0783	moaC	n.s.	n.s.	MPT (molybdopterin ) biosynthesis; chlorate resistance protein C
b0784	moaD	n.s.	n.s.	Molybdopterin (MPT) synthase, small subunit; chlorate resistance; dimer of dimers with MoaE
b0785	moaE	n.s.	n.s.	Molybdopterin (MPT) synthase, large subunit; chlorate resistance; dimer of dimers with MoaD
b3857	mobA	n.s.	n.s.	Molybdopterin guanine dinucleotide synthesis; chlorate resistance
b3856	mobB	n.s.	n.s.	Molybdenum cofactor biosynthesis adaptor protein; dimeric
b2877	mocA	n.s.	n.s.	CTP:molybdopterin cytidylyltransferase; converts Mo-molybdopterin (Mo-MPT) cofactor (Moco) to the molybdopterin cytosine dinucleotide (MCD) cofactor (a Moco form)
b0827	moeA	n.s.	n.s.	Molybdopterin molybdenumtransferase; molybdopterin (MPT) synthesis; incorporation of molybdenum into MPT; chlorate resistance
b0826	moeB	n.s.	n.s.	Molybdopterin-synthase sulfurylase; adenylation of MoaD C-terminus; chlorate resistance; zinc-containing enyzyme
b0009	mog	n.s.	n.s.	Molybdochelatase incorporating molybdenum into molybdopterin; chlorate resistance
b0750	nadA	n.s.	n.s.	Quinolinate synthase, [4Fe-4S] cluster subunit, A protein
b2574	nadB	-13.5091	1.86276	L-aspartate oxidase, FAD-dependent; quinolinate synthase flavoprotein subunit, B protein; LASPO
b0109	nadC	n.s.	n.s.	Quinolinate phosphoribosyl transferase
b0639	nadD	n.s.	n.s.	Nicotinate mononucleotide adenylyltransferase, NAD(P) biosynthesis
b1740	nadE	n.s.	n.s.	NAD synthase, ammonia dependent
b2615	nadK	n.s.	n.s.	ATP-NAD kinase
b4390	nadR	n.s.	n.s.	NMN adenylyltransferase/ribosylnicotinamide kinase/repressor; nicotinamide mononucleotide adenyltransferase; involved in transport of nicotinamide riboside (NR) by PnuC
b1397	paaJ	5.37977	0.645512	3-oxoadipyl-CoA/3-oxo-5,6-dehydrosuberyl-CoA thiolase; phenylacetic acid degradation
b1398	paaK	6.56389	0.973124	Phenylacetate-coenzyme A ligase, phenylacetic acid degradation
b0134	panB	n.s.	n.s.	Ketopantoate hydroxymethyltransferase
b0133	panC	n.s.	n.s.	Pantothenate synthase, dimeric
b0131	panD	n.s.	n.s.	Aspartate 1-decarboxylase; pantothenate biosynthesis; residues 1-24 constitute the beta chain; C-terminal 102 residues constitute the alpha chain
b0425	panE	n.s.	n.s.	2-dehydropantoate 2-reductase, NADPH-dependent; also known as ketopantoate reductase (KPR)
b3258	panF	n.s.	n.s.	Pantothenate permease
b0052	pdxA	n.s.	n.s.	4-hydroxythreonine-4-phosphate dehydrogenase; fourth step in pyridoxal 5-phosphate biosynthesis; isoniazid resistance; requires divalent cations and NAD(P)+
b2320	pdxB	n.s.	n.s.	2-hydroxyacid dehydrogenase involved in pyridoxine biosynthesis upstream of 4-phospho-hydroxy-threonine; isoniazid resistance
b1638	pdxH	n.s.	n.s.	Pyridoxine/pyridoxamine phosphate (PNP/PMP) oxidase; isoniazid resistance
b2564	pdxJ	n.s.	n.s.	Pyridoxine 5'-phosphate (PNP) synthase; homo-octamer
b2418	pdxK	-4.31562	0.435423	B6-vitamer kinase; pyridoxine (PN)/pyridoxal (PL)/pyridoxamine (PM) kinase
b1636	pdxY	-3.55114	0.0982074	Pyridoxamine kinase
b1768	pncA	n.s.	n.s.	Pyrazinamidase/nicotinamidase
b0931	pncB	-4.31627	0.113375	Nicotinate phosphoribosyltransferase
b2700	pncC	n.s.	n.s.	NMN amidohydrolase
b0751	pnuC	-4.64123	0.396069	Nicotinamide riboside uptake permease
b1277	ribA	-5.54491	0.301488	GTP cyclohydrolase II, riboflavin biosynthesis
b3041	ribB	n.s.	n.s.	3,4-dihydroxy-2-butanone 4-phosphate synthase; riboflavin biosynthesis; acid-inducible; homodimeric
b1662	ribC	n.s.	n.s.	Riboflavin synthase; homotrimer; associated with RibE 60-mer
b0414	ribD	n.s.	n.s.	Bifunctional enzyme for second and third steps in riboflavin biosynthesis; 2,5-diamino-6-ribosylamino-4(3H)-pyrimidinone 5'-phosphate deaminase; ribosyl reductase
b0415	ribE	n.s.	n.s.	Lumazine (6,7-dimethyl-8-ribityllumazine) synthase; 60-mer capsid; penultimate step in the biosynthesis of riboflavin; binds RibC homotrimer
b0025	ribF	n.s.	n.s.	Riboflavin kinase and FAD synthase, riboflavin biosynthesis
b1012	rutA	n.s.	n.s.	Pyrimidine oxygenase, FMN-dependent; pyrimidine nitrogen catabolism; requires RutF to regenerate FMN in vivo
b1011	rutB	n.s.	n.s.	Ureidoacrylate amidohydrolase; pyrimidine nitrogen catabolism
b1009	rutD	n.s.	n.s.	Putative aminoacrylate hydrolase; reactive intermediate detoxification; required for pyrimidine nitrogen degradation in vivo but not in vitro
b0068	thiB	n.s.	n.s.	Periplasmic thiamin binding protein; TBP; monomeric
b3994	thiC	-6.5663	0.582969	Hydroxymethylpyrimidine synthesis, for thiamine biosynthesis; requires SAM and an iron-sulfiur cluster
b2103	thiD	-5.53799	0.485864	Phosphomethylpyrimidine kinase, HMP-P kinase; hydroxymethylpyrimidine kinase, HMP kinase; bifunctional enzyme
b3993	thiE	-6.60223	0.902293	Thiamin phosphate synthase; thiamine phosphate pyrophosphorylase, TMP-PPase; thiamin-thiazole moiety synthesis
b3992	thiF	-5.72081	0.530824	Adenylyltransferase, modifies ThiS C-terminus; ThiS-thiocarboxylate (ThiS-COSH) synthesis; thiamin-thiazole moiety synthesis; complexes with ThiS
b3991	thiG	-4.09642	0.422928	Thiazole synthase; thiamin-thiazole moiety synthesis; complexes with ThiH
b3990	thiH	-4.97385	0.534587	Tyrosine lyase, involved in thiamin-thiazole moiety synthesis; complexes with ThiG; [4Fe-4S]-SAM cluster; Radical SAM superfamily
b0423	thiI	-4.54692	0.37728	tRNA s(4)U8 sulfurtransferase, activated by IscS; ThiS-thiocarboxylate (ThiS-COSH) synthesis; mutant is near-UV resistant
b1106	thiK	n.s.	n.s.	Thiamine kinase involved in thiamine salvage
b0417	thiL	n.s.	n.s.	Thiamine monophosphate kinase, involved in thiamine salvage
b2104	thiM	-6.94697	0.249677	Hydroxyethylthiazole kinase
b0067	thiP	n.s.	n.s.	ABC transporter permease for thiamine, thiamine pyrophosphate
b0066	thiQ	n.s.	n.s.	ABC transporter ATPase for thiamine, thiamine pyrophosphate
b4407	thiS	-4.73372	0.330705	Immediate sulfur donor in thiazole formation; C-terminal thiocarboxylate; ThiF-ThiS complex
b4040	ubiA	8.12349	0.789991	4-Hydroxybenzoate polyprenyltransferase
b3835	ubiB	n.s.	n.s.	Required for octaprenylphenol hydroxylation, the first step of ubiquinone synthesis; regulator of 2'-N-acetyltransferase; member of the ABC1 family of putative protein kinases
b4039	ubiC	7.9897	0.562982	Chorismate--pyruvate lyase
b3843	ubiD	n.s.	n.s.	3-octaprenyl-4-hydroxybenzoate carboxylyase; ubiquinone biosynthesis, third step; UbiX isozyme
b3833	ubiE	n.s.	n.s.	Ubiquinone/menaquinone biosynthesis methyltransferase; SAM-dependent; (1) Ubiqinone synthesis, 2-octaprenyl-6-methoxy-1,4-benzoquinone methyltransferase; (2) Menaquinone synthesis, 2-demethylmenaquinone (DMK) methyltransferase
b0662	ubiF	n.s.	n.s.	2-octaprenyl-3-methyl-6-methoxy-1,4-benzoquinol hydroxylase; produces 2-octaprenyl-3-methyl-5-hydroxy-6-methoxy-1,4-benzoquinol; required for ubiquinone synthesis; mutation confers resistance to bleomycin, phleomycin and heat
b2232	ubiG	n.s.	n.s.	SAM:OMHMB methyltransferase; Reactions: 2-octaprenyl-6-hydroxylphenol to 2-octaprenyl-6-methoxyphenol; 2-octaprenyl-3-methyl-5-hydroxy-6-methoxy-1,4-benzoquinone to ubiquinone 8
b2907	ubiH	n.s.	n.s.	2-octaprenyl-6-methoxyphenol hydroxylase; produces 2-octaprenyl-6-methoxy-1,4-benzoquinone
b2906	ubiI	n.s.	n.s.	Putative FAD-dependent oxidoreductase, function unknown; downstream of and homologous to ubiH (visB)
b3834	ubiJ	n.s.	n.s.	Function unknown, SCP2 family
b2311	ubiX	n.s.	n.s.	3-octaprenyl-4-hydroxybenzoate carboxylyase; UbiD isozyme
b3812	yigB	-12.4487	1.17002	5-amino-6-(5-phospho-D-ribitylamino)uracil phosphatase YigB, involved in the riboflavin biosynthesis pathway

## Sheet: Tab 4
Nucleotides transport and metabolism:
Gene ID	Gene Name	Av. FC	Error	Description
b3665	adeD	n.s.	n.s.	Cryptic (or inducer-unknown) adenine deaminase; can be activated by hns mutation or IS elements; adenine aminohydrolase
b3714	adeP	-8.68756	1.47403	Adenine permease, high affinity; adenine:H+ symporter
b3664	adeQ	n.s.	n.s.	Predicted adenine permease, function unknown
b0505	allA	n.s.	n.s.	Ureidoglycolate hydrolase: allantoin for anaerobic nitrogen
b0512	allB	n.s.	n.s.	Allantoinase: allantoin for anaerobic nitrogen; tetrameric
b0469	apt	-8.03596	0.793155	Adenine phosphoribosyltransferase; adenine salvage, AMP from PRPP + Ade
b0032	carA	-7.82626	1.81103	Carbamoyl phosphate synthase, small subunit; glutamine-hydrolyzing, tetramer of heterodimers
b0033	carB	-6.22448	0.943511	Carbamoyl phosphate synthase, ammonia, large subunit; tetramer of heterodimers
b0337	codA	-18.2084	1.96709	Cytosine/isoguanine deaminase
b0336	codB	-130.376	23.1609	Cytosine transport
b3806	cyaA	n.s.	n.s.	Adenylate cyclase
b2065	dcd	n.s.	n.s.	dCTP deaminase; mutants suppress lethal dut mutants
b4382	deoA	n.s.	n.s.	Thymidine phosphorylase; homodimeric
b4381	deoC	n.s.	n.s.	2-deoxy-D-ribose 5-phosphate aldolase (DERA); deoxyriboaldolase
b4384	deoD	n.s.	n.s.	Purine nucleoside phosphorylase; PNP; hexamer
b0160	dgt	n.s.	n.s.	Deoxyguanosine 5'-triphosphate triphosphohydrolase; dGTPase
b3640	dut	n.s.	n.s.	dUTP pyrophosphatase; dUTPase
b4064	ghxP	-16.2912	2.42152	Predicted purine permease, function unknown
b4464	ghxQ	n.s.	n.s.	Predicted purine permease, function unknown
b0238	gpt	-4.60752	0.701666	Guanine-xanthine phosphoribosyltransferase phosphotransferase
b0477	gsk	-14.7296	1.53595	Inosine-guanosine kinase
b2507	guaA	-6.4362	0.527266	GMP synthase
b2508	guaB	-29.019	4.43501	Inosine-5'-monophosphate (IMP) dehydrogenase
b0104	guaC	n.s.	n.s.	GMP reductase
b2883	guaD	n.s.	n.s.	Guanine deaminase
b1970	hiuH	1465.69	986.464	Hydroxyisourate hydrolase; HIU hydrolase, HIUHase; periplasmic transthyretin-like protein (TLP); EcTRP; tetrameric, metal-binding; unrelated to soybean HIUHase
b0125	hpt	n.s.	n.s.	Hypoxanthine-guanine phosphoribosyltransferase
b2873	hyuA	n.s.	n.s.	D-stereospecific phenylhydantoinase; physiological function unknown
b4328	iadA	n.s.	n.s.	Isoaspartyl dipeptidase
b0159	mtn	n.s.	n.s.	5'-Methylthioadenosine nucleosidase; S-adenosylhomocysteine and 5'-deoxyadenosine are also substrates
b0099	mutT	n.s.	n.s.	8-oxo-dGTPase, antimutator; prevents AT-to-GC transversions; dGTP pyrophosphohydrolase
b2615	nadK	n.s.	n.s.	ATP-NAD kinase
b2518	ndk	n.s.	n.s.	Nucleoside diphosphate kinase; NDP kinase
b4167	nnr	n.s.	n.s.	Bifunctional NAD(P)H-hydrate repair enzyme; C-terminal domain ADP-dependent (S)-NAD(P)H-hydrate dehydratase and N-terminal domain NAD(P)H-hydrate epimerase
b2234	nrdA	n.s.	n.s.	Ribonucleoside-diphosphate reductase 1, alpha subunit; class Ia aerobic ribonucleotide reductase; B1 protein, R1 subunit
b2235	nrdB	n.s.	n.s.	Ribonucleoside-diphosphate reductase 1, beta subunit; class Ia aerobic ribonucleotide reductase; B2 protein, R2 subunit
b4238	nrdD	n.s.	n.s.	Ribonucleoside-triphosphate reductase; class III anaerobic ribonucleotide reductase
b2675	nrdE	n.s.	n.s.	Ribonucleoside-diphosphate reductase 2, alpha subunit; class Ib aerobic ribonucleotide reductase
b2676	nrdF	n.s.	n.s.	Ribonucleoside-diphosphate reductase 2, beta subunit; class Ib aerobic ribonucleotide reductase
b2674	nrdI	n.s.	n.s.	Flavodoxin required for NrdEF cluster assembly
b3996	nudC	n.s.	n.s.	NADH pyrophosphatase
b1759	nudG	n.s.	n.s.	CTP pyrophosphohydrolase; also hydrolyzes 2-hydroxy-dATP, 8-hydroxy-dGTP, 5-hydroxy-CTP, dCTP and 5-methyl-dCTP
b1134	nudJ	n.s.	n.s.	Thiamin pyrophosphate (TPP) phosphatase; non-specific nucleoside tri-and diphosphatase; bacimethrin resistance
b2393	nupC	-5.71291	0.325225	Nucleoside transporter, except guanosine
b2964	nupG	n.s.	n.s.	Nucleoside transporter
b2161	nupX	n.s.	n.s.	Nucleoside permease; in operon with rihB; silent (uninduced) gene
b2502	ppx	n.s.	n.s.	Exopolyphosphatase; inhibited by pppGpp and ppGpp, also has guanosine pentaphosphatase activity
b2147	preA	n.s.	n.s.	Dihydropyrimidine dehydrogenase, NADH-dependent, subunit C; pyrimidine metabolism; required for swarming phenotype
b1207	prs	n.s.	n.s.	Phosphoribosylpyrophosphate synthase
b2165	psuG	n.s.	n.s.	Pseudouridine 5'-phosphate glycosidase; pseudouridine utilization
b2164	psuT	n.s.	n.s.	Predicted pseudouridine transporter
b4177	purA	n.s.	n.s.	Adenylosuccinate synthase, purine synthesis
b1131	purB	-5.62065	0.543653	Adenylosuccinate lyase, purine synthesis
b2476	purC	-13.4427	2.41012	Phosphoribosyl-aminoimidazole-succinocarboxamide synthase; purine synthesis
b4005	purD	n.s.	n.s.	Phosphoribosylamine-glycine ligase, purine synthesis; phosphoribosylglycinamide synthase; glycinamide ribonucleotide synthase (GARS)
b0523	purE	-28.2749	4.98972	N5-carboxyaminoimidazole ribonucleotide (N-CAIR) mutase; purine synthesis
b2312	purF	-6.94028	1.00113	Amidophosphoribosyltransferase, purine synthesis; also known as glutamine 5'-phosphoribosylpyrophosphate amidotransferase, GPATase
b4006	purH	-7.40276	1.30917	Phosphoribosylaminoimidazolecarboxamide formyltransferase; purine synthesis
b0522	purK	-23.76	3.52449	N5-carboxyaminoimidazole ribonucleotide (N-CAIR) synthase; purine synthesis
b2557	purL	n.s.	n.s.	Phosphoribosylformylglycinamide synthase; contains a synthase domain (N) and a glutamine amidotransferase domain (C)
b2499	purM	-18.0188	3.72667	Phosphoribosyl-aminoimidazole (AIR) synthase; homodimeric
b2500	purN	-9.07308	1.17563	Glycinamide ribonucleotide transformylase (GART) 1, purine synthesis; glycinamide ribonucleotide formyltransferase
b1658	purR	n.s.	n.s.	Purine regulon repressor
b1849	purT	n.s.	n.s.	Glycinamide ribonucleotide transformylase (GART) 2, non-folate-requiring, purine synthesis
b1232	purU	-5.64568	0.580683	Formyltetrahydrofolate hydrolase; mutation causes transient glycine starvation
b4245	pyrB	-38.4447	3.61067	Aspartate carbamoyltransferase, catalytic subunit; ATCase; aspartate transcarbamylase; aspartate transcarbamoylase
b1062	pyrC	-26.5739	2.41127	Dihydroorotase, the third step in pyrimidine biosynthesis; dimeric; Zn(II) metalloenzyme, binuclear metal center
b0945	pyrD	-106.365	20.5463	Dihydroorotate dehydrogenase, UMP biosynthesis
b3642	pyrE	n.s.	n.s.	Orotate phosphoribosyltransferase
b1281	pyrF	n.s.	n.s.	Orotidine-5'-phosphate decarboxylase; OMP decarboxylase
b2780	pyrG	n.s.	n.s.	CTP synthase; CtpS
b0171	pyrH	n.s.	n.s.	Uridylate kinase; hexameric
b4244	pyrI	-14.9163	1.51177	Aspartate carbamoyltransferase, regulatory subunit; aspartate transcarbamylase; ATCase; aspartate transcarbamoylase
b4246	pyrL	n.s.	n.s.	pyrBI operon regulatory leader peptide
b0651	rihA	n.s.	n.s.	Ribonucleoside hydrolase, pyrimidine specific
b2162	rihB	133.651	17.843	Ribonucleoside hydrolase, pyrimidine specific; silent gene; in operon with nupX nucleoside transporter; induced by AI-2 pheromone
b0030	rihC	7.7579	0.388811	Ribonucleoside hydrolase
b2879	ssnA	n.s.	n.s.	Required for early stationary phase viability decline; aminohydrolase related; negatively regulated by RpoS
b1238	tdk	n.s.	n.s.	Deoxythymidine kinase
b2827	thyA	n.s.	n.s.	Thymidylate synthase; aminopterin, trimethoprim resistance; homodimer
b1098	tmk	n.s.	n.s.	Thymidylate kinase
b2888	uacT	n.s.	n.s.	Uric acid permease
b2066	udk	n.s.	n.s.	Uridine/cytidine kinase
b3831	udp	n.s.	n.s.	Uridine phosphorylase
b0675	umpH	n.s.	n.s.	UMP phosphatase; HAD23
b2498	upp	-25.0179	4.21435	Uracil phosphoribosyltransferase
b2497	uraA	-59.5073	3.97206	Uracil permease; affects concentration dependence of pyr mutants
b3654	xanP	-18.2695	1.00401	Xanthine permease
b2882	xanQ	n.s.	n.s.	Xanthine permease

## Sheet: Tab 5
Lipids transport and metabolism:
Gene ID	Gene Name	Av. FC	Error	Description
b2836	aas	n.s.	n.s.	Acyl-ACP synthase; 2-acylglycerophosphoethanolamine acyltransferase; salvage pathway for reacylation; inner membrane; bifunctional for turnover/incorporation
b0185	accA	n.s.	n.s.	Acetyl-CoA carboxylase, carboxyltransferase alpha subunit
b3255	accB	n.s.	n.s.	Acetyl-CoA carboxylase, biotin carboxyl carrier protein; BCCP; homodimeric
b3256	accC	n.s.	n.s.	Acetyl-CoA carboxylase, biotin carboxylase (BC) subunit
b2316	accD	n.s.	n.s.	Acetyl-CoA carboxylase, carboxyltransferase beta subunit
b0404	acpH	n.s.	n.s.	Acyl carrier protein (ACP) phosphodiesterase; ACP hydrolyase
b1094	acpP	n.s.	n.s.	Acyl carrier protein ACP
b2563	acpS	n.s.	n.s.	ACP-CoA phosphopantetheinyltransferase; Holo-ACP synthase
b4069	acs	15.7007	0.85155	Acetyl CoA synthase, acetate-scavenging enzyme, improves carbon starvation survival
b2222	atoA	n.s.	n.s.	Acetate CoA-transferase
b2224	atoB	n.s.	n.s.	Acetyl-CoA acetyltransferase
b2221	atoD	n.s.	n.s.	Acetyl-CoA:acetoacetyl-CoA transferase beta-subunit
b2223	atoE	n.s.	n.s.	Short-chain fatty acids transporter
b3057	bacA	n.s.	n.s.	Undecaprenyl pyrophosphate phosphatase BacA(UppP); overexpression confers bacitracin resistance
b4249	bdcA	n.s.	n.s.	c-di-GMP-binding biofilm dispersal mediator protein
b0311	betA	n.s.	n.s.	Choline dehydrogenase, oxygen-dependent; bet genes confer protection against osmotic stress by making the osmoprotectant glycine betaine from choline
b1710	btuE	n.s.	n.s.	Glutathione peroxidase; non-specific peroxidase activity
b0039	caiA	n.s.	n.s.	Crotonobetaine reductase, CII component
b0038	caiB	n.s.	n.s.	Carnitine dehydratase; crotonobetaine reductase, CI component
b0037	caiC	n.s.	n.s.	Crotonobetain/carnitine-CoA ligase
b0036	caiD	n.s.	n.s.	Carnitinyl-CoA dehydratase
b3918	cdh	n.s.	n.s.	CDP-diglyceride hydrolase; Salmonella ortholog has both UDP sugar hydrolase (UshB) and NAD pyrophosphatase (PnuE) activities
b0175	cdsA	n.s.	n.s.	CDP-diglyceride synthase, integral membrane protein with eight transmembrane helices; also known as phosphatidate cytidylyltransferase
b1661	cfa	n.s.	n.s.	Cyclopropane fatty acid synthase; CFA lipid modification is required for acid resistance in early stationary phase
b0614	citX	n.s.	n.s.	Apo-citrate lyase phosphoribosyl-dephospho-CoA transferase
b1249	clsA	n.s.	n.s.	Cardiolipin synthase 1; mutants are dihydroxybutylphosphonate resistant; novobiocin sensitivity
b0789	clsB	-6.68895	1.31463	Cardiolipin synthase 2
b1046	clsC	n.s.	n.s.	Cardiolipin synthase 3, active in stationary phase
b0954	fabA	n.s.	n.s.	3R-3-hydroxydecanoyl acyl carrier protein (ACP) dehydratase; also called beta-hydroxydecanoylthioester dehydrase
b2323	fabB	n.s.	n.s.	3-oxoacyl-[acyl-carrier-protein] synthase I; beta-Ketoacyl-ACP synthase I; KAS I; homodimeric
b1092	fabD	n.s.	n.s.	Malonyl-CoA-acyl carrier protein transacylase
b1095	fabF	n.s.	n.s.	beta-Ketoacyl-ACP synthase II; KAS II; homodimeric
b1093	fabG	n.s.	n.s.	beta-Ketoacyl-ACP reductase
b1091	fabH	n.s.	n.s.	beta-Ketoacyl-ACP synthase III; KAS III; monomer
b1288	fabI	n.s.	n.s.	Enoyl-ACP reductase, NADH dependent
b0180	fabZ	n.s.	n.s.	3R-hydroxymyristoyl acyl carrier protein (ACP) dehydratase
b3845	fadA	24.4584	7.46383	3-ketoacyl-CoA thiolase, fatty acid oxidation complex subunit beta
b3846	fadB	23.3808	8.61399	Multifunctional fatty acid oxidation complex subunit alpha; four enzyme activities: L-3-hydroxyacyl-CoA dehydrogenase, 3-hydroxyacyl-CoA epimerase, dodecenoyl-CoA-delta-isomerase, and small-chain-length enoyl-CoA hydratase (cronotase)
b1805	fadD	23.7191	1.82818	Acyl-CoA synthase
b0221	fadE	18.2512	6.17001	Medium-long-chain fatty acyl-CoA dehydrogenase
b3081	fadH	12.4683	2.55482	2,4-dienoyl CoA reductase, NADPH-dependent
b2342	fadI	9.71785	1.83546	Thiolase of anaerobic fatty acid oxidation complex FadIJ; 3-ketoacyl-CoA thiolase
b2341	fadJ	9.81081	2.49121	Multifunctional anaerobic fatty acid oxidation complex FadIJ; has 3-hydroxyacyl-CoA dehydrogenase and medium-long-chain-length enoyl-CoA hydratase activities; probable beta-hydroxybutyryl-CoA epimerase and dodecenoyl-CoA-delta-isomerase
b1701	fadK	n.s.	n.s.	Acyl-CoA synthase, anaerobic
b2344	fadL	4.95783	0.334332	Fatty acid transport protein, outer membrane; long-chain fatty acid receptor
b0443	fadM	n.s.	n.s.	long-chain acyl-CoA thioesterase III
b4517	gnsA	n.s.	n.s.	Multicopy suppressor of null secG(Cs) and fabA6(Ts); overexpression increases unsaturated fatty acid content of phospholipids; gnsB paralog
b1550	gnsB	-20.8393	17.4094	Multicopy suppressor of secG(Cs) and fabA6(Ts), Qin prophage; overexpression increases unsaturated fatty acid content of phospholipids; gnsA paralog
b2350	gtrA	n.s.	n.s.	Bactoprenol-linked glucose translocase, CPS-53/KpLE1 prophage; part of the GtrABS tripartite system for prophage seroconversion of type IV O antigen to serotype 4a
b2541	hcaB	n.s.	n.s.	3-Phenylpropionate-dihydrodiol dehydrogenase; hca genes catabolize 3-phenylpropionate and cinnamic acid, feeding the products into the the mhp pathway
b2542	hcaD	n.s.	n.s.	3-Phenylpropionate/cinnamic acid dioxygenase, ferredoxin reductase subunit; hca genes catabolize 3-phenylpropionate and cinnamic acid, feeding the products into the the mhp pathway
b1619	hdhA	n.s.	n.s.	7-alpha-Hydroxysteroid dehydrogenase
b2889	idi	n.s.	n.s.	Isopentenyl diphosphate isomerase, isoprenoid biosynthesis; interconverts isopentenyl diphosphate (IPP) and dimethylallyl diphosphate (DMAPP)
b4266	idnO	n.s.	n.s.	5-keto-D-Gluconate 5-reductase
b2747	ispD	-4.57603	0.436382	2-C-methyl-D-erythritol 4-phosphate cytidylyltransferase; alternative nonmevalonate (DXP) pathway for terpenoid biosynthesis; essential gene
b1208	ispE	n.s.	n.s.	4-diphosphocytidyl-2-C-methylerythritol kinase; isopentenyl phosphate kinase; alternative nonmevalonate (DXP) pathway for terpenoid biosynthesis; essential gene
b2746	ispF	-4.94898	0.483735	2-C-methyl-D-erythritol 2,4-cyclodiphosphate (MECP) synthase; alternative nonmevalonate (DXP) pathway for terpenoid biosynthesis; essential gene; trimeric
b2515	ispG	n.s.	n.s.	1-hydroxy-2-methyl-2-(E)-butenyl 4-diphosphate synthase; alternative nonmevalonate (DXP) pathway for terpenoid biosynthesis; [4Fe-4S] protein
b0029	ispH	n.s.	n.s.	4-hydroxy-3-methylbut-2-enyl diphosphate reductase; last, branched, step of isopentenyl diphosphate (IPP) and dimethylallyl diphosphate (DMAPP) synthesis from 1-hydroxy-2-methyl-2-(E)-butenyl 4-diphosphate; alternative nonmevalonate (DXP) pathway for terp
b0174	ispU	n.s.	n.s.	Undecaprenyl pyrophosphate synthase; dimeric
b0181	lpxA	n.s.	n.s.	Lipid A synthesis, UDP-N-acetylglucosamine acyltransferase
b0182	lpxB	n.s.	n.s.	Lipid A disaccharide synthase
b0096	lpxC	n.s.	n.s.	Lipid A synthesis, UDP-3-O-(R-3-hydroxymyristoyl)-N-acetylglucosamine deacetylase; zinc metalloamidase; cell envelope and cell separation
b0179	lpxD	n.s.	n.s.	Lipid A synthesis, UDP-3-O-(R-3-hydroxymyristoyl)-glucosamine N-acyltransferase
b0524	lpxH	n.s.	n.s.	Lipid A synthesis, UDP-2,3-diacylglucosamine pyrophosphatase
b0915	lpxK	n.s.	n.s.	Lipid A 4' kinase
b1054	lpxL	n.s.	n.s.	Lipid A synthesis, KDO2-lipid IVA lauroyl-ACP acyltransferase; not under heat shock regulation; membrane protein affecting cell division, growth, and high-temperature survival
b1855	lpxM	n.s.	n.s.	Lipid A synthesis, KDO2-lauroyl-lipid IVA myristoyl-ACP acyltransferase
b2378	lpxP	n.s.	n.s.	Lipid A synthesis, KDO2-lipid IVA palmitoleoyl-ACP acyltransferase; cold temperature inducible
b2174	lpxT	-4.57756	0.507463	Lipid A 1-diphosphate synthase; undecaprenyl pyrophosphate:lipid A 1-phosphate phosphotransferase
b1393	paaF	n.s.	n.s.	2,3-dehydroadipyl-CoA hydratase; enoyl-CoA hydratase; phenylacetic acid degradation
b1394	paaG	n.s.	n.s.	1,2-epoxyphenylacetyl-CoA isomerase, oxepin-CoA-forming; phenylacetic acid degradation
b1395	paaH	n.s.	n.s.	3-hydroxyadipyl-CoA dehydrogenase, NAD+-dependent; phenylacetic acid degradation
b1397	paaJ	n.s.	n.s.	3-oxoadipyl-CoA/3-oxo-5,6-dehydrosuberyl-CoA thiolase; phenylacetic acid degradation
b0418	pgpA	n.s.	n.s.	Phosphatidylglycerophosphatase A, membrane bound
b1278	pgpB	n.s.	n.s.	Phosphatidylglycerophosphatase B, membrane bound; C(55)-PP phosphatase; also has a minor undecaprenyl pyrophosphate pyrophosphatase (UppP) activity
b1912	pgsA	n.s.	n.s.	Phosphatidylglycerophosphate synthase
b3825	pldB	n.s.	n.s.	Lysophospholipase L2
b4041	plsB	n.s.	n.s.	Glycerol-3-phosphate acyltransferase
b3018	plsC	n.s.	n.s.	1-Acyl-n-glycerol-3-phosphate acyltransferase; affects partitioning
b1090	plsX	n.s.	n.s.	Probable phosphate acyltransferase
b3059	plsY	n.s.	n.s.	Probable glycerol-3-phosphate acyltransferase
b0335	prpE	n.s.	n.s.	Propionate--CoA ligase; propionate catabolism via 2-methlycitrate cycle, characterized primarily in Salmonella
b4160	psd	n.s.	n.s.	Phosphatidylserine decarboxylase, phospholipid biosynthesis
b2585	pssA	n.s.	n.s.	Phosphatidylserine synthase
b0377	sbmA	n.s.	n.s.	Microcin B17 transporter
b2917	scpA	n.s.	n.s.	Methylmalonyl-CoA mutase, B12-dependent
b2919	scpB	n.s.	n.s.	Methylmalonyl-CoA decarboxylase
b2705	srlD	n.s.	n.s.	Sorbitol-6-phosphate dehydrogenase
b0452	tesB	n.s.	n.s.	Acyl-CoA thioesterase II
b2426	ucpA	17.2064	1.93706	Furfural resistance, predicted oxidoreductase, COG1028 family
b3449	ugpQ	n.s.	n.s.	Glycerophosphodiester phosphodiesterase; cytosolic
b0736	ybgC	n.s.	n.s.	Acyl-CoA thioesterase, involved in phospholipid metabolism; binds ACP; acyl-ACP could be native substrate
b0772	ybhC	n.s.	n.s.	Acyl-CoA thioesterase, verified lipoprotein; physiological role unknown
b1253	yciA	n.s.	n.s.	Acyl-CoA esterase, role unknown
b1271	yciK	6.72576	0.91866	Predicted oxidoreductase, COG1028 family; function unknown
b1694	ydiF	-23.5017	2.30809	Short-chain acyl-CoA transferase, in vivo function unknown
b1695	ydiO	n.s.	n.s.	Predicted acyl-CoA dehydrogenase, function unknown
b2086	yegS	n.s.	n.s.	Phosphatidylglycerol kinase, metal-dependent
b2299	yfcD	n.s.	n.s.	Predicted NUDIX hydrolase, function unknown
b2371	yfdE	n.s.	n.s.	Function unknown, CoA-transferase family
b2736	ygbJ	n.s.	n.s.	Function unknown
b2774	ygcW	n.s.	n.s.	Predicted oxidoreductase, COG1028 family; function unknown
b2902	ygfF	n.s.	n.s.	Predicted oxidoreductase, COG1028 family; function unknown
b3003	yghA	n.s.	n.s.	Predicted oxidoreductase, COG1028 family; function unknown
b3157	yhbT	n.s.	n.s.	Function unknown, COG3154 family of putative lipid carrier proteins
b3862	yihG	n.s.	n.s.	Predicted acyltransferase, inner membrane protein, function unknown
b3882	yihU	n.s.	n.s.	gamma-Hydroxybutyrate dehydrogenase, NADH-dependent
b4377	yjjU	n.s.	n.s.	Predicted phospholipase, patatin-like family, function unknown
b1408	ynbA	n.s.	n.s.	Phosphatidylglycerophosphate synthase homolog, function unknown; inner membrane protein
b1410	ynbC	n.s.	n.s.	Predicted bifunctional lysophospholipase and SAM methyltransferase, function unknown
b1758	ynjF	n.s.	n.s.	Inner membrane protein, phosphatidylglycerophosphate synthase homolog, function unknown
b2137	yohF	n.s.	n.s.	Predicted oxidoreductase, COG1028 family; function unknown; acid sensitive, induced by ALS inhibition
b2844	yqeF	10.1094	0.950503	Acetyl-CoA acetyltransferase homolog, function unknown
