# Supplementary material for: Transcriptomic Response Analysis of Escherichia coli to Palladium Stress
Source: Front Microbiol. 2021 Oct 8;12:741836. doi: 10.3389/fmicb.2021.741836 (PMC8533678; doi:10.3389/fmicb.2021.741836)
Supplement: Supplementary file 6 [file Data_Sheet_6.xlsx]

## Sheet: Tab 1
Cell cylce control, division, and cell wall biosynthesis:
Gene ID	Gene Name	Av. FC	Error	Description
b0185	accA	n.s.	n.s.	Acetyl-CoA carboxylase, carboxyltransferase alpha subunit
b3255	accB	n.s.	n.s.	Acetyl-CoA carboxylase, biotin carboxyl carrier protein; BCCP; homodimeric
b3256	accC	n.s.	n.s.	Acetyl-CoA carboxylase, biotin carboxylase (BC) subunit
b2316	accD	n.s.	n.s.	Acetyl-CoA carboxylase, carboxyltransferase beta subunit
b1094	acpP	n.s.	n.s.	Acyl carrier protein ACP
b2563	acpS	n.s.	n.s.	ACP-CoA phosphopantetheinyltransferase; Holo-ACP synthase
b4053	alr	n.s.	n.s.	Alanine racemase
b2253	arnB	n.s.	n.s.	UDP-4-amino-4-deoxy-L-arabinose synthase; UDP-4-ketopentose aminotransferase; L-glutamate is the amine donor
b2254	arnC	-20.7752	9.83184	Undecaprenyl phosphate-aminoarabinose synthase
b2256	arnD	n.s.	n.s.	Undecaprenyl phosphate-aminoarabinose deformylase
b2257	arnT	n.s.	n.s.	4-amino-4-deoxy-L-arabinose(Ara4N):Lipid A transferase; modifies lipid A phosphates with aminoarabinose and confers resistance to polymyxin B and cationic antimicrobial peptides; glycolipid donor is undecaprenyl phosphate-alpha-L-Ara4N
b3918	cdh	n.s.	n.s.	CDP-diglyceride hydrolase; Salmonella ortholog has both UDP sugar hydrolase (UshB) and NAD pyrophosphatase (PnuE) activities
b0175	cdsA	n.s.	n.s.	CDP-diglyceride synthase, integral membrane protein with eight transmembrane helices; also known as phosphatidate cytidylyltransferase
b1661	cfa	n.s.	n.s.	Cyclopropane fatty acid synthase; CFA lipid modification is required for acid resistance in early stationary phase
b1249	clsA	n.s.	n.s.	Cardiolipin synthase 1; mutants are dihydroxybutylphosphonate resistant; novobiocin sensitivity
b0789	clsB	-6.68895	1.31463	Cardiolipin synthase 2
b1046	clsC	n.s.	n.s.	Cardiolipin synthase 3, active in stationary phase
b0381	ddlA	n.s.	n.s.	D-alanine:D-alanine ligase A, ADP-forming
b0092	ddlB	n.s.	n.s.	D-alanine:D-alanine ligase B, ADP-forming
b4042	dgkA	n.s.	n.s.	Diacylglycerol kinase
b4114	eptA	n.s.	n.s.	Lipid A phosphoethanolamine transferase, associated with polymyxin resistance
b3546	eptB	7.5834	1.01161	KDO phosphoethanolamine transferase, Ca(2+)-inducible; required for Ca(2+) tolerance of heptose-deficient cells
b3955	eptC	-12.3763	0.984064	LPS heptose I phosphoethanolamine transferase
b0954	fabA	n.s.	n.s.	3R-3-hydroxydecanoyl acyl carrier protein (ACP) dehydratase; also called beta-hydroxydecanoylthioester dehydrase
b2323	fabB	n.s.	n.s.	3-oxoacyl-[acyl-carrier-protein] synthase I; beta-Ketoacyl-ACP synthase I; KAS I; homodimeric
b1092	fabD	n.s.	n.s.	Malonyl-CoA-acyl carrier protein transacylase
b1095	fabF	n.s.	n.s.	beta-Ketoacyl-ACP synthase II; KAS II; homodimeric
b1093	fabG	n.s.	n.s.	beta-Ketoacyl-ACP reductase
b1091	fabH	n.s.	n.s.	beta-Ketoacyl-ACP synthase III; KAS III; monomer
b1288	fabI	n.s.	n.s.	Enoyl-ACP reductase, NADH dependent
b3963	fabR	n.s.	n.s.	Transcriptional repressor of fabA and fabB
b0180	fabZ	n.s.	n.s.	3R-hydroxymyristoyl acyl carrier protein (ACP) dehydratase
b1187	fadR	n.s.	n.s.	Repressor/activator for fatty acid metabolism regulon; fatty acid-responsive transcription factor; fabAB, iclR activator (regulates aceBAK, glyoxylate shunt); fad repressor; homodimeric
b0094	ftsA	n.s.	n.s.	Cell division and septation protein, specific role unknown; recruited to FtsZ ring
b2748	ftsB	n.s.	n.s.	Membrane protein required for cell division; septum localization dependent on Ftsl and FtsQ
b3463	ftsE	n.s.	n.s.	ATP-binding protein associated with the inner membrane via FtsX; cell division, null mutant has filamentous growth and requires high salt for viability
b0084	ftsI	n.s.	n.s.	Transpetidase, PBP3; penicillin-binding protein 3 involved in septal peptidoglycan synthesis
b0890	ftsK	n.s.	n.s.	DNA translocase at septal ring sorting daughter chromsomes
b0083	ftsL	n.s.	n.s.	Cell division and growth, membrane protein
b3933	ftsN	n.s.	n.s.	Cell division and growth; multicopy suppresses ftsA12
b3017	ftsP	n.s.	n.s.	Septal ring component that protects the divisome from stress; multicopy suppressor of ftsI(Ts)
b0093	ftsQ	n.s.	n.s.	Divisome assembly protein; cell division and growth of wall at septum
b0089	ftsW	n.s.	n.s.	Lipid II flippase; divisome protein recruiting FtsI; SEDS protein
b3462	ftsX	n.s.	n.s.	Integral membrane protein invoved in cell division; binds FtsE to the inner membrane
b3464	ftsY	n.s.	n.s.	Signal recognition particle (SRP) receptor, GTPase
b0095	ftsZ	n.s.	n.s.	Septal ring GTPase required for cell division and growth; initiation of septation; tubulin-like protein
b4128	ghoS	-110.516	12.2749	Endoribonuclease antitoxin GhoS
b4559	ghoT	n.s.	n.s.	Toxin GhoT
b3730	glmU	n.s.	n.s.	Bifunctional glucosamine-1-phosphate acetyltransferase and N-acetylglucosamine-1-phosphate uridylyltransferase, hexameric
b3608	gpsA	n.s.	n.s.	sn-Glycerol-3-phosphate dehydrogenase [NAD(P)+]
b4667	ibsA	n.s.	n.s.	Toxic membrane protein, in SIBa repeat
b4668	ibsB	n.s.	n.s.	Toxic membrane protein, in SIBb repeat
b4665	ibsC	-117.695	28.257	Toxic membrane protein, in SIBc repeat
b4664	ibsD	n.s.	n.s.	Toxic membrane protein, in SIBd repeat
b4666	ibsE	n.s.	n.s.	Toxic membrane protein, in SIBe repeat
b1139	lit	-10.1379	0.989829	Cell death peptidase, expression of T4 late genes; e14 prophage
b1677	lpp	n.s.	n.s.	Murein lipoprotein; Braun's lipoprotein
b3200	lptA	n.s.	n.s.	Periplasmic LPS-binding protein, binds Lipid A domain; LPS transport and assembly
b3201	lptB	n.s.	n.s.	LPS export ABC transporter ATP-binding protein; LptBFGC export complex
b3199	lptC	n.s.	n.s.	LPS export, IM-tethered periplasmic LPS-binding protein; LptBFGC export complex
b0054	lptD	-4.73581	0.599971	LPS assembly OM complex LptDE, beta-barrel component
b0641	lptE	n.s.	n.s.	LPS assembly OM complex LptDE, LPS-binding lipoprotein component
b4261	lptF	n.s.	n.s.	Lipopolysaccharide export ABC permease; LptBFGC export complex
b4262	lptG	n.s.	n.s.	Lipopolysaccharide export ABC permease; LptBFGC export complex
b0181	lpxA	n.s.	n.s.	Lipid A synthesis, UDP-N-acetylglucosamine acyltransferase
b0182	lpxB	n.s.	n.s.	Lipid A disaccharide synthase
b0096	lpxC	5.04555	0.462218	Lipid A synthesis, UDP-3-O-(R-3-hydroxymyristoyl)-N-acetylglucosamine deacetylase; zinc metalloamidase; cell envelope and cell separation
b0179	lpxD	n.s.	n.s.	Lipid A synthesis, UDP-3-O-(R-3-hydroxymyristoyl)-glucosamine N-acyltransferase
b0524	lpxH	-8.60917	0.417108	Lipid A synthesis, UDP-2,3-diacylglucosamine pyrophosphatase
b0915	lpxK	n.s.	n.s.	Lipid A 4' kinase
b4647	mokA	n.s.	n.s.	Pseudogene, overlapping regulatory peptide, enables hokB; first 11 aa deleted by IS150 insertion
b1420	mokB	n.s.	n.s.	Overlapping regulatory peptide, enables hokB expression
b0018	mokC	6.80258	1.71949	Might be the toxic component of a type I toxin-antitoxin (TA) system
b3189	murA	n.s.	n.s.	UDP-N-acetylglucosamine enoylpyruvyl transferase; fosfomycin resistance
b3972	murB	n.s.	n.s.	UDP-N-acetylenolpyruvoylglucosamine reductase, FAD-binding
b0091	murC	n.s.	n.s.	UDP-N-acetylmuramate:L-alanine ligase; L-alanine adding enzyme
b0088	murD	n.s.	n.s.	D-glutamic acid adding enzyme; UDP-N-acetylmuramoyl-L-alanine:D-glutamate ligase
b0085	murE	n.s.	n.s.	meso-diaminopimelate adding enzyme; UDP-N-acetylmuramoyl-L-alanyl-D-glutamate:meso-diaminopimelate ligase
b0086	murF	n.s.	n.s.	D-alanyl:D-alanine adding enzyme; UDP-N-acetylmuramoyl-tripeptide:D-alanyl-D-alanine ligase
b0090	murG	n.s.	n.s.	N-acetylglucosaminyl transferase; UDP-N-acetylglucosamine:N-acetylmuramyl-(pentapeptide) pyrophosphoryl-undecaprenol N-acetylglucosamine transferase; murein synthesis peripheral membrane protein interacting with cardiolipin
b3967	murI	n.s.	n.s.	Glutamate racemase, D-glutamate synthesis
b1069	murJ	n.s.	n.s.	Probable peptidoglycan lipid II flippase; required for murein synthesis
b2429	murP	n.s.	n.s.	N-acetylmuramic acid permease, EIIBC component, PTS system
b2428	murQ	n.s.	n.s.	N-acetylmuramic acid 6-phosphate (MurNAc-6-P) etherase; GlcNAc 6-phosphate and D-lactate are primary products
b2427	murR	n.s.	n.s.	Repressor for murPQ, MurNAc 6-P inducible
b1283	osmB	8.58174	1.61131	Osmotically and stress inducible lipoprotein; function unknown; mutation confers partial resistance to osmotic stress
b1739	osmE	n.s.	n.s.	Osmotically inducible lipoprotein, function unknown
b0418	pgpA	n.s.	n.s.	Phosphatidylglycerophosphatase A, membrane bound
b1278	pgpB	n.s.	n.s.	Phosphatidylglycerophosphatase B, membrane bound; C(55)-PP phosphatase; also has a minor undecaprenyl pyrophosphate pyrophosphatase (UppP) activity
b2560	pgpC	n.s.	n.s.	Phosphatidylglycerophosphatase C, membrane bound
b1912	pgsA	n.s.	n.s.	Phosphatidylglycerophosphate synthase
b3821	pldA	n.s.	n.s.	Outer-membrane phospholipase A; phospholipase A1; OmpLA
b3825	pldB	n.s.	n.s.	Lysophospholipase L2
b4041	plsB	n.s.	n.s.	Glycerol-3-phosphate acyltransferase
b3018	plsC	n.s.	n.s.	1-Acyl-n-glycerol-3-phosphate acyltransferase; affects partitioning
b1090	plsX	n.s.	n.s.	Probable phosphate acyltransferase
b4160	psd	n.s.	n.s.	Phosphatidylserine decarboxylase, phospholipid biosynthesis
b2585	pssA	n.s.	n.s.	Phosphatidylserine synthase
b3788	rffG	-4.83809	0.349446	dTDP-glucose dehydratase; needed for ECA (enterobacterial common antigen) synthesis
b3789	rffH	-4.33416	0.261846	Glucose-1-phosphate thymidylyltransferase; needed for ECA (enterobacterial common antigen) synthesis
b0494	tesA	n.s.	n.s.	Acyl-CoA thioesterase I; also protease I; also lysophospholipase L1; monomeric
b0452	tesB	n.s.	n.s.	Acyl-CoA thioesterase II
b3633	waaA	n.s.	n.s.	3-deoxy-D-manno-octulosonate(Kdo)-lipid A transferase
b3628	waaB	n.s.	n.s.	UDP-D-galactose:glucosylLPS-alpha-1,3-D-galactosyltransferase
b3621	waaC	-4.76143	0.189747	LPS heptosyltransferase I; LPS core biosynthesis; transfers innermost heptose to KDO
b3620	waaF	n.s.	n.s.	ADP-heptose:LPS heptosyltransferase II
b3631	waaG	n.s.	n.s.	LPS core biosynthesis; glucosyltransferase I
b3615	waaH	n.s.	n.s.	LPS(HepIII)-glucuronic acid glycosyltransferase
b3622	waaL	-85.3582	13.2243	LPS core biosynthesis; O-antigen ligase
b3627	waaO	n.s.	n.s.	UDP-D-galactose: (glucosyl)LPS-1,3-D-galactosyltransferase
b3632	waaQ	n.s.	n.s.	Glycosyltransferase needed for heptose region of LPS core
b3626	waaR	n.s.	n.s.	UDP-D-glucose: (galactosyl)LPS-glucosyltransferase
b3623	waaU	n.s.	n.s.	Adds terminal GlcNac side branch to the lipopolysaccharide core prior to attachment of the O antigen; not the same as Salmonella rfaK
b3784	wecA	n.s.	n.s.	UDP-GlcNAc:undecaprenylphosphate GlcNAc-1-P transferase; ECA and O-antigen synthesis, tunicamycin sensitivity
b3786	wecB	-4.0114	0.272745	UDP-GlcNAc-2-epimerase; needed for ECA (enterobacterial common antigen) synthesis
b3787	wecC	-5.46355	0.246623	UDP-ManNAcA dehydrogenase; needed for ECA (enterobacterial common antigen) synthesis
b3791	wecE	n.s.	n.s.	Lipid III biosynthesis; needed for ECA synthesis
b3794	wecG	n.s.	n.s.	UDP-ManNAcA transferase; needed for ECA (enterobacterial common antigen) synthesis
b3561	wecH	n.s.	n.s.	O-acetyltransferase for enterobacterial common antigen (ECA)
b2062	wza	-7.6284	1.05953	Outer membrane auxillary lipoprotein (OMA) Wza; needed for capsular polysaccharide translocation through outer membrane
b1963	yedR	-10.5557	1.26357	Cell division protein DrpB
Antibiotic resistance, efflux systems and outer membrane porins:
Gene ID	Gene Name	Av. FC	Error	Description
b0463	acrA	n.s.	n.s.	AcrAB-TolC multidrug efflux pump; additionally dye, detergent, solvent resistance; membrane-fusion lipoprotein
b0462	acrB	n.s.	n.s.	AcrAB-TolC multidrug efflux pump; additionally dye, detergent and solvent resistance; RND-type transporter
b2470	acrD	15.7413	1.56858	Aminoglycoside efflux pump; RND-type transporter
b3265	acrE	n.s.	n.s.	AcrEF-TolC efflux pump, multidrug/solvent resistance; membrane-fusion lipoprotein
b3266	acrF	n.s.	n.s.	AcrEF-TolC efflux pump, multidrug/solvent resistance; osmotically remedial envelope defect
b0464	acrR	13.9943	2.898	Transcriptional repressor for acrAB
b3264	acrS	n.s.	n.s.	Probable transcriptional repressor for acrEF (envCD); function unknown
b0762	acrZ	n.s.	n.s.	AcrAB-TolC efflux pump accessory protein, membrane-associated
b2685	emrA	n.s.	n.s.	EmrAB-TolC multidrug resistance pump; periplasmic membrane fusion component, signal anchor; energy-dependent efflux of octane, thiolactomycin and the uncouplers DNP, CCCP, and FCCP
b2686	emrB	-4.5379	0.429573	EmrAB-TolC multidrug resistance pump; energy-dependent efflux of octane, thiolactomycin, and uncouplers DNP, CCCP, and FCCP; inner membrane-spanning translocase
b3673	emrD	n.s.	n.s.	Multidrug resistance pump; overexpression resistance to uncouplers and detergents
b0543	emrE	n.s.	n.s.	Multidrug resistance pump, DLP12 prophage; methylviologen sensitivity
b2368	emrK	n.s.	n.s.	EmrKY-TolC multidrug resistance efflux pump, membrane fusion protein; overexpression resistance to deoxycholate; hyperlethality gene; signal anchor
b2367	emrY	n.s.	n.s.	EmrKY-TolC multidrug resistance efflux pump; overexpression resistance to deoxycholate; hyperlethality gene
b3035	tolC	n.s.	n.s.	Outer membrane factor (OMF) of tripartite efflux pumps; channel-tunnel spanning the outer membrane and periplasm; homotrimeric; ColE1 tolerance
b1531	marA	16.5583	2.94776	Transcriptional activator for multiple antibiotic resistance; AraC family; resistance to tetracycline, chloramphenicol
b1532	marB	14.7671	2.29265	Function unknown; probable periplasmic protein in marRAB multiple antibiotic resistance operon
b1529	marC	n.s.	n.s.	Inner membrane protein, function unknown; not involved in antibiotic resistance
b1530	marR	13.3087	2.32384	Transcription repressor of multiple antibiotic resistance; resistance to tetracycline, chloramphenicol, etc.; dimeric
b2074	mdtA	188.276	47.0716	MdtABC-TolC efflux pump, multidrug resistance; membrane fusion protein, signal anchor
b2075	mdtB	43.0006	0.485478	MdtABC-TolC efflux pump, multidrug resistance; heterodimeric RND-type transporter
b2076	mdtC	30.6556	1.23076	MdtABC-TolC efflux pump, multidrug resistance; heterodimeric RND-type transporter
b2077	mdtD	26.6788	3.35622	Putative multidrug resistance protein MdtD
b3513	mdtE	-7.93319	1.21909	Anaerobic multidrug efflux transporter MdtEF-TolC; toxic nitrosated indole efflux; membrane fusion protein (MFP) component, lipoprotein
b3514	mdtF	n.s.	n.s.	Anaerobic multidrug efflux transporter MdtEF-TolC; toxic nitrosated indole efflux; RND family permease component
b1053	mdtG	4.16977	0.574211	Multidrug resistance efflux transporter; overexpression resistance to fosfomycin and deoxycholate
b1065	mdtH	n.s.	n.s.	Multidrug resistance efflux transporter; overexpression resistance to norfloxacin and enoxacin
b1599	mdtI	n.s.	n.s.	Multidrug resistance efflux protein, with MdtJ; overexpression resistance to deoxycholate, SDS, nalidixic acid and fosfomycin
b1600	mdtJ	n.s.	n.s.	Multidrug resistance efflux protein, with MdtI; overexpression resistance to deoxycholate, SDS, nalidixic acid and fosfomycin
b1663	mdtK	n.s.	n.s.	Multidrug resistance efflux protein; overexpression resistance to norfloxacin, acriflavine, deoxycholate, trimethoprim
b3710	mdtL	n.s.	n.s.	Multidrug resistance efflux protein; overexpression confers low-level chloramphenicol resistance
b4337	mdtM	n.s.	n.s.	Multidrug resistance efflux protein; overexpression resistance to acriflavin, chloramphenicol, TPP, norfloxacin and ethidium
b4082	mdtN	n.s.	n.s.	Membrane fusion protein (MFP) of MdtNOP efflux pump, signal anchor; mdtP mutants are sensitive to acriflavin and puromycin
b4081	mdtO	n.s.	n.s.	PET family membrane translocase (MDR) of MdtNOP efflux pump; mdtP mutants are sensitive to acriflavin and puromycin
b4080	mdtP	n.s.	n.s.	Outer membrane factor (OMF) of MdtNOP efflux pump; probable lipoprotein, Cys conserved; tolC homolog; mutants are sensitive to acriflavin and puromycin
b2139	mdtQ	n.s.	n.s.	Pseudogene reconstruction, lipoprotein drug pump OMF family; putative outer membrane factor (OMF) component of tripartite efflux system; mutants are sensitive to acriflavin and puromycin; tolC paralog
b0842	mdfA	n.s.	n.s.	Transmembrane multidrug efflux transporter; confers alkaline pH tolerence
b1429	tehA	n.s.	n.s.	K+-tellurite, ethidium and proflavin efflux transporter
b1430	tehB	n.s.	n.s.	Tellurite, selenium methyltransferase; tellurite, selenium resistance protein; dimeric
b1129	phoQ	n.s.	n.s.	Histidine protein kinase sensor protein, two-component system; cognate to phoP; response to extracellular divalent cations, pH, and acetate
b1130	phoP	n.s.	n.s.	Response regulator, two-component system; cognate to phoQ; response to extracellular divalent cations, pH, and acetate; DNA-binding protein
b4113	basR	n.s.	n.s.	Response regulator for Lipid A modification genes; two-component system involved in polymyxin resistance that senses high extracellular Fe(2+)
b4112	basS	n.s.	n.s.	Histidine protein kinase sensor for Lipid A modification genes; two-component system involved in polymyxin resistance that senses high extracellular Fe(2+)
b0622	pagP	n.s.	n.s.	Phospholipid:lipid A palmitoyltransferase; confers resistance to cationic antimicrobial peptides; multicopy suppressor of camphor-induced or mukB mutant chromosome condensation
b4114	eptA	n.s.	n.s.	Lipid A phosphoethanolamine transferase, associated with polymyxin resistance
b3546	eptB	7.5834	1.01161	KDO phosphoethanolamine transferase, Ca(2+)-inducible; required for Ca(2+) tolerance of heptose-deficient cells
b2257	arnT	n.s.	n.s.	4-amino-4-deoxy-L-arabinose(Ara4N):Lipid A transferase; modifies lipid A phosphates with aminoarabinose and confers resistance to polymyxin B and cationic antimicrobial peptides; glycolipid donor is undecaprenyl phosphate-alpha-L-Ara4N
b3404	envZ	n.s.	n.s.	Osmosensor histidine protein kinase/phosphatase; regulates production of outer membrane proteins; dimeric
b3405	ompR	n.s.	n.s.	Response regulator for osmoregulation; regulates production of outer membrane proteins
b0957	ompA	n.s.	n.s.	Outer membrane protein A; Outer membrane porin A; T-even phage receptor; weak porin; homodimer, abundant cell surface protein
b2215	ompC	4.50886	0.827436	Outer membrane porin C
b0929	ompF	n.s.	n.s.	Outer membrane porin F
b1319	ompG	n.s.	n.s.	Outer membrane porin G; induced by AI-2 pheromone
b3875	ompL	n.s.	n.s.	Outer membrane porin L
b1377	ompN	n.s.	n.s.	Outer membrane porin N
b0565	ompT	n.s.	n.s.	Outer membrane protease VII, DLP12 prophage; OM protein a (3b); omptin
b1256	ompW	n.s.	n.s.	Outer membrane protein W; colicin S4 receptor
b0814	ompX	n.s.	n.s.	Outer membrane protein X; role in inducing RNAP-sigma E production

## Sheet: Tab 2
Flagella components and chemotaxis:
Gene ID	Gene Name	Av. FC	Error	Description
b1888	cheA	n.s.	n.s.	Histidine protein kinase sensor of chemotactic response; CheY is cognate response regulator; autophosphorylating; CheAS is a short form produced by an internal start at codon 98
b1883	cheB	n.s.	n.s.	Chemotaxis MCP protein-glutamate methylesterase; reverses CheR methylation at specific MCP glutamates
b1884	cheR	n.s.	n.s.	Chemotaxis MCP protein methyltransferase, SAM-dependent; binds C-terminus of chemoreceptors; makes glutamate methyl esters
b1887	cheW	n.s.	n.s.	Chemotaxis signal transducer; bridges CheA to chemoreceptors to regulate phophotransfer to CheY and CheB
b1882	cheY	n.s.	n.s.	Response regulator for chemotactic signal transduction; single-domain response regulator lacking an output domain; CheA is the cognate sensor protein; autoacetylase
b1881	cheZ	n.s.	n.s.	CheY-P phosphatase
b1072	flgA	n.s.	n.s.	Flagellar basal body P-ring formation
b1073	flgB	-4.78195	0.455173	Flagellar basal body rod subunit
b1074	flgC	-12.7595	2.18065	Flagellar basal body rod subunit
b1075	flgD	-9.28265	1.41184	Flagellar basal body rod modification
b1076	flgE	-14.3521	3.05448	Flagellar hook subunit protein
b1077	flgF	-7.52697	1.12856	Flagellar basal body rod subunit
b1078	flgG	-7.31188	0.823983	Flagellar basal body rod major subunit
b1079	flgH	-13.0221	2.87384	Flagellar synthesis, basal body L-ring lipoprotein
b1080	flgI	-5.46778	0.355185	Basal body P-ring flagellar protein
b1081	flgJ	n.s.	n.s.	Flagellum-specific muramidase
b1082	flgK	n.s.	n.s.	Flagellar synthesis, hook-associated protein
b1083	flgL	n.s.	n.s.	Flagellar synthesis, hook-associated protein
b1071	flgM	n.s.	n.s.	Anti-sigma 28 (FliA) factor; regulator of FlhD
b1070	flgN	n.s.	n.s.	Initiation of flagellar filament assembly
b1879	flhA	n.s.	n.s.	Flagellar export pore protein, integral membrane protein
b1880	flhB	n.s.	n.s.	Flagellin export apparatus, substrate specificity protein; determines the order of subunit export
b1891	flhC	-6.91933	0.840808	Transcriptional activator of flagellar class II operons; forms heterotetramer with FlhD; CsrA regulon; may be allosteric effector of FlhD
b1892	flhD	n.s.	n.s.	Transcriptional activator of flagellar class II operons; forms heterotetramer with FlhC; possible role in regulation of cell division; can function in vivo independently of FlhC, but does not bind DNA by itself; contains HTH motif
b1878	flhE	n.s.	n.s.	Proton seal during flagellar secretion; periplasmic; bound to flagellar basal body; required for full swarming motility
b1922	fliA	n.s.	n.s.	Transcription factor sigma 28 for class III flagellar operons
b1923	fliC	n.s.	n.s.	Flagellin, structural gene, H-antigen
b1924	fliD	n.s.	n.s.	Hook-associated protein 2, axial family
b1937	fliE	n.s.	n.s.	Flagellar synthesis; basal body component
b1938	fliF	n.s.	n.s.	Flagellar basal body M-ring protein
b1939	fliG	n.s.	n.s.	Rotor protein for flagellar motor switching and energizing; role in flagellar assembly
b1940	fliH	n.s.	n.s.	Negative regulator of FliI ATPase activity; involved in flagellar assembly and export
b1941	fliI	n.s.	n.s.	Cytoplasmic membrane ATPase involved in flagellar assembly; involved in export of flagellar axial protein subunits
b1942	fliJ	n.s.	n.s.	Flagellin export apparatus soluble chaperone
b1943	fliK	n.s.	n.s.	Hook filament junction; controls hook length
b1944	fliL	n.s.	n.s.	Affects rotational direction of flagella during chemotaxis
b1945	fliM	n.s.	n.s.	Flagellar synthesis, motor switching and energizing
b1946	fliN	n.s.	n.s.	Flagellar switch protein
b1947	fliO	n.s.	n.s.	Flagellin export apparatus, integral membrane protein
b1948	fliP	n.s.	n.s.	Flagellin export apparatus, integral membrane protein
b1949	fliQ	n.s.	n.s.	Flagellin export apparatus, integral membrane protein
b1950	fliR	n.s.	n.s.	Flagellin export apparatus, integral membrane protein
b1925	fliS	n.s.	n.s.	Flagellar chaperone, inhibits premature FliC assembly; cytosolic
b1926	fliT	n.s.	n.s.	Flagellar synthesis, predicted chaperone, role unknown
b1920	fliY	n.s.	n.s.	Cystine-binding protein, periplasmic; part of a L-cysteine/L-cystine shuttle system confering hydrogen peroxide resistance; not required for motility; may regulate FliA (sigma 28)
b1921	fliZ	n.s.	n.s.	DNA-binding RpoS antagonist; transiently inhibits RpoS in post-exponential phase; timing factor allowing motility to continue for a while during starvation; not required for normal motility
Biofilm, fimbriae, and curli:
Gene ID	Gene Name	Av. FC	Error	Description
b1166	ariR	n.s.	n.s.	Connector protein for RcsB regulation of biofilm and acid-resistance
b4249	bdcA	n.s.	n.s.	c-di-GMP-binding biofilm dispersal mediator protein
b1112	bhsA	n.s.	n.s.	Biofilm, cell surface and signaling defects, YhcN family
b4189	bsmA	18.2618	9.75132	Confers peroxide resistance in bioflms, YhcN family; mutants are hypermotile on soft agar; probable lipoprotein, function unknown; Cys conserved
b1060	bssS	17.8951	3.0539	Represses biofilm formation in M9C glu and LB glu media but not in M9C and LB media. Seems to act as a global regulator of several genes involved in catabolite repression and stress response and regulation of the uptake and export of signaling pathways.
b1042	csgA	n.s.	n.s.	Curli subunit, major; CsgA curlin, cryptic
b1041	csgB	n.s.	n.s.	Curli nucleator protein curlin CsgB, minor curli subunit
b1043	csgC	n.s.	n.s.	Curli assembly protein
b1043	csgC	n.s.	n.s.	Curli assembly protein
b1040	csgD	n.s.	n.s.	Transcriptional activator for csgBA and other genes
b1039	csgE	-15.9016	3.23133	Curlin secretion specificity factor; blocks CsgA amyloid formation; CsgEFG curlin secretion complex
b1038	csgF	-338.142	59.7209	OM protein required for curli nucleation by CsgB; CsgEFG curlin secretion complex
b1037	csgG	n.s.	n.s.	Pore-forming OM lipoprotein for curli subunit secretion; CsgEFG curlin secretion complex
b0293	ecpA	n.s.	n.s.	ECP pilin
b0292	ecpB	-6.5527	0.640367	Probable fimbrial chaperone EcpB
b0291	ecpC	n.s.	n.s.	Outer membrane protein required for ECP formation
b0290	ecpD	n.s.	n.s.	Polymerized tip adhesin of ECP fibers
b0289	ecpE	n.s.	n.s.	Pilus chaperone required for ECP formation
b0938	elfA	n.s.	n.s.	Laminin-binding fimbrin subunit, fimA homolog
b0941	elfG	n.s.	n.s.	FimA homolog, function unknown
b4314	fimA	n.s.	n.s.	Fimbrin type 1, major structural subunit; phase variation
b4312	fimB	-8.58292	0.975864	Site-specific recombinase, fimA promoter inversion; mediates fimbriae phase switching, along with FimE
b4316	fimC	-6.66791	0.804782	Periplasmic chaperone for type 1 fimbriae; FimCD chaperone-usher transport
b4317	fimD	-4.33108	0.574178	Outer membrane fimbrial subunit export usher protein; involved in export and assembly of type 1 fimbrial subunits; FimCD chaperone-usher transport
b4313	fimE	n.s.	n.s.	Site-specific recombinase, fimA promoter inversion; biased towards the ON to OFF fimbriae phase switching direction
b4318	fimF	-6.09678	1.06479	Fimbrin type 1 minor component; fimbrial morphology, assembly
b4319	fimG	-4.31556	0.259158	Fimbrin type 1 minor component; fimbriae length; perhaps inhibits polymerization in type 1 fimbriae assembly
b4320	fimH	n.s.	n.s.	Minor type 1 fimbrial subunit; membrane-specific adhesin; mediates mannose-binding to host surfaces
b4315	fimI	n.s.	n.s.	Required for fimbriae biosynthesis, FimA homolog
b3049	glgS	6.06737	1.4957	Major determinant of cell surface composition. Negatively regulates motility, adhesion and synthesis of biofilm exopolysaccharides.
b1024	pgaA	n.s.	n.s.	Biofilm adhesin polysaccharide PGA secretin; OM porin
b1023	pgaB	n.s.	n.s.	Poly-beta-1,6-N-acetyl-D-glucosamine (PGA) N-deacetylase; deacetylase required for biofilm adhesin polysaccharide PGA export; outer membrane lipoprotein
b1022	pgaC	n.s.	n.s.	Biofilm PGA synthase PgaCD, catalytic subunit; poly-beta-1,6-N-acetyl-D-glucosamine synthase; c-di-GMP-stimulated activity and dimerization
b1021	pgaD	n.s.	n.s.	Biofilm PGA synthase PgaCD, regulatory subunit; c-di-GMP-stimulated activity and dimerization
b0530	sfmA	n.s.	n.s.	Function unknown, FimA homolog
b0534	sfmF	n.s.	n.s.	Function unknown, FimA homolog
b0533	sfmH	n.s.	n.s.	Function unknown, FimA homolog
b0461	tomB	20.0964	4.75673	Attenuates Hha toxicity and regulates biofilm formation. Binds to various coding and intergenic regions of genomic DNA.
b0135	yadC	n.s.	n.s.	Hyperlethality gene, FimA homolog
b0136	yadK	n.s.	n.s.	Function unknown, FimA homolog
b0138	yadM	n.s.	n.s.	Function unknown, FimA homolog
b0141	yadN	n.s.	n.s.	Function unknown, FimA homolog
b0719	ybgD	n.s.	n.s.	Function unknown, FimA homolog
b0942	ycbU	n.s.	n.s.	Function unknown, FimA homolog
b0943	ycbV	n.s.	n.s.	Function unknown, FimA homolog
b1164	ycgZ	n.s.	n.s.	Connector protein for RcsB regulation of biofilm and acid-resistance; blue light, low temperature and stress induction, BluRF(YcgEF) and RpoS regulons
b1503	ydeR	n.s.	n.s.	Function unknown, FimA homolog
b1504	ydeS	n.s.	n.s.	Function unknown, FimA homolog
b2111	yehD	n.s.	n.s.	Function unknown, FimA homolog
b2333	yfcP	n.s.	n.s.	Function unknown, FimA homolog
b2334	yfcQ	n.s.	n.s.	Function unknown, FimA homolog
b2335	yfcR	n.s.	n.s.	Function unknown, FimA homolog
b2339	yfcV	n.s.	n.s.	Function unknown, FimA homolog
b3043	ygiL	n.s.	n.s.	Function unknown, FimA homolog
b3238	yhcN	n.s.	n.s.	Stress-induced protein involved in cadmium and peroxide resistance
b1165	ymgA	n.s.	n.s.	Connector protein for RcsB regulation of biofilm; blue light, low temperature and stress induction, BluRF(YcgEF) and RpoS regulons
b1167	ymgC	n.s.	n.s.	Blue light, low temperature and stress induced, function unknown; BluRF(YcgEF) and RpoS regulons
b3142	yraH	n.s.	n.s.	Function unknown, FimA homolog
b3145	yraK	n.s.	n.s.	Function unknown, FimA homolog
