# Supplementary material for: Transcriptomic Response Analysis of Escherichia coli to Palladium Stress
Source: Front Microbiol. 2021 Oct 8;12:741836. doi: 10.3389/fmicb.2021.741836 (PMC8533678; doi:10.3389/fmicb.2021.741836)
Supplement: Supplementary file 7 [file Data_Sheet_7.xlsx]

## Sheet: Tab 1
Oxidative stress response regulons (OxyRS and SoxRS)
Genes with blue background represnet genes that are modulated by more than one regulator
Gene ID	Av. FC	Error	Gene Name	Product	Regulator	Regulon
b3961	4.8937	0.310477	oxyR	OxyR DNA-binding transcriptional dual regulator	oxyR	oxyRS
b0605	n.s.	n.s.	ahpC	alkyl hydroperoxide reductase, AhpC component	oxyR	oxyRS
b0606	n.s.	n.s.	ahpF	alkyl hydroperoxide reductase, AhpF component	oxyR	oxyRS
b0881	n.s.	n.s.	clpS	Substrate modulator for ClpAP; directs protease activity towards aggregated proteins	oxyR	oxyRS
b0812	n.s.	n.s.	dps	stationary phase nucleoid component that sequesters iron and protects DNA from damage	oxyR	oxyRS
b0604	n.s.	n.s.	dsbG	thiol:disulfide interchange protein DsbG	oxyR	oxyRS
b4367	n.s.	n.s.	fhuF	ferric iron reductase protein	oxyR	oxyRS
b2000	n.s.	n.s.	flu	antigen 43 (Ag43) phase-variable biofilm formation autotransporter	oxyR	oxyRS
b0683	n.s.	n.s.	fur	ferric uptake regulation protein	oxyR	oxyRS
b4321	5.79266	0.729853	gntP	gluconate / fructuronate transporter	oxyR	oxyRS
b3500	n.s.	n.s.	gor	glutathione reductase	oxyR	oxyRS
b0849	n.s.	n.s.	grxA	glutaredoxin 1	oxyR	oxyRS
b0104	n.s.	n.s.	guaC	GMP reductase	oxyR	oxyRS
b0873	n.s.	n.s.	hcp	hybrid cluster protein (HCP) exhibits hydroxylamine reductase activity	oxyR	oxyRS
b0872	n.s.	n.s.	hcr	NADH oxidoreductase that catalyzes the reduction of the hybrid-cluster protein (HCP)	oxyR	oxyRS
b0475	n.s.	n.s.	hemH	ferrochelatase	oxyR	oxyRS
b4435	n.s.	n.s.	isrC	IsrC small RNA, not clear whether IsrC simply represents the attenuated UTR of flu or whether it has an independent function	oxyR	oxyRS
b3942	n.s.	n.s.	katG	hydroperoxidase I, with both catalase and peroxidase activity	oxyR	oxyRS
b1856	4.35333	0.199706	mepM	Septation protein, ampicillin sensitivity	oxyR	oxyRS
b3829	n.s.	n.s.	metE	Methionine synthase, cobalamin-independent; 5-methyltetrahydropteroyltriglutamate-homocysteine methyltransferase; binds Zn(II)	oxyR	oxyRS
b3828	100.141	3.58961	metR	Positive regulatory gene for metE and metH; autogenous regulation	oxyR	oxyRS
b2392	n.s.	n.s.	mntH	Mn2+ / Fe2+ H+ symporter	oxyR	oxyRS
b0851	3.7866	0.275664	nfsA	NADPH nitroreductase	oxyR	oxyRS
b4458	n.s.	n.s.	oxyS	OxyS small regulatory RNA	oxyR	oxyRS
b0852	n.s.	n.s.	rimK	ribosomal protein S6 modification protein, L-glutamate ligase that catalyzes post-translational addition of up to four C-terminal glutamate residues	oxyR	oxyRS
b3908	n.s.	n.s.	sodA	Superoxide dismutase, Mn	oxyR	oxyRS
b4063	n.s.	n.s.	soxR	SoxR, superoxide response protein, DNA-binding transcriptional dual regulator of SoxRS regulon	oxyR	oxyRS
b4062	240.064	28.3948	soxS	SoxS, DNA-binding dual transcriptional activator	oxyR	oxyRS
b1684	n.s.	n.s.	sufA	Fe-S transport protein in Fe-S cluster assembly, SufA accepts Fe-S clusters formed by the SufBCD complex	oxyR	oxyRS
b1683	n.s.	n.s.	sufB	SufB component of SufBCD Fe-S cluster scaffold complex	oxyR	oxyRS
b1682	n.s.	n.s.	sufC	SufC component of SufBCD Fe-S cluster scaffold complex	oxyR	oxyRS
b1681	n.s.	n.s.	sufD	SufD component of SufBCD Fe-S cluster scaffold complex	oxyR	oxyRS
b1679	n.s.	n.s.	sufE	sulfur acceptor for SufS cysteine desulfurase, SufS-SufE is less susceptible to oxidative modification than IscS-IscU	oxyR	oxyRS
b1680	n.s.	n.s.	sufS	L-cysteine desulfurase, SufS-SufE is less susceptible to oxidative modification than IscS-IscU	oxyR	oxyRS
b2582	n.s.	n.s.	trxC	thioredoxin 2	oxyR	oxyRS
b4637	n.s.	n.s.	uof	RyhB-regulated fur leader peptide	oxyR	oxyRS
b4322	11.1325	1.60903	uxuA	D-mannonate dehydratase	oxyR	oxyRS
b4323	8.87441	0.812579	uxuB	D-mannonate oxidoreductase	oxyR	oxyRS
b0850	4.73584	0.455955	ybjC	predicted inner membrane protein	oxyR	oxyRS
b0848	n.s.	n.s.	ybjM	Inner membrane protein, function unknown	oxyR	oxyRS
b0853	n.s.	n.s.	ybjN	predicted oxidoreductase	oxyR	oxyRS
b1203	n.s.	n.s.	ychF	ribosome-binding ATPase, inhibitor of catalase activity	oxyR	oxyRS
b3518	n.s.	n.s.	yhjA	predicted cytochrome C peroxidase	oxyR	oxyRS
b3520	n.s.	n.s.	yhjB	Predicted two-component system response regulator, function unknown; CheY-like receiver domain, LuxR-like HTH domain; cognate sensor protein is unknown	oxyR	oxyRS
b4567	n.s.	n.s.	yjjZ	Function unknown; Fur regulon	oxyR	oxyRS
b1973	18.4611	5.2695	zinT	Periplasmic zinc and cadmium binding protein; induced by zinc, cadmium or peroxide; Zur, SoxS and Fur regulated	oxyR	oxyRS
b1857	n.s.	n.s.	znuA	Zinc periplasmic binding protein, ABC transporter	oxyR	oxyRS
b1859	n.s.	n.s.	znuB	High-affinity ABC transport system for zinc	oxyR	oxyRS
b1858	n.s.	n.s.	znuC	High-affinity ABC transport system for zinc	oxyR	oxyRS
b4458	n.s.	n.s.	oxyS	OxyS small regulatory RNA	oxyS	oxyRS
b2731	-3.76401	0.118417	fhlA	formate hydrogen-lyase transcriptional activator for fdhF, hyc and hyp operons	oxyS	oxyRS
b1891	-6.91933	0.840808	flhC	flagellar transcriptional regulator, FlhC	oxyS	oxyRS
b1892	n.s.	n.s.	flhD	flagellar transcriptional regulator, FlhD	oxyS	oxyRS
b2741	5.23987	0.370818	rpoS	sigma factor S, oxyS inhibits translations of rpoS	oxyS	oxyRS
b4063	n.s.	n.s.	soxR	SoxR, superoxide response protein, DNA-binding transcriptional dual regulator of SoxRS regulon	soxR	soxRS
b0606	n.s.	n.s.	ahpF	Alkyl hydroperoxide reductase, subunit F; NAD(P)H:peroxiredoxin oxidoreductase, reduces AhpC; contains one FAD/monomer	soxR	soxRS
b2601	-11.3153	1.49164	aroF	3-deoxy-D-arabino-heptulosonate 7-phosphate (DAHP) synthase; tyrosine repressible; TyrR regulon	soxR	soxRS
b0096	5.04555	0.462218	lpxC	Lipid A synthesis, UDP-3-O-(R-3-hydroxymyristoyl)-N-acetylglucosamine deacetylase; zinc metalloamidase; cell envelope and cell separation	soxR	soxRS
b4242	39.8901	3.04127	mgtA	Magnesium transporter, ATP-dependent; mutant has cobalt resistance; mediates Mg(2+) influx	soxR	soxRS
b3908	n.s.	n.s.	sodA	superoxide dismutase (Mn)	soxR	soxRS
b4062	240.064	28.3948	soxS	SoxS, DNA-binding dual transcriptional activator	soxR	soxRS
b2600	-6.7089	0.511127	tyrA	Tyrosine synthesis: chorismate mutase/prephenate dehydrogenase	soxR	soxRS
b3211	n.s.	n.s.	yhcC	Function unknown, Radical SAM superfamily	soxR	soxRS
b4060	-30.4464	12.0716	yjcB	Function unknown	soxR	soxRS
b3207	4.05693	0.475767	yrbL	Mg(2+)-starvation-stimulated gene, function unknown	soxR	soxRS
b4062	240.064	28.3948	soxS	SoxS, DNA-binding dual transcriptional activator	soxS	soxRS
b1276	n.s.	n.s.	acnA	aconitase, aconitate hydratase 1	soxS	soxRS
b0463	n.s.	n.s.	acrA	AcrAB-TolC multidrug efflux system - membrane fusion protein	soxS	soxRS
b0462	n.s.	n.s.	acrB	AcrAB-TolC multidrug efflux system - permease subunit	soxS	soxRS
b0762	n.s.	n.s.	acrZ	small membrane protein that interacts with the AcrAB-TolC multidrug efflux pump, by affecting substrate specificity	soxS	soxRS
b1166	n.s.	n.s.	ariR	Connector protein for RcsB regulation of biofilm and acid-resistance	soxS	soxRS
b2601	-11.3153	1.49164	aroF	3-deoxy-D-arabino-heptulosonate 7-phosphate (DAHP) synthase; tyrosine repressible; TyrR regulon	soxS	soxRS
b0684	n.s.	n.s.	fldA	flavodoxin 1	soxS	soxRS
b2895	n.s.	n.s.	fldB	flavodoxin 2	soxS	soxRS
b3924	5.55462	0.353028	fpr	flavodoxin NADP+ reductase	soxS	soxRS
b1611	6.65994	0.397374	fumC	fumarase C	soxS	soxRS
b0683	n.s.	n.s.	fur	ferric uptake regulation protein	soxS	soxRS
b2237	n.s.	n.s.	inaA	pH-inducible protein involved in stress response	soxS	soxRS
b0096	5.04555	0.462218	lpxC	Lipid A synthesis, UDP-3-O-(R-3-hydroxymyristoyl)-N-acetylglucosamine deacetylase; zinc metalloamidase; cell envelope and cell separation	soxS	soxRS
b1531	16.5583	2.94776	marA	MarA, multiple antibiotic resistance, DNA-binding transcriptional repressor, soxS paralog	soxS	soxRS
b1532	14.7671	2.29265	marB	multiple antibiotic resistance protein	soxS	soxRS
b1530	13.3087	2.32384	marR	MarR, multiple antibiotic resistance, DNA-binding transcriptional repressor	soxS	soxRS
b0448	n.s.	n.s.	mdlA	ABC exporter permease-ATPase, function unknown	soxS	soxRS
b0449	n.s.	n.s.	mdlB	ABC exporter permease-ATPase, function unknown	soxS	soxRS
b4439	n.s.	n.s.	micF	MicF small regulatory RNA, regulates translation of the OmpF porin and the stability of OmpF mRNA	soxS	soxRS
b3662	-6.22479	0.566638	nepI	Purine ribonucleoside exporter; 6-mercaptopurine resistance	soxS	soxRS
b2159	n.s.	n.s.	nfo	endonuclease IV, DNA base excision repair	soxS	soxRS
b0851	3.7866	0.275664	nfsA	NADPH nitroreductase	soxS	soxRS
b0578	n.s.	n.s.	nfsB	NAD(P)H nitroreductase NfsB	soxS	soxRS
b1463	4.87439	0.765266	nhoA	N-hydroxyarylamine O-acetyltransferase	soxS	soxRS
b1377	n.s.	n.s.	ompN	outer membrane pore protein N	soxS	soxRS
b4025	n.s.	n.s.	pgi	phosphoglucose isomerase	soxS	soxRS
b0871	n.s.	n.s.	poxB	pyruvate oxidase	soxS	soxRS
b0950	n.s.	n.s.	pqiA	paraquat-inducible protein A	soxS	soxRS
b0951	n.s.	n.s.	pqiB	paraquat-inducible protein B	soxS	soxRS
b1101	n.s.	n.s.	ptsG	glucose phosphotransferase system (PTS) permease - PtsG subunit	soxS	soxRS
b1277	-5.54491	0.301488	ribA	GTP cyclohydrolase II, catalyzes the opening of the imidazole ring of GTP and removal of pyrophosphate, the first committed step in riboflavin biosynthesis	soxS	soxRS
b0852	n.s.	n.s.	rimK	ribosomal protein S6 modification protein, L-glutamate ligase that catalyzes post-translational addition of up to four C-terminal glutamate residues	soxS	soxRS
b4396	n.s.	n.s.	rob	Rob DNA-binding transcriptional activator	soxS	soxRS
b3908	n.s.	n.s.	sodA	superoxide dismutase (Mn)	soxS	soxRS
b3035	n.s.	n.s.	tolC	TolC outer membrane channel	soxS	soxRS
b2600	-6.7089	0.511127	tyrA	Tyrosine synthesis: chorismate mutase/prephenate dehydrogenase	soxS	soxRS
b4637	n.s.	n.s.	uof	RyhB-regulated fur leader peptide	soxS	soxRS
b3625	n.s.	n.s.	waaY	lipopolysaccharide core heptose (II) kinase	soxS	soxRS
b3624	n.s.	n.s.	waaZ	protein involved in KdoIII attachment during lipopolysaccharide core biosynthesis	soxS	soxRS
b0447	6.26773	0.596374	ybaO	Function unknown, predicted transcriptional regulator; Lrp family	soxS	soxRS
b0850	4.73584	0.455955	ybjC	predicted inner membrane protein	soxS	soxRS
b0853	n.s.	n.s.	ybjN	predicted oxidoreductase	soxS	soxRS
b1164	n.s.	n.s.	ycgZ	Connector protein for RcsB regulation of biofilm and acid-resistance; blue light, low temperature and stress induction, BluRF(YcgEF) and RpoS regulons	soxS	soxRS
b1378	n.s.	n.s.	ydbK	pyruvate:flavodoxin oxidoreductase	soxS	soxRS
b2962	n.s.	n.s.	yggX	Confers protection of iron-sulfur proteins against oxidative damage; paraquat resistance	soxS	soxRS
b3037	8.55222	0.6367	ygiB	conserved outer membrane protein	soxS	soxRS
b3038	4.25792	0.184776	ygiC	predicted enzyme with ATPase activity, similarity to the glutathionylspermidine synthetase	soxS	soxRS
b1165	n.s.	n.s.	ymgA	Connector protein for RcsB regulation of biofilm; blue light, low temperature and stress induction, BluRF(YcgEF) and RpoS regulons	soxS	soxRS
b1167	n.s.	n.s.	ymgC	Blue light, low temperature and stress induced, function unknown; BluRF(YcgEF) and RpoS regulons	soxS	soxRS
b2390	19.9993	3.2667	ypeC	Predicted secreted protein, function unknown	soxS	soxRS
b3207	4.05693	0.475767	yrbL	Mg(2+)-starvation-stimulated gene, function unknown	soxS	soxRS
b1973	18.4611	5.2695	zinT	divalent metal binding protein, cadmium, zinc, and nickel	soxS	soxRS
b1852	n.s.	n.s.	zwf	glucose 6-phosphate-1-dehydrogenase, G6PDH	soxS	soxRS
